# Supplementary material for: Dynamic proteomic profiling of human periodontal ligament stem cells during osteogenic differentiation
Source: Stem Cell Res Ther. 2021 Feb 3;12:98. doi: 10.1186/s13287-020-02123-6 (PMC7860046; doi:10.1186/s13287-020-02123-6)
Supplement: Supplementary file 1 — Additional file 1: Figure S1. Boxplots of normalized protein ratio of all 12 samples. [file 13287_2020_2123_MOESM1_ESM.zip]

Archive with 2 entries (2 files):
- Figure S1 SIRTUIN.jpg
- Revised-Figure S1.tif
