# Supplementary material for: Dynamic proteomic profiling of human periodontal ligament stem cells during osteogenic differentiation
Source: Stem Cell Res Ther. 2021 Feb 3;12:98. doi: 10.1186/s13287-020-02123-6 (PMC7860046; doi:10.1186/s13287-020-02123-6)
Supplement: Supplementary file 9 — Additional file 10: Table S1. Details of differentially expressed proteins. [file 13287_2020_2123_MOESM10_ESM.xlsx]

## Sheet: D3_vs_D0
Accession	Protein Name	Gene Name	Description	Coverage	Unique Peptides	Peptides	PSMs	AAs	MW [kDa]	calc. pI	D3-1	D3-2	D3-3	average D3	D0-1	D0-2	D0-3	average D0	D3/D0	p value
Q8TAD7	Overexpressed in colon carcinoma 1 protein	OCC1	Overexpressed in colon carcinoma 1 protein OS=Homo sapiens OX=9606 GN=OCC1 PE=1 SV=2 - [OCC1_HUMAN]	22.22	1	1	2	63	6.40305	6.56592	2.1647	2.23146		2.19808	0.550399	0.732891		0.641645	3.4257	0.00387427
P14209	CD99 antigen	CD99	CD99 antigen OS=Homo sapiens OX=9606 GN=CD99 PE=1 SV=1 - [CD99_HUMAN]	5.41	1	1	6	185	18.8363	4.75439	2.02285	2.50457	1.83298	2.12013	0.71818	0.930817	0.888738	0.845912	2.50633	0.00373817
Q13451	Peptidyl-prolyl cis-trans isomerase FKBP5	FKBP5	Peptidyl-prolyl cis-trans isomerase FKBP5 OS=Homo sapiens OX=9606 GN=FKBP5 PE=1 SV=2 - [FKBP5_HUMAN]	59.08	29	30	126	457	51.1796	5.89697	1.10506	1.04663	1.03069	1.06079	0.503032	0.485456	0.540187	0.509558	2.08179	3.80198e-05
P15104	Glutamine synthetase	GLUL	Glutamine synthetase OS=Homo sapiens OX=9606 GN=GLUL PE=1 SV=4 - [GLNA_HUMAN]	24.66	9	9	38	373	42.0373	6.88818	1.10173	1.33698	1.34154	1.26008	0.724876	0.553525	0.69008	0.65616	1.92039	0.0031254
Q9UD57	NK1 transcription factor-related protein 2	NKX1-2	NK1 transcription factor-related protein 2 OS=Homo sapiens OX=9606 GN=NKX1-2 PE=2 SV=3 - [NKX12_HUMAN]	2.9	1	1	2	310	32.3616	9.67139		1.81659	1.79118	1.80388		0.803623	1.10173	0.952678	1.89349	0.0295255
Q9UDY4	DnaJ homolog subfamily B member 4	DNAJB4	DnaJ homolog subfamily B member 4 OS=Homo sapiens OX=9606 GN=DNAJB4 PE=1 SV=1 - [DNJB4_HUMAN]	39.76	11	13	58	337	37.7831	8.49951	1.23125	1.0494	0.899236	1.05996	0.585903	0.5516	0.650507	0.596003	1.77845	0.00982973
Q70EK8	Inactive ubiquitin carboxyl-terminal hydrolase 53	USP53	Inactive ubiquitin carboxyl-terminal hydrolase 53 OS=Homo sapiens OX=9606 GN=USP53 PE=1 SV=2 - [UBP53_HUMAN]	2.98	3	3	4	1073	120.73	7.59131	1.43787	1.09809	1.08517	1.20704	0.606797	0.78409	0.708716	0.699868	1.72467	0.0159583
P35556	Fibrillin-2	FBN2	Fibrillin-2 OS=Homo sapiens OX=9606 GN=FBN2 PE=1 SV=3 - [FBN2_HUMAN]	7.38	19	20	46	2912	314.558	4.85596	1.0127	1.2756	1.18724	1.15851	0.551768	0.732333	0.763742	0.682614	1.69717	0.00942891
Q9BQE5	Apolipoprotein L2	APOL2	Apolipoprotein L2 OS=Homo sapiens OX=9606 GN=APOL2 PE=1 SV=1 - [APOL2_HUMAN]	48.96	18	18	105	337	37.0694	6.7417	1.38525	1.01775	1.13063	1.17787	0.788467	0.64214	0.679345	0.703317	1.67474	0.015496
Q96EX1	Small integral membrane protein 12	SMIM12	Small integral membrane protein 12 OS=Homo sapiens OX=9606 GN=SMIM12 PE=1 SV=3 - [SIM12_HUMAN]	11.96	1	1	2	92	10.7927	8.44092		1.38012	1.2071	1.29361		0.817646	0.760485	0.789066	1.63942	0.0310946
Q9H8H3	Methyltransferase-like protein 7A	METTL7A	Methyltransferase-like protein 7A OS=Homo sapiens OX=9606 GN=METTL7A PE=1 SV=1 - [MET7A_HUMAN]	11.07	2	2	15	244	28.3006	8.38232	1.00178	1.01273	0.914222	0.976244	0.55953	0.563192	0.678322	0.600348	1.62613	0.00166658
Q5SYB0	FERM and PDZ domain-containing protein 1	FRMPD1	FERM and PDZ domain-containing protein 1 OS=Homo sapiens OX=9606 GN=FRMPD1 PE=1 SV=1 - [FRPD1_HUMAN]	1.39	2	2	4	1578	173.328	5.24951	0.756874	0.997441	1.05569	0.93667	0.48971	0.553197	0.705197	0.582701	1.60746	0.0337886
P14384	Carboxypeptidase M	CPM	Carboxypeptidase M OS=Homo sapiens OX=9606 GN=CPM PE=1 SV=2 - [CBPM_HUMAN]	31.15	12	12	40	443	50.4815	7.35693	1.30421	1.04283	1.085	1.14401	0.769254	0.578209	0.819951	0.722471	1.58347	0.0182838
P56385	ATP synthase subunit e, mitochondrial	ATP5ME	ATP synthase subunit e, mitochondrial OS=Homo sapiens OX=9606 GN=ATP5ME PE=1 SV=2 - [ATP5I_HUMAN]	71.01	5	6	36	69	7.92833	9.34912	0.989562	1.06197	0.981867	1.01113	0.742153	0.578512	0.60805	0.642905	1.57275	0.00285167
Q14766	Latent-transforming growth factor beta-binding protein 1	LTBP1	Latent-transforming growth factor beta-binding protein 1 OS=Homo sapiens OX=9606 GN=LTBP1 PE=1 SV=4 - [LTBP1_HUMAN]	6.86	8	8	28	1721	186.673	5.96045	1.03881	1.12711	1.16233	1.10942	0.623782	0.724093	0.777465	0.708447	1.56599	0.00231611
P24310	Cytochrome c oxidase subunit 7A1, mitochondrial	COX7A1	Cytochrome c oxidase subunit 7A1, mitochondrial OS=Homo sapiens OX=9606 GN=COX7A1 PE=1 SV=2 - [CX7A1_HUMAN]	29.11	2	2	12	79	9.11177	10.1108	1.24546	0.856446	0.937403	1.0131	0.698347	0.584752	0.667304	0.650134	1.5583	0.0421888
Q9Y3T6	R3H and coiled-coil domain-containing protein 1	R3HCC1	R3H and coiled-coil domain-containing protein 1 OS=Homo sapiens OX=9606 GN=R3HCC1 PE=1 SV=3 - [R3HC1_HUMAN]	3.64	1	1	2	440	49.0613	5.63037	1.33845	1.20676		1.27261	0.822429	0.815551		0.81899	1.55387	0.0204805
O00483	Cytochrome c oxidase subunit NDUFA4	NDUFA4	Cytochrome c oxidase subunit NDUFA4 OS=Homo sapiens OX=9606 GN=NDUFA4 PE=1 SV=1 - [NDUA4_HUMAN]	30.86	3	3	15	81	9.36391	9.37842	0.883789	1.0137	0.908022	0.93517	0.646686	0.501628	0.67297	0.607095	1.5404	0.00787456
P13747	HLA class I histocompatibility antigen, alpha chain E	HLA-E	HLA class I histocompatibility antigen, alpha chain E OS=Homo sapiens OX=9606 GN=HLA-E PE=1 SV=4 - [HLAE_HUMAN]	16.2	1	4	75	358	40.0327	5.8335	1.32153	1.12545	0.96685	1.13794	0.753762	0.611617	0.861876	0.742418	1.53275	0.0345376
P54826	Growth arrest-specific protein 1	GAS1	Growth arrest-specific protein 1 OS=Homo sapiens OX=9606 GN=GAS1 PE=2 SV=2 - [GAS1_HUMAN]	12.46	2	2	4	345	35.67	5.5542	1.56486	1.5457	1.11741	1.40932	0.785909	0.957083	1.05111	0.931367	1.51318	0.0445826
Q9UBI6	Guanine nucleotide-binding protein G(I)/G(S)/G(O) subunit gamma-12	GNG12	Guanine nucleotide-binding protein G(I)/G(S)/G(O) subunit gamma-12 OS=Homo sapiens OX=9606 GN=GNG12 PE=1 SV=3 - [GBG12_HUMAN]	58.33	4	5	39	72	8.00117	8.96826	1.04685	1.0676	0.864651	0.993034	0.739873	0.619289	0.628282	0.662481	1.49896	0.0117505
Q0ZGT2	Nexilin	NEXN	Nexilin OS=Homo sapiens OX=9606 GN=NEXN PE=1 SV=1 - [NEXN_HUMAN]	34.07	28	28	118	675	80.6087	5.32568	1.17093	1.21462	0.880686	1.08875	0.731613	0.731689	0.717595	0.726966	1.49766	0.0260799
P05186	Alkaline phosphatase, tissue-nonspecific isozyme	ALPL	Alkaline phosphatase, tissue-nonspecific isozyme OS=Homo sapiens OX=9606 GN=ALPL PE=1 SV=4 - [PPBT_HUMAN]	25.19	10	10	26	524	57.2686	6.66846	1.02088	0.938864	0.754433	0.904726	0.62761	0.629484	0.558815	0.605303	1.49467	0.0218689
Q8WWI5	Choline transporter-like protein 1	SLC44A1	Choline transporter-like protein 1 OS=Homo sapiens OX=9606 GN=SLC44A1 PE=1 SV=1 - [CTL1_HUMAN]	17.2	10	10	29	657	73.2533	8.60205	0.937109	1.02089	0.994673	0.984223	0.659338	0.574894	0.741708	0.658646	1.49431	0.00385068
P00325	All-trans-retinol dehydrogenase [NAD(+)] ADH1B	ADH1B	All-trans-retinol dehydrogenase [NAD(+)] ADH1B OS=Homo sapiens OX=9606 GN=ADH1B PE=1 SV=2 - [ADH1B_HUMAN]	36.53	13	13	50	375	39.8286	8.29443	0.962947	0.86107	0.739839	0.854619	0.675749	0.616655	0.437337	0.57658	1.48222	0.0448489
O95980	Reversion-inducing cysteine-rich protein with Kazal motifs	RECK	Reversion-inducing cysteine-rich protein with Kazal motifs OS=Homo sapiens OX=9606 GN=RECK PE=1 SV=1 - [RECK_HUMAN]	3.4	3	3	9	971	106.386	6.7417	1.28951	1.30549	0.936511	1.17717	0.797165	0.826698	0.76783	0.797231	1.47657	0.0353822
Q7Z7N9	Transmembrane protein 179B	TMEM179B	Transmembrane protein 179B OS=Homo sapiens OX=9606 GN=TMEM179B PE=1 SV=1 - [T179B_HUMAN]	10.96	2	2	6	219	23.5352	7.85498	1.12937	1.00531	1.13603	1.09023	0.724416	0.72883	0.767682	0.740309	1.47267	0.00143458
Q9Y2Q3	Glutathione S-transferase kappa 1	GSTK1	Glutathione S-transferase kappa 1 OS=Homo sapiens OX=9606 GN=GSTK1 PE=1 SV=3 - [GSTK1_HUMAN]	62.83	12	12	76	226	25.4803	8.41162	1.01359	1.00229	0.957748	0.99121	0.695597	0.632368	0.694503	0.674156	1.4703	0.000299446
Q12882	Dihydropyrimidine dehydrogenase [NADP(+)]	DPYD	Dihydropyrimidine dehydrogenase [NADP(+)] OS=Homo sapiens OX=9606 GN=DPYD PE=1 SV=2 - [DPYD_HUMAN]	19.9	16	17	43	1025	111.329	7.04932	1.1501	0.977389	0.939913	1.02247	0.67391	0.73143	0.6997	0.70168	1.45717	0.00864798
Q5HYK7	SH3 domain-containing protein 19	SH3D19	SH3 domain-containing protein 19 OS=Homo sapiens OX=9606 GN=SH3D19 PE=1 SV=2 - [SH319_HUMAN]	24.81	17	17	49	790	86.4717	8.32373	1.13644	1.07268	1.03668	1.08193	0.769348	0.763687	0.696193	0.743076	1.45602	0.000827108
O95999	B-cell lymphoma/leukemia 10	BCL10	B-cell lymphoma/leukemia 10 OS=Homo sapiens OX=9606 GN=BCL10 PE=1 SV=1 - [BCL10_HUMAN]	16.31	3	3	6	233	26.2353	5.74463	1.16643	1.09746	1.2351	1.16633	0.778902	0.692403	0.937737	0.803014	1.45244	0.0114616
O15145	Actin-related protein 2/3 complex subunit 3	ARPC3	Actin-related protein 2/3 complex subunit 3 OS=Homo sapiens OX=9606 GN=ARPC3 PE=1 SV=3 - [ARPC3_HUMAN]	40.45	8	8	53	178	20.5334	8.5874	0.996587	1.06793	0.924091	0.996204	0.691683	0.694789	0.685159	0.690544	1.44264	0.00183055
Q06278	Aldehyde oxidase	AOX1	Aldehyde oxidase OS=Homo sapiens OX=9606 GN=AOX1 PE=1 SV=2 - [AOXA_HUMAN]	16.44	19	19	39	1338	147.822	7.1665	1.24249	1.00279	0.882038	1.04244	0.71632	0.766482	0.69536	0.726054	1.43576	0.0428422
P21397	Amine oxidase [flavin-containing] A	MAOA	Amine oxidase [flavin-containing] A OS=Homo sapiens OX=9606 GN=MAOA PE=1 SV=1 - [AOFA_HUMAN]	30.93	14	14	53	527	59.6435	7.85498	0.926944	0.950251	1.01549	0.964227	0.655839	0.712634	0.648657	0.672376	1.43406	0.000938711
Q2M3G4	Protein Shroom1	SHROOM1	Protein Shroom1 OS=Homo sapiens OX=9606 GN=SHROOM1 PE=1 SV=1 - [SHRM1_HUMAN]	1.88	1	1	2	852	90.7301	6.15088	1.12963		1.13307	1.13135	0.8452		0.739568	0.792384	1.42778	0.0234532
Q5VYS8	Terminal uridylyltransferase 7	TUT7	Terminal uridylyltransferase 7 OS=Homo sapiens OX=9606 GN=TUT7 PE=1 SV=1 - [TUT7_HUMAN]	1.74	1	2	3	1495	171.122	6.82959		1.16121	1.09731	1.12926		0.845686	0.740575	0.79313	1.4238	0.0318904
P23142	Fibulin-1	FBLN1	Fibulin-1 OS=Homo sapiens OX=9606 GN=FBLN1 PE=1 SV=4 - [FBLN1_HUMAN]	24.04	15	15	87	703	77.1624	5.22412	1.08158	1.13573	0.912412	1.04324	0.744954	0.787184	0.680385	0.737508	1.41455	0.0145282
Q9ULU4	Protein kinase C-binding protein 1	ZMYND8	Protein kinase C-binding protein 1 OS=Homo sapiens OX=9606 GN=ZMYND8 PE=1 SV=2 - [PKCB1_HUMAN]	5.73	6	7	11	1186	131.61	7.1958	1.38215	1.066	1.06759	1.17191	0.735684	0.878977	0.874903	0.829855	1.41219	0.0411624
Q9UBX5	Fibulin-5	FBLN5	Fibulin-5 OS=Homo sapiens OX=9606 GN=FBLN5 PE=1 SV=1 - [FBLN5_HUMAN]	7.37	3	3	8	448	50.1467	4.729	1.12657	1.24048	0.947626	1.10489	0.769726	0.833703	0.744083	0.782504	1.41199	0.0225543
Q8N139	ATP-binding cassette sub-family A member 6	ABCA6	ATP-binding cassette sub-family A member 6 OS=Homo sapiens OX=9606 GN=ABCA6 PE=1 SV=2 - [ABCA6_HUMAN]	1.79	2	2	5	1617	184.167	7.35693	0.895341	0.804864	0.834257	0.844821	0.526088	0.671797	0.597609	0.598498	1.41157	0.00777925
Q93052	Lipoma-preferred partner	LPP	Lipoma-preferred partner OS=Homo sapiens OX=9606 GN=LPP PE=1 SV=1 - [LPP_HUMAN]	38.07	16	16	84	612	65.7038	7.37158	0.992722	1.05485	0.891453	0.979677	0.678806	0.684892	0.72135	0.695016	1.40958	0.00451238
Q9Y3D6	Mitochondrial fission 1 protein	FIS1	Mitochondrial fission 1 protein OS=Homo sapiens OX=9606 GN=FIS1 PE=1 SV=2 - [FIS1_HUMAN]	30.92	4	4	21	152	16.927	8.79248	1.04121	1.07727	0.949017	1.0225	0.842436	0.68558	0.660644	0.729553	1.40154	0.0128988
O14494	Phospholipid phosphatase 1	PLPP1	Phospholipid phosphatase 1 OS=Homo sapiens OX=9606 GN=PLPP1 PE=1 SV=1 - [PLPP1_HUMAN]	10.21	2	2	4	284	32.1354	7.97217	1.18867		1.142	1.16534	0.862855		0.802409	0.832632	1.39958	0.0129156
Q9BTM1	Histone H2A.J	H2AFJ	Histone H2A.J OS=Homo sapiens OX=9606 GN=H2AFJ PE=1 SV=1 - [H2AJ_HUMAN]	45.74	1	7	67	129	14.0109	10.9019	0.978066	0.871624	0.958938	0.936209	0.770756	0.679516	0.582518	0.677597	1.38166	0.0151571
P12107	Collagen alpha-1(XI) chain	COL11A1	Collagen alpha-1(XI) chain OS=Homo sapiens OX=9606 GN=COL11A1 PE=1 SV=4 - [COBA1_HUMAN]	4.87	8	9	17	1806	180.954	5.17334	1.25808	1.03257	1.02658	1.10574	0.71998	0.913725	0.77012	0.801275	1.37998	0.0335817
Q14847	LIM and SH3 domain protein 1	LASP1	LIM and SH3 domain protein 1 OS=Homo sapiens OX=9606 GN=LASP1 PE=1 SV=2 - [LASP1_HUMAN]	71.65	20	20	167	261	29.6982	7.04932	1.20105	1.12731	0.879133	1.06917	0.837517	0.761513	0.731927	0.776985	1.37604	0.0461416
Q01658	Protein Dr1	DR1	Protein Dr1 OS=Homo sapiens OX=9606 GN=DR1 PE=1 SV=1 - [NC2B_HUMAN]	11.93	2	2	4	176	19.4317	4.75439	0.961001	1.17326	1.11716	1.08381	0.784681	0.650642	0.934009	0.789777	1.3723	0.0469416
P37802	Transgelin-2	TAGLN2	Transgelin-2 OS=Homo sapiens OX=9606 GN=TAGLN2 PE=1 SV=3 - [TAGL2_HUMAN]	79.4	14	15	231	199	22.3772	8.25049	0.930689	1.11035	1.01665	1.01923	0.724691	0.737317	0.773061	0.745023	1.36805	0.00702821
Q9Y4H2	Insulin receptor substrate 2	IRS2	Insulin receptor substrate 2 OS=Homo sapiens OX=9606 GN=IRS2 PE=1 SV=2 - [IRS2_HUMAN]	10.24	8	9	17	1338	137.249	8.646	1.13932	1.08196	1.33033	1.18387	0.816626	0.870654	0.909607	0.865629	1.36764	0.0162735
P14927	Cytochrome b-c1 complex subunit 7	UQCRB	Cytochrome b-c1 complex subunit 7 OS=Homo sapiens OX=9606 GN=UQCRB PE=1 SV=2 - [QCR7_HUMAN]	69.37	10	10	38	111	13.522	8.77783	0.844833	1.03473	0.978211	0.95259	0.688106	0.715017	0.693208	0.698777	1.36322	0.0111517
P17931	Galectin-3	LGALS3	Galectin-3 OS=Homo sapiens OX=9606 GN=LGALS3 PE=1 SV=5 - [LEG3_HUMAN]	46	12	12	94	250	26.1361	8.55811	0.915795	0.995308	0.845244	0.918782	0.715509	0.686421	0.622326	0.674752	1.36166	0.00895377
Q13405	39S ribosomal protein L49, mitochondrial	MRPL49	39S ribosomal protein L49, mitochondrial OS=Homo sapiens OX=9606 GN=MRPL49 PE=1 SV=1 - [RM49_HUMAN]	34.94	5	5	13	166	19.1859	9.45166	0.949395	1.05871	0.982169	0.996758	0.760816	0.722461	0.720403	0.73456	1.35695	0.00168973
P14406	Cytochrome c oxidase subunit 7A2, mitochondrial	COX7A2	Cytochrome c oxidase subunit 7A2, mitochondrial OS=Homo sapiens OX=9606 GN=COX7A2 PE=1 SV=1 - [CX7A2_HUMAN]	27.71	2	2	24	83	9.39011	9.75928	0.89269	1.0376	1.01519	0.981826	0.712274	0.652241	0.807102	0.723872	1.35635	0.0154985
O75380	NADH dehydrogenase [ubiquinone] iron-sulfur protein 6, mitochondrial	NDUFS6	NADH dehydrogenase [ubiquinone] iron-sulfur protein 6, mitochondrial OS=Homo sapiens OX=9606 GN=NDUFS6 PE=1 SV=1 - [NDUS6_HUMAN]	36.29	3	3	9	124	13.7028	8.27979	1.01514	1.12052	1.30078	1.14548	0.872758	0.842752	0.819585	0.845032	1.35555	0.0239523
Q9Y6Q2	Stonin-1	STON1	Stonin-1 OS=Homo sapiens OX=9606 GN=STON1 PE=1 SV=2 - [STON1_HUMAN]	16.05	9	9	15	735	83.0882	6.20166	0.982082	1.11404	1.02382	1.03998	0.69162	0.839463	0.772746	0.767943	1.35424	0.00927704
Q13740	CD166 antigen	ALCAM	CD166 antigen OS=Homo sapiens OX=9606 GN=ALCAM PE=1 SV=2 - [CD166_HUMAN]	45.97	23	23	155	583	65.0611	6.25244	1.27258	1.19835	1.04156	1.17083	0.801089	0.937518	0.881526	0.873378	1.34058	0.0195001
P54819	Adenylate kinase 2, mitochondrial	AK2	Adenylate kinase 2, mitochondrial OS=Homo sapiens OX=9606 GN=AK2 PE=1 SV=2 - [KAD2_HUMAN]	64.85	12	12	56	239	26.4608	7.81104	0.928001	1.01677	0.966244	0.970337	0.727789	0.646799	0.798881	0.72449	1.33934	0.00846183
P50897	Palmitoyl-protein thioesterase 1	PPT1	Palmitoyl-protein thioesterase 1 OS=Homo sapiens OX=9606 GN=PPT1 PE=1 SV=1 - [PPT1_HUMAN]	24.18	6	6	17	306	34.1713	6.52197	1.09662	1.0937	1.09646	1.0956	0.758585	0.922189	0.782389	0.821055	1.33438	0.00577311
Q8N9A8	Nuclear envelope phosphatase-regulatory subunit 1	CNEP1R1	Nuclear envelope phosphatase-regulatory subunit 1 OS=Homo sapiens OX=9606 GN=CNEP1R1 PE=1 SV=1 - [NEPR1_HUMAN]	8.8	1	1	2	125	14.2574	8.38232	0.972264	1.02816		1.00021	0.775262	0.724591		0.749926	1.33375	0.0219704
Q9H019	Mitochondrial fission regulator 1-like	MTFR1L	Mitochondrial fission regulator 1-like OS=Homo sapiens OX=9606 GN=MTFR1L PE=1 SV=2 - [MFR1L_HUMAN]	9.93	2	2	5	292	31.9373	6.1001	1.14639	1.3712	1.1	1.20586	0.929776	0.971184	0.814048	0.905003	1.33244	0.0351002
Q6ZMP0	Thrombospondin type-1 domain-containing protein 4	THSD4	Thrombospondin type-1 domain-containing protein 4 OS=Homo sapiens OX=9606 GN=THSD4 PE=2 SV=2 - [THSD4_HUMAN]	9.14	8	8	25	1018	112.377	7.6499	1.0162	0.970398	1.03014	1.00558	0.854046	0.659965	0.757167	0.757059	1.32827	0.0134543
P31949	Protein S100-A11	S100A11	Protein S100-A11 OS=Homo sapiens OX=9606 GN=S100A11 PE=1 SV=2 - [S10AB_HUMAN]	53.33	6	6	83	105	11.7328	7.12256	0.911697	0.973817	0.872995	0.919503	0.633315	0.736365	0.712633	0.694104	1.32473	0.00623511
O75368	SH3 domain-binding glutamic acid-rich-like protein	SH3BGRL	SH3 domain-binding glutamic acid-rich-like protein OS=Homo sapiens OX=9606 GN=SH3BGRL PE=1 SV=1 - [SH3L1_HUMAN]	91.23	11	11	66	114	12.7664	5.24951	1.11096	0.964459	0.873603	0.983007	0.81518	0.685909	0.730176	0.743755	1.32168	0.0386384
P16455	Methylated-DNA--protein-cysteine methyltransferase	MGMT	Methylated-DNA--protein-cysteine methyltransferase OS=Homo sapiens OX=9606 GN=MGMT PE=1 SV=1 - [MGMT_HUMAN]	19.32	3	3	5	207	21.6322	8.104	1.1719	1.11988	0.986178	1.09266	0.887451	0.820855	0.779643	0.829316	1.31754	0.0143782
P35555	Fibrillin-1	FBN1	Fibrillin-1 OS=Homo sapiens OX=9606 GN=FBN1 PE=1 SV=4 - [FBN1_HUMAN]	6.72	16	17	46	2871	312.083	4.93213	1.00214	0.812983	1.02405	0.946391	0.686018	0.702482	0.770814	0.719772	1.31485	0.0343894
Q9H7C9	Mth938 domain-containing protein	AAMDC	Mth938 domain-containing protein OS=Homo sapiens OX=9606 GN=AAMDC PE=1 SV=1 - [AAMDC_HUMAN]	54.92	6	6	15	122	13.3238	8.45557	0.953082	1.02206	0.866616	0.947252	0.719825	0.666988	0.782851	0.723221	1.30977	0.0161875
Q9ULQ1	Two pore calcium channel protein 1	TPCN1	Two pore calcium channel protein 1 OS=Homo sapiens OX=9606 GN=TPCN1 PE=1 SV=3 - [TPC1_HUMAN]	7.72	5	5	10	816	94.0858	8.26514	1.06328	0.930399	1.09364	1.02911	0.79431	0.809094	0.755865	0.786423	1.30859	0.00991195
Q86T65	Disheveled-associated activator of morphogenesis 2	DAAM2	Disheveled-associated activator of morphogenesis 2 OS=Homo sapiens OX=9606 GN=DAAM2 PE=1 SV=3 - [DAAM2_HUMAN]	11.52	9	9	12	1068	123.42	6.80029	1.30107	1.05227	1.18915	1.18083	0.887676	0.795473	1.02465	0.902599	1.30826	0.0469398
O00151	PDZ and LIM domain protein 1	PDLIM1	PDZ and LIM domain protein 1 OS=Homo sapiens OX=9606 GN=PDLIM1 PE=1 SV=4 - [PDLI1_HUMAN]	60.79	14	14	90	329	36.049	7.02002	1.10982	1.02247	1.09031	1.0742	0.818661	0.786229	0.861491	0.822127	1.30661	0.00182391
Q9Y625	Glypican-6	GPC6	Glypican-6 OS=Homo sapiens OX=9606 GN=GPC6 PE=1 SV=1 - [GPC6_HUMAN]	7.03	3	3	10	555	62.6949	5.41455	1.27488	1.01566	1.21891	1.16981	0.920605	0.868186	0.897786	0.895526	1.30629	0.0267818
Q92625	Ankyrin repeat and SAM domain-containing protein 1A	ANKS1A	Ankyrin repeat and SAM domain-containing protein 1A OS=Homo sapiens OX=9606 GN=ANKS1A PE=1 SV=4 - [ANS1A_HUMAN]	1.68	2	2	5	1134	123.032	6.37939	1.18237	0.923021	1.19196	1.09912	0.886399	0.790107	0.84972	0.842075	1.30525	0.0498046
O95298	NADH dehydrogenase [ubiquinone] 1 subunit C2	NDUFC2	NADH dehydrogenase [ubiquinone] 1 subunit C2 OS=Homo sapiens OX=9606 GN=NDUFC2 PE=1 SV=1 - [NDUC2_HUMAN]	37.82	6	6	21	119	14.1784	8.98291	1.0628	0.980432	1.07785	1.04036	0.85853	0.794647	0.743796	0.798991	1.3021	0.00579795
O75935	Dynactin subunit 3	DCTN3	Dynactin subunit 3 OS=Homo sapiens OX=9606 GN=DCTN3 PE=1 SV=1 - [DCTN3_HUMAN]	44.09	12	12	28	186	21.1062	5.46533	0.960948	1.07471	0.916704	0.984122	0.798635	0.688753	0.780717	0.756035	1.30169	0.0171448
P11441	Ubiquitin-like protein 4A	UBL4A	Ubiquitin-like protein 4A OS=Homo sapiens OX=9606 GN=UBL4A PE=1 SV=1 - [UBL4A_HUMAN]	21.66	3	3	10	157	17.7656	8.66064	1.0397	1.07076	1.08152	1.06399	0.762056	0.862297	0.829738	0.81803	1.30068	0.00155475
P15144	Aminopeptidase N	ANPEP	Aminopeptidase N OS=Homo sapiens OX=9606 GN=ANPEP PE=1 SV=4 - [AMPN_HUMAN]	43.02	41	41	378	967	109.471	5.47803	1.02686	0.844191	0.863073	0.911374	0.765756	0.676501	0.661321	0.701192	1.29975	0.0341981
Q99584	Protein S100-A13	S100A13	Protein S100-A13 OS=Homo sapiens OX=9606 GN=S100A13 PE=1 SV=1 - [S10AD_HUMAN]	55.1	7	7	55	98	11.4641	6.16357	0.988876	1.0144	0.955695	0.986325	0.698868	0.75809	0.822607	0.759855	1.29804	0.00461183
Q9UGJ0	5'-AMP-activated protein kinase subunit gamma-2	PRKAG2	5'-AMP-activated protein kinase subunit gamma-2 OS=Homo sapiens OX=9606 GN=PRKAG2 PE=1 SV=1 - [AAKG2_HUMAN]	19.16	7	9	14	569	63.0267	9.34912	1.20268	1.16775	1.1123	1.16091	0.986015	0.850851	0.850705	0.895857	1.29587	0.00709107
O43399	Tumor protein D54	TPD52L2	Tumor protein D54 OS=Homo sapiens OX=9606 GN=TPD52L2 PE=1 SV=2 - [TPD54_HUMAN]	82.04	16	16	106	206	22.2243	5.36377	0.90549	1.12361	1.03549	1.02153	0.710689	0.837783	0.816832	0.788435	1.29564	0.03533
Q12929	Epidermal growth factor receptor kinase substrate 8	EPS8	Epidermal growth factor receptor kinase substrate 8 OS=Homo sapiens OX=9606 GN=EPS8 PE=1 SV=1 - [EPS8_HUMAN]	44.4	25	25	88	822	91.8244	7.50342	1.14268	1.13608	0.964308	1.08102	0.899826	0.825586	0.78102	0.835477	1.2939	0.022427
O95721	Synaptosomal-associated protein 29	SNAP29	Synaptosomal-associated protein 29 OS=Homo sapiens OX=9606 GN=SNAP29 PE=1 SV=1 - [SNP29_HUMAN]	34.11	8	8	16	258	28.9526	5.80811	1.03431	1.21106	0.992843	1.0794	0.835481	0.862605	0.804652	0.834246	1.29387	0.023701
P50135	Histamine N-methyltransferase	HNMT	Histamine N-methyltransferase OS=Homo sapiens OX=9606 GN=HNMT PE=1 SV=1 - [HNMT_HUMAN]	6.16	2	2	11	292	33.2736	5.33838	1.01898	0.995993	1.0279	1.01429	0.88239	0.722375	0.750647	0.785137	1.29186	0.0103113
P98160	Basement membrane-specific heparan sulfate proteoglycan core protein	HSPG2	Basement membrane-specific heparan sulfate proteoglycan core protein OS=Homo sapiens OX=9606 GN=HSPG2 PE=1 SV=4 - [PGBM_HUMAN]	34.21	105	105	432	4391	468.532	6.50732	1.07746	1.11264	0.988931	1.05968	0.796449	0.90942	0.755732	0.820534	1.29145	0.0153358
P27105	Erythrocyte band 7 integral membrane protein	STOM	Erythrocyte band 7 integral membrane protein OS=Homo sapiens OX=9606 GN=STOM PE=1 SV=3 - [STOM_HUMAN]	62.5	14	14	108	288	31.7107	7.88428	1.19996	1.02325	1.04489	1.08937	0.901511	0.814607	0.815375	0.843831	1.29097	0.0172849
O75431	Metaxin-2	MTX2	Metaxin-2 OS=Homo sapiens OX=9606 GN=MTX2 PE=1 SV=1 - [MTX2_HUMAN]	16.73	4	4	11	263	29.7441	6.29053	0.990972	0.949665	0.991737	0.977458	0.756452	0.791534	0.724914	0.757633	1.29015	0.000755789
Q9NRQ2	Phospholipid scramblase 4	PLSCR4	Phospholipid scramblase 4 OS=Homo sapiens OX=9606 GN=PLSCR4 PE=1 SV=2 - [PLS4_HUMAN]	6.69	2	2	6	329	36.9806	5.8208	1.17016	1.06982	0.965662	1.06855	0.900833	0.763518	0.827732	0.830694	1.28633	0.0287249
P04080	Cystatin-B	CSTB	Cystatin-B OS=Homo sapiens OX=9606 GN=CSTB PE=1 SV=2 - [CYTB_HUMAN]	94.9	9	9	63	98	11.1326	7.56201	0.921691	1.03088	0.947199	0.966588	0.697726	0.797717	0.766776	0.754073	1.28182	0.00865414
O43524	Forkhead box protein O3	FOXO3	Forkhead box protein O3 OS=Homo sapiens OX=9606 GN=FOXO3 PE=1 SV=1 - [FOXO3_HUMAN]	6.69	4	4	11	673	71.2322	5.16064	1.13246	1.13088	1.01039	1.09124	0.805787	0.878067	0.876064	0.853306	1.27884	0.00711281
Q9GZM8	Nuclear distribution protein nudE-like 1	NDEL1	Nuclear distribution protein nudE-like 1 OS=Homo sapiens OX=9606 GN=NDEL1 PE=1 SV=1 - [NDEL1_HUMAN]	3.19	1	1	2	345	38.3515	5.23682	1.0264	0.979571		1.00298	0.810813	0.758707		0.78476	1.27808	0.0248087
O94955	Rho-related BTB domain-containing protein 3	RHOBTB3	Rho-related BTB domain-containing protein 3 OS=Homo sapiens OX=9606 GN=RHOBTB3 PE=1 SV=2 - [RHBT3_HUMAN]	2.45	2	2	4	611	69.3682	7.62061	1.19484	1.33516	1.04987	1.19329	0.978989	0.976122	0.856027	0.937046	1.27346	0.0492222
P37275	Zinc finger E-box-binding homeobox 1	ZEB1	Zinc finger E-box-binding homeobox 1 OS=Homo sapiens OX=9606 GN=ZEB1 PE=1 SV=2 - [ZEB1_HUMAN]	0.98	1	1	2	1124	123.997	4.94482	1.17112	1.17257		1.17184	0.89385	0.948445		0.921148	1.27216	0.0116575
Q9Y6G5	COMM domain-containing protein 10	COMMD10	COMM domain-containing protein 10 OS=Homo sapiens OX=9606 GN=COMMD10 PE=1 SV=1 - [COMDA_HUMAN]	49.01	7	7	17	202	22.9521	6.53662	1.10422	1.1177	0.968735	1.06355	0.865406	0.758249	0.886886	0.836847	1.2709	0.0216609
Q8N573	Oxidation resistance protein 1	OXR1	Oxidation resistance protein 1 OS=Homo sapiens OX=9606 GN=OXR1 PE=1 SV=2 - [OXR1_HUMAN]	18.42	13	13	33	874	97.9094	5.46533	1.20288	1.05379	1.05904	1.10524	0.910263	0.863245	0.839185	0.870898	1.26908	0.0115855
Q8WVJ2	NudC domain-containing protein 2	NUDCD2	NudC domain-containing protein 2 OS=Homo sapiens OX=9606 GN=NUDCD2 PE=1 SV=1 - [NUDC2_HUMAN]	29.3	4	4	11	157	17.6647	5.07178	1.04381	1.00144	0.908126	0.984457	0.7383	0.842796	0.746684	0.775926	1.26875	0.0162498
Q8N392	Rho GTPase-activating protein 18	ARHGAP18	Rho GTPase-activating protein 18 OS=Homo sapiens OX=9606 GN=ARHGAP18 PE=1 SV=3 - [RHG18_HUMAN]	37.56	23	23	53	663	74.9299	6.44287	1.0753	1.11352	0.951129	1.04665	0.871743	0.864657	0.742481	0.826294	1.26668	0.026898
Q96BR5	Cytochrome c oxidase assembly factor 7	COA7	Cytochrome c oxidase assembly factor 7 OS=Homo sapiens OX=9606 GN=COA7 PE=1 SV=2 - [COA7_HUMAN]	16.45	4	4	8	231	25.6921	6.02393	1.04987	1.03012	1.19209	1.09069	0.957071	0.864248	0.764908	0.862075	1.26519	0.0386632
Q99747	Gamma-soluble NSF attachment protein	NAPG	Gamma-soluble NSF attachment protein OS=Homo sapiens OX=9606 GN=NAPG PE=1 SV=1 - [SNAG_HUMAN]	31.73	10	10	30	312	34.7243	5.41455	1.00717	1.09527	0.996949	1.03313	0.833559	0.806787	0.810539	0.816962	1.2646	0.00259674
Q12893	Transmembrane protein 115	TMEM115	Transmembrane protein 115 OS=Homo sapiens OX=9606 GN=TMEM115 PE=1 SV=1 - [TM115_HUMAN]	9.69	2	2	8	351	38.1725	8.1626	1.10216	0.980555	1.05818	1.04697	0.859742	0.807391	0.81695	0.828027	1.26441	0.00495843
Q9UHV9	Prefoldin subunit 2	PFDN2	Prefoldin subunit 2 OS=Homo sapiens OX=9606 GN=PFDN2 PE=1 SV=1 - [PFD2_HUMAN]	56.49	9	9	36	154	16.6376	6.58057	0.973871	1.15005	1.02231	1.04874	0.871359	0.815791	0.805515	0.830888	1.26219	0.0180929
Q9HCD6	Protein TANC2	TANC2	Protein TANC2 OS=Homo sapiens OX=9606 GN=TANC2 PE=1 SV=3 - [TANC2_HUMAN]	5.88	9	10	42	1990	219.512	8.07471	1.06769	1.13898	1.11662	1.10776	0.817025	0.87285	0.946318	0.878731	1.26064	0.00595619
O43324	Eukaryotic translation elongation factor 1 epsilon-1	EEF1E1	Eukaryotic translation elongation factor 1 epsilon-1 OS=Homo sapiens OX=9606 GN=EEF1E1 PE=1 SV=1 - [MCA3_HUMAN]	41.95	9	9	35	174	19.7983	8.54346	0.914161	1.02984	0.929517	0.957839	0.803172	0.743213	0.733733	0.760039	1.26025	0.00946573
P53367	Arfaptin-1	ARFIP1	Arfaptin-1 OS=Homo sapiens OX=9606 GN=ARFIP1 PE=1 SV=2 - [ARFP1_HUMAN]	56.03	17	18	53	373	41.7126	6.69775	0.989973	1.0619	1.04672	1.03286	0.80363	0.807128	0.851417	0.820725	1.25848	0.00136885
O75438	NADH dehydrogenase [ubiquinone] 1 beta subcomplex subunit 1	NDUFB1	NADH dehydrogenase [ubiquinone] 1 beta subcomplex subunit 1 OS=Homo sapiens OX=9606 GN=NDUFB1 PE=1 SV=1 - [NDUB1_HUMAN]	18.97	1	1	8	58	6.95664	8.92432	0.880518	1.07297	0.925209	0.959565	0.736983	0.719299	0.832066	0.762783	1.25798	0.0441619
P59768	Guanine nucleotide-binding protein G(I)/G(S)/G(O) subunit gamma-2	GNG2	Guanine nucleotide-binding protein G(I)/G(S)/G(O) subunit gamma-2 OS=Homo sapiens OX=9606 GN=GNG2 PE=1 SV=2 - [GBG2_HUMAN]	22.54	1	1	3	71	7.84503	7.98682	0.959035	1.01785	1.00617	0.994351	0.712468	0.761203	0.897919	0.79053	1.25783	0.025047
P61018	Ras-related protein Rab-4B	RAB4B	Ras-related protein Rab-4B OS=Homo sapiens OX=9606 GN=RAB4B PE=1 SV=1 - [RAB4B_HUMAN]	40.38	5	8	56	213	23.5719	6.06201	1.23213	1.12398	1.1035	1.1532	0.972813	0.833394	0.952609	0.919605	1.25402	0.0167141
P78539	Sushi repeat-containing protein SRPX	SRPX	Sushi repeat-containing protein SRPX OS=Homo sapiens OX=9606 GN=SRPX PE=1 SV=1 - [SRPX_HUMAN]	7.11	3	3	7	464	51.5381	8.66064	1.19565	1.07623	0.984785	1.08555	0.831333	0.939804	0.826494	0.865877	1.25371	0.0370202
P61088	Ubiquitin-conjugating enzyme E2 N	UBE2N	Ubiquitin-conjugating enzyme E2 N OS=Homo sapiens OX=9606 GN=UBE2N PE=1 SV=1 - [UBE2N_HUMAN]	46.71	6	6	53	152	17.127	6.56592	0.934779	1.08305	1.02049	1.01277	0.771691	0.794633	0.859217	0.808514	1.25263	0.0153732
Q8WUF5	RelA-associated inhibitor	PPP1R13L	RelA-associated inhibitor OS=Homo sapiens OX=9606 GN=PPP1R13L PE=1 SV=4 - [IASPP_HUMAN]	20.89	12	12	27	828	89.0357	6.81494	1.19192	0.986362	1.13949	1.10593	0.960446	0.85857	0.832617	0.883877	1.25122	0.0382899
Q9Y6M1	Insulin-like growth factor 2 mRNA-binding protein 2	IGF2BP2	Insulin-like growth factor 2 mRNA-binding protein 2 OS=Homo sapiens OX=9606 GN=IGF2BP2 PE=1 SV=2 - [IF2B2_HUMAN]	42.57	18	22	108	599	66.0806	8.45557	1.01595	1.06476	1.03528	1.03867	0.825582	0.853928	0.814873	0.831461	1.2492	0.000351365
P19404	NADH dehydrogenase [ubiquinone] flavoprotein 2, mitochondrial	NDUFV2	NADH dehydrogenase [ubiquinone] flavoprotein 2, mitochondrial OS=Homo sapiens OX=9606 GN=NDUFV2 PE=1 SV=2 - [NDUV2_HUMAN]	36.55	9	9	44	249	27.374	8.06006	0.94591	0.978628	0.990451	0.971663	0.820733	0.68753	0.825778	0.778014	1.2489	0.0148038
P30046	D-dopachrome decarboxylase	DDT	D-dopachrome decarboxylase OS=Homo sapiens OX=9606 GN=DDT PE=1 SV=3 - [DOPD_HUMAN]	50	6	6	38	118	12.7037	7.29834	0.957616	1.02329	0.977248	0.986052	0.819006	0.778878	0.77258	0.790155	1.24792	0.0012847
O14618	Copper chaperone for superoxide dismutase	CCS	Copper chaperone for superoxide dismutase OS=Homo sapiens OX=9606 GN=CCS PE=1 SV=1 - [CCS_HUMAN]	7.3	2	2	5	274	29.0224	5.57959	1.08418	1.06667	0.907419	1.01942	0.890886	0.815964	0.745859	0.81757	1.2469	0.0450512
Q96C90	Protein phosphatase 1 regulatory subunit 14B	PPP1R14B	Protein phosphatase 1 regulatory subunit 14B OS=Homo sapiens OX=9606 GN=PPP1R14B PE=1 SV=3 - [PP14B_HUMAN]	38.78	2	3	8	147	15.901	4.85596	0.985335	1.13182	1.09596	1.07104	0.736353	0.928805	0.912496	0.859218	1.24653	0.0490133
P49023	Paxillin	PXN	Paxillin OS=Homo sapiens OX=9606 GN=PXN PE=1 SV=3 - [PAXI_HUMAN]	23.35	11	11	46	591	64.4639	6.18896	0.991572	1.16919	0.942674	1.03448	0.779071	0.854082	0.858005	0.830386	1.24578	0.0498948
O75381	Peroxisomal membrane protein PEX14	PEX14	Peroxisomal membrane protein PEX14 OS=Homo sapiens OX=9606 GN=PEX14 PE=1 SV=1 - [PEX14_HUMAN]	15.65	6	6	15	377	41.2117	4.94482	1.08139	1.08995	1.04065	1.07066	0.852339	0.869198	0.859123	0.86022	1.24464	0.000191869
P05455	Lupus La protein	SSB	Lupus La protein OS=Homo sapiens OX=9606 GN=SSB PE=1 SV=2 - [LA_HUMAN]	66.67	41	41	217	408	46.8082	7.12256	1.12271	1.16257	1.0694	1.11823	0.917468	0.912296	0.867077	0.898947	1.24393	0.00220607
P06132	Uroporphyrinogen decarboxylase	UROD	Uroporphyrinogen decarboxylase OS=Homo sapiens OX=9606 GN=UROD PE=1 SV=2 - [DCUP_HUMAN]	26.16	6	6	14	367	40.7608	6.13818	1.09207	1.15246	1.07684	1.10712	0.890829	0.868181	0.917997	0.892335	1.2407	0.00139386
Q96FN5	Kinesin-like protein KIF12	KIF12	Kinesin-like protein KIF12 OS=Homo sapiens OX=9606 GN=KIF12 PE=1 SV=3 - [KIF12_HUMAN]	1.08	1	1	3	646	70.6152	8.85107	1.04229	0.964628		1.00346	0.820423	0.798384		0.809403	1.23975	0.040645
Q16718	NADH dehydrogenase [ubiquinone] 1 alpha subcomplex subunit 5	NDUFA5	NADH dehydrogenase [ubiquinone] 1 alpha subcomplex subunit 5 OS=Homo sapiens OX=9606 GN=NDUFA5 PE=1 SV=3 - [NDUA5_HUMAN]	52.59	4	4	16	116	13.4502	5.98584	0.867723	0.934498	0.901504	0.901242	0.676595	0.771566	0.734161	0.727441	1.23892	0.00669813
Q14112	Nidogen-2	NID2	Nidogen-2 OS=Homo sapiens OX=9606 GN=NID2 PE=1 SV=3 - [NID2_HUMAN]	10.84	8	9	22	1375	151.158	5.2876	0.97217	1.07064	1.12387	1.05556	0.912923	0.809696	0.83549	0.852703	1.2379	0.0200622
P01034	Cystatin-C	CST3	Cystatin-C OS=Homo sapiens OX=9606 GN=CST3 PE=1 SV=1 - [CYTC_HUMAN]	25.34	4	4	21	146	15.7891	8.74854	0.932317	0.869597	0.833996	0.878637	0.689885	0.719208	0.722157	0.710417	1.23679	0.00529382
P35270	Sepiapterin reductase	SPR	Sepiapterin reductase OS=Homo sapiens OX=9606 GN=SPR PE=1 SV=1 - [SPRE_HUMAN]	37.16	7	7	19	261	28.0308	8.04541	0.934734	1.08455	1.04328	1.02086	0.802407	0.863813	0.812059	0.826093	1.23576	0.0160038
Q9BRG1	Vacuolar protein-sorting-associated protein 25	VPS25	Vacuolar protein-sorting-associated protein 25 OS=Homo sapiens OX=9606 GN=VPS25 PE=1 SV=1 - [VPS25_HUMAN]	42.61	7	7	16	176	20.7345	6.34131	1.0007	1.03964	1.02578	1.02204	0.816158	0.82539	0.843056	0.828201	1.23405	0.000151635
Q92945	Far upstream element-binding protein 2	KHSRP	Far upstream element-binding protein 2 OS=Homo sapiens OX=9606 GN=KHSRP PE=1 SV=4 - [FUBP2_HUMAN]	49.79	28	33	114	711	73.07	7.29834	0.916801	1.10884	1.03546	1.02037	0.817367	0.829079	0.835599	0.827349	1.2333	0.0264286
P07355	Annexin A2	ANXA2	Annexin A2 OS=Homo sapiens OX=9606 GN=ANXA2 PE=1 SV=2 - [ANXA2_HUMAN]	83.48	36	36	1494	339	38.5798	7.75244	1.05568	1.09596	1.00291	1.05151	0.835365	0.876112	0.848763	0.853413	1.23213	0.00255691
P20073	Annexin A7	ANXA7	Annexin A7 OS=Homo sapiens OX=9606 GN=ANXA7 PE=1 SV=3 - [ANXA7_HUMAN]	31.35	17	17	116	488	52.7058	5.68115	0.944755	1.08438	1.00783	1.01232	0.794552	0.818991	0.852695	0.822079	1.23142	0.012169
Q16647	Prostacyclin synthase	PTGIS	Prostacyclin synthase OS=Homo sapiens OX=9606 GN=PTGIS PE=1 SV=1 - [PTGIS_HUMAN]	34	12	12	46	500	57.0678	7.31299	0.831965	0.927331	0.906071	0.888456	0.733166	0.71921	0.713859	0.722078	1.23041	0.00484848
P08865	40S ribosomal protein SA	RPSA	40S ribosomal protein SA OS=Homo sapiens OX=9606 GN=RPSA PE=1 SV=4 - [RSSA_HUMAN]	59.66	14	16	121	295	32.8334	4.86865	0.974159	1.0767	0.982554	1.01114	0.803852	0.811538	0.850465	0.821952	1.23017	0.00621137
P35232	Prohibitin	PHB	Prohibitin OS=Homo sapiens OX=9606 GN=PHB PE=1 SV=1 - [PHB_HUMAN]	67.65	16	16	109	272	29.7859	5.75732	0.973626	0.997413	1.05211	1.00772	0.837724	0.787764	0.836037	0.820509	1.22816	0.00275323
Q7Z434	Mitochondrial antiviral-signaling protein	MAVS	Mitochondrial antiviral-signaling protein OS=Homo sapiens OX=9606 GN=MAVS PE=1 SV=2 - [MAVS_HUMAN]	37.96	11	11	27	540	56.4931	5.51611	1.12683	1.09821	1.00798	1.07767	0.9217	0.926536	0.788414	0.878883	1.22618	0.0261854
P15374	Ubiquitin carboxyl-terminal hydrolase isozyme L3	UCHL3	Ubiquitin carboxyl-terminal hydrolase isozyme L3 OS=Homo sapiens OX=9606 GN=UCHL3 PE=1 SV=1 - [UCHL3_HUMAN]	22.61	4	4	14	230	26.166	4.91943	1.0835	0.975487	1.02888	1.02929	0.846716	0.833619	0.839777	0.840037	1.22529	0.00382363
Q9UI30	Multifunctional methyltransferase subunit TRM112-like protein	TRMT112	Multifunctional methyltransferase subunit TRM112-like protein OS=Homo sapiens OX=9606 GN=TRMT112 PE=1 SV=1 - [TR112_HUMAN]	32	3	3	12	125	14.1903	5.26221	1.24415	1.27895	1.07143	1.19818	0.907453	0.987434	1.03932	0.978071	1.22504	0.0422024
Q9NYL9	Tropomodulin-3	TMOD3	Tropomodulin-3 OS=Homo sapiens OX=9606 GN=TMOD3 PE=1 SV=1 - [TMOD3_HUMAN]	57.95	19	20	82	352	39.5703	5.18604	1.02039	1.02987	0.938271	0.996179	0.847851	0.782031	0.81027	0.813384	1.22473	0.00626901
Q96DB5	Regulator of microtubule dynamics protein 1	RMDN1	Regulator of microtubule dynamics protein 1 OS=Homo sapiens OX=9606 GN=RMDN1 PE=1 SV=1 - [RMD1_HUMAN]	38.54	12	13	51	314	35.7854	8.49951	1.03141	0.919555	1.00357	0.984846	0.773574	0.785561	0.858072	0.805736	1.22229	0.013803
Q96D31	Calcium release-activated calcium channel protein 1	ORAI1	Calcium release-activated calcium channel protein 1 OS=Homo sapiens OX=9606 GN=ORAI1 PE=1 SV=2 - [CRCM1_HUMAN]	6.98	2	2	4	301	32.6477	8.32373	1.20499	1.35205	1.16396	1.24033	1.0126	0.967922	1.06397	1.01483	1.2222	0.0237553
Q9NRP2	COX assembly mitochondrial protein 2 homolog	CMC2	COX assembly mitochondrial protein 2 homolog OS=Homo sapiens OX=9606 GN=CMC2 PE=1 SV=1 - [COXM2_HUMAN]	21.52	2	2	4	79	9.45372	7.86963	0.914381	0.917888	0.994153	0.942141	0.822896	0.691917	0.797755	0.770856	1.2222	0.0231469
P60903	Protein S100-A10	S100A10	Protein S100-A10 OS=Homo sapiens OX=9606 GN=S100A10 PE=1 SV=2 - [S10AA_HUMAN]	36.08	5	5	62	97	11.1955	7.37158	0.869767	0.985105	0.950533	0.935135	0.756942	0.75543	0.783686	0.765353	1.22184	0.00865934
Q16740	ATP-dependent Clp protease proteolytic subunit, mitochondrial	CLPP	ATP-dependent Clp protease proteolytic subunit, mitochondrial OS=Homo sapiens OX=9606 GN=CLPP PE=1 SV=1 - [CLPP_HUMAN]	29.96	6	6	15	277	30.1606	8.08936	1.02759	1.07128	0.976827	1.02523	0.832852	0.849792	0.838805	0.840483	1.21981	0.00263981
Q86UY8	5'-nucleotidase domain-containing protein 3	NT5DC3	5'-nucleotidase domain-containing protein 3 OS=Homo sapiens OX=9606 GN=NT5DC3 PE=1 SV=1 - [NT5D3_HUMAN]	20.62	7	7	10	548	63.3791	8.30908	1.12109	1.12641	1.16509	1.13753	0.969866	0.86423	0.964281	0.932793	1.21948	0.00522025
Q9Y2R0	Cytochrome c oxidase assembly factor 3 homolog, mitochondrial	COA3	Cytochrome c oxidase assembly factor 3 homolog, mitochondrial OS=Homo sapiens OX=9606 GN=COA3 PE=1 SV=1 - [COA3_HUMAN]	47.17	5	5	13	106	11.7241	9.59814	0.975101	1.08404	0.935766	0.998303	0.870965	0.822625	0.763225	0.818938	1.21902	0.0296704
O95295	SNARE-associated protein Snapin	SNAPIN	SNARE-associated protein Snapin OS=Homo sapiens OX=9606 GN=SNAPIN PE=1 SV=1 - [SNAPN_HUMAN]	33.82	3	3	8	136	14.8649	9.30518	0.915875	1.02588	0.878302	0.940018	0.77834	0.771304	0.765541	0.771728	1.21807	0.0193103
Q15293	Reticulocalbin-1	RCN1	Reticulocalbin-1 OS=Homo sapiens OX=9606 GN=RCN1 PE=1 SV=1 - [RCN1_HUMAN]	58.01	16	16	189	331	38.8662	4.99561	1.08189	0.931894	0.941252	0.985012	0.861339	0.831841	0.736998	0.810059	1.21598	0.0462588
Q9BRZ2	E3 ubiquitin-protein ligase TRIM56	TRIM56	E3 ubiquitin-protein ligase TRIM56 OS=Homo sapiens OX=9606 GN=TRIM56 PE=1 SV=3 - [TRI56_HUMAN]	8.21	5	5	12	755	81.4365	7.73779	1.14299	1.08096	1.25575	1.1599	0.981621	0.915297	0.966913	0.95461	1.21505	0.0202183
Q53T59	HCLS1-binding protein 3	HS1BP3	HCLS1-binding protein 3 OS=Homo sapiens OX=9606 GN=HS1BP3 PE=1 SV=1 - [H1BP3_HUMAN]	41.07	13	13	45	392	42.7539	5.0083	1.02675	0.9279	1.0256	0.993416	0.83568	0.763403	0.854647	0.81791	1.21458	0.0150377
O60613	Selenoprotein F	SELENOF	Selenoprotein F OS=Homo sapiens OX=9606 GN=SELENOF PE=1 SV=4 - [SEP15_HUMAN]	21.82	3	3	12	165	18.0811	5.03369	0.924494	0.896103	1.02619	0.94893	0.852468	0.776249	0.718367	0.782361	1.21291	0.0396492
P09669	Cytochrome c oxidase subunit 6C	COX6C	Cytochrome c oxidase subunit 6C OS=Homo sapiens OX=9606 GN=COX6C PE=1 SV=2 - [COX6C_HUMAN]	52	8	8	26	75	8.77569	10.3892	1.00254	1.01772	1.03429	1.01818	0.811249	0.845096	0.863674	0.840006	1.21212	0.0005693
P25325	3-mercaptopyruvate sulfurtransferase	MPST	3-mercaptopyruvate sulfurtransferase OS=Homo sapiens OX=9606 GN=MPST PE=1 SV=3 - [THTM_HUMAN]	50.51	10	10	28	297	33.1576	6.59521	0.994261	1.12812	1.07957	1.06731	0.844006	0.955017	0.844143	0.881055	1.21141	0.025822
P55082	Microfibril-associated glycoprotein 3	MFAP3	Microfibril-associated glycoprotein 3 OS=Homo sapiens OX=9606 GN=MFAP3 PE=2 SV=1 - [MFAP3_HUMAN]	4.7	2	2	5	362	40.1398	4.99561	1.16343	1.15402	1.17189	1.16311	1.06761	0.942885	0.871015	0.960503	1.21094	0.0245886
P42126	Enoyl-CoA delta isomerase 1, mitochondrial	ECI1	Enoyl-CoA delta isomerase 1, mitochondrial OS=Homo sapiens OX=9606 GN=ECI1 PE=1 SV=1 - [ECI1_HUMAN]	18.54	5	5	19	302	32.7952	8.54346	0.984127	0.999238	1.05427	1.01254	0.878807	0.846424	0.784641	0.836624	1.21027	0.00726959
Q12802	A-kinase anchor protein 13	AKAP13	A-kinase anchor protein 13 OS=Homo sapiens OX=9606 GN=AKAP13 PE=1 SV=2 - [AKP13_HUMAN]	3.55	8	8	18	2813	307.359	5.23682	1.03583	1.04438	1.07668	1.0523	0.937776	0.822825	0.847838	0.869479	1.21026	0.00785115
Q8NDN9	RCC1 and BTB domain-containing protein 1	RCBTB1	RCC1 and BTB domain-containing protein 1 OS=Homo sapiens OX=9606 GN=RCBTB1 PE=1 SV=1 - [RCBT1_HUMAN]	2.07	1	1	2	531	58.2148	6.46826	1.09929	1.06465		1.08197	0.905991	0.882134		0.894063	1.21017	0.0122968
Q9Y3C6	Peptidyl-prolyl cis-trans isomerase-like 1	PPIL1	Peptidyl-prolyl cis-trans isomerase-like 1 OS=Homo sapiens OX=9606 GN=PPIL1 PE=1 SV=1 - [PPIL1_HUMAN]	34.34	5	5	19	166	18.2251	7.98682	0.954495	0.998806	0.991908	0.981736	0.847925	0.819453	0.768052	0.81181	1.20932	0.00331243
Q8IWE4	DCN1-like protein 3	DCUN1D3	DCN1-like protein 3 OS=Homo sapiens OX=9606 GN=DCUN1D3 PE=1 SV=1 - [DCNL3_HUMAN]	11.84	3	3	8	304	34.2696	5.12256	1.08707	0.906985	0.993616	0.99589	0.797381	0.814207	0.859301	0.82363	1.20915	0.035477
Q9UJZ1	Stomatin-like protein 2, mitochondrial	STOML2	Stomatin-like protein 2, mitochondrial OS=Homo sapiens OX=9606 GN=STOML2 PE=1 SV=1 - [STML2_HUMAN]	51.12	13	13	73	356	38.5102	7.38623	0.991816	1.00898	0.983733	0.994842	0.815328	0.78344	0.869775	0.822848	1.20902	0.0028177
O94903	Pyridoxal phosphate homeostasis protein	PLPBP	Pyridoxal phosphate homeostasis protein OS=Homo sapiens OX=9606 GN=PLPBP PE=1 SV=1 - [PLPHP_HUMAN]	40	10	10	34	275	30.3246	7.50342	0.941822	1.1091	1.0052	1.0187	0.847221	0.837325	0.847286	0.843944	1.20707	0.02325
O00170	AH receptor-interacting protein	AIP	AH receptor-interacting protein OS=Homo sapiens OX=9606 GN=AIP PE=1 SV=2 - [AIP_HUMAN]	39.39	10	10	38	330	37.6121	6.29053	1.01079	1.07405	1.03488	1.03991	0.889497	0.849784	0.846161	0.861814	1.20665	0.00151743
P50479	PDZ and LIM domain protein 4	PDLIM4	PDZ and LIM domain protein 4 OS=Homo sapiens OX=9606 GN=PDLIM4 PE=1 SV=2 - [PDLI4_HUMAN]	41.82	11	11	54	330	35.3757	7.91357	0.938715	0.86167	0.933796	0.911394	0.787669	0.719588	0.759003	0.75542	1.20647	0.00799329
Q8N8S7	Protein enabled homolog	ENAH	Protein enabled homolog OS=Homo sapiens OX=9606 GN=ENAH PE=1 SV=2 - [ENAH_HUMAN]	32.99	19	19	98	591	66.4699	6.93213	1.166	1.01386	0.974837	1.05157	0.878982	0.865343	0.872116	0.872147	1.20572	0.0373034
P06396	Gelsolin	GSN	Gelsolin OS=Homo sapiens OX=9606 GN=GSN PE=1 SV=1 - [GELS_HUMAN]	61	42	42	376	782	85.6442	6.27783	1.08093	0.995181	0.880785	0.985632	0.805196	0.82483	0.823701	0.817909	1.20506	0.0452043
Q15434	RNA-binding motif, single-stranded-interacting protein 2	RBMS2	RNA-binding motif, single-stranded-interacting protein 2 OS=Homo sapiens OX=9606 GN=RBMS2 PE=1 SV=1 - [RBMS2_HUMAN]	12.53	2	5	28	407	43.9307	9.0708	1.11587	1.23421	1.05146	1.13385	1.01152	0.919495	0.892699	0.941237	1.20463	0.0404644
P56181	NADH dehydrogenase [ubiquinone] flavoprotein 3, mitochondrial	NDUFV3	NADH dehydrogenase [ubiquinone] flavoprotein 3, mitochondrial OS=Homo sapiens OX=9606 GN=NDUFV3 PE=1 SV=2 - [NDUV3_HUMAN]	19.44	2	2	6	108	11.9331	9.70068	0.950949	0.91092	1.01118	0.957684	0.729429	0.798125	0.86049	0.796015	1.2031	0.0276677
O15511	Actin-related protein 2/3 complex subunit 5	ARPC5	Actin-related protein 2/3 complex subunit 5 OS=Homo sapiens OX=9606 GN=ARPC5 PE=1 SV=3 - [ARPC5_HUMAN]	54.97	8	8	63	151	16.3103	5.66846	1.0424	1.00929	0.970499	1.00739	0.84698	0.848596	0.819404	0.838327	1.20167	0.00177502
Q9NWQ8	Phosphoprotein associated with glycosphingolipid-enriched microdomains 1	PAG1	Phosphoprotein associated with glycosphingolipid-enriched microdomains 1 OS=Homo sapiens OX=9606 GN=PAG1 PE=1 SV=2 - [PHAG1_HUMAN]	3.24	1	1	3	432	46.9515	4.65283	0.961204	1.02797	0.88423	0.957802	0.761918	0.788659	0.842163	0.79758	1.20088	0.0284472
Q9BQ49	Small integral membrane protein 7	SMIM7	Small integral membrane protein 7 OS=Homo sapiens OX=9606 GN=SMIM7 PE=1 SV=2 - [SMIM7_HUMAN]	13.33	1	1	3	75	8.62548	8.17725	0.998626	1.03276	1.05762	1.02967	0.922213	0.767761	0.882767	0.85758	1.20067	0.0252474
O94817	Ubiquitin-like protein ATG12	ATG12	Ubiquitin-like protein ATG12 OS=Homo sapiens OX=9606 GN=ATG12 PE=1 SV=1 - [ATG12_HUMAN]	6.43	1	1	2	140	15.1038	5.09717	0.962235	1.03217		0.997204	0.826873	0.834268		0.830571	1.20063	0.041762
Q8NFV4	Protein ABHD11	ABHD11	Protein ABHD11 OS=Homo sapiens OX=9606 GN=ABHD11 PE=1 SV=1 - [ABHDB_HUMAN]	9.84	3	3	6	315	34.6681	9.48096	0.956075	1.03444	0.937656	0.976056	0.893637	0.817334	0.728109	0.813027	1.20052	0.0442788
Q92598	Heat shock protein 105 kDa	HSPH1	Heat shock protein 105 kDa OS=Homo sapiens OX=9606 GN=HSPH1 PE=1 SV=1 - [HS105_HUMAN]	35.66	25	29	141	858	96.8037	5.38916	0.91907	0.973986	0.974422	0.955826	1.10545	1.14136	1.1962	1.14767	0.832844	0.00396458
O43818	U3 small nucleolar RNA-interacting protein 2	RRP9	U3 small nucleolar RNA-interacting protein 2 OS=Homo sapiens OX=9606 GN=RRP9 PE=1 SV=1 - [U3IP2_HUMAN]	7.58	3	3	7	475	51.8085	7.85498	0.92093	0.923441	0.923374	0.922582	1.04754	1.16523	1.11133	1.10803	0.832631	0.00550405
Q08945	FACT complex subunit SSRP1	SSRP1	FACT complex subunit SSRP1 OS=Homo sapiens OX=9606 GN=SSRP1 PE=1 SV=1 - [SSRP1_HUMAN]	25.53	17	17	47	709	81.0244	6.87354	0.855973	1.01783	1.05775	0.977184	1.13969	1.23512	1.15508	1.17663	0.830493	0.04345
Q9NV96	Cell cycle control protein 50A	TMEM30A	Cell cycle control protein 50A OS=Homo sapiens OX=9606 GN=TMEM30A PE=1 SV=1 - [CC50A_HUMAN]	10.8	4	4	8	361	40.6576	8.5874	0.989333	0.924217	0.945807	0.953119	1.06191	1.17883	1.20301	1.14792	0.830304	0.0149324
O94776	Metastasis-associated protein MTA2	MTA2	Metastasis-associated protein MTA2 OS=Homo sapiens OX=9606 GN=MTA2 PE=1 SV=1 - [MTA2_HUMAN]	29.19	15	19	39	668	74.9757	9.65674	0.827919	1.02424	0.946615	0.932926	1.14421	1.11126	1.12324	1.12624	0.828357	0.0288574
Q06546	GA-binding protein alpha chain	GABPA	GA-binding protein alpha chain OS=Homo sapiens OX=9606 GN=GABPA PE=1 SV=1 - [GABPA_HUMAN]	4.85	2	2	4	454	51.2631	4.97021	0.989536	0.977019	0.9369	0.967818	1.30307	1.14528	1.07082	1.17306	0.82504	0.043236
Q9HB71	Calcyclin-binding protein	CACYBP	Calcyclin-binding protein OS=Homo sapiens OX=9606 GN=CACYBP PE=1 SV=2 - [CYBP_HUMAN]	69.3	14	16	73	228	26.1936	8.25049	0.889953	1.05925	1.05566	1.00162	1.15573	1.27352	1.21738	1.21554	0.824011	0.0307426
O00566	U3 small nucleolar ribonucleoprotein protein MPP10	MPHOSPH10	U3 small nucleolar ribonucleoprotein protein MPP10 OS=Homo sapiens OX=9606 GN=MPHOSPH10 PE=1 SV=2 - [MPP10_HUMAN]	13.51	7	7	17	681	78.8157	4.85596	0.910546	0.994211	0.940753	0.948503	1.02697	1.18574	1.24622	1.15298	0.822655	0.0428466
Q14011	Cold-inducible RNA-binding protein	CIRBP	Cold-inducible RNA-binding protein OS=Homo sapiens OX=9606 GN=CIRBP PE=1 SV=1 - [CIRBP_HUMAN]	54.07	9	9	50	172	18.6367	9.51025	0.915299	0.888382	0.990823	0.931501	1.08505	1.147	1.16879	1.13361	0.821709	0.00697308
Q9Y3A2	Probable U3 small nucleolar RNA-associated protein 11	UTP11	Probable U3 small nucleolar RNA-associated protein 11 OS=Homo sapiens OX=9606 GN=UTP11 PE=1 SV=2 - [UTP11_HUMAN]	14.23	4	4	8	253	30.4277	10.1548	0.937884	0.99548	0.971926	0.96843	1.08118	1.24472	1.21388	1.17992	0.820756	0.0161371
P00395	Cytochrome c oxidase subunit 1	MT-CO1	Cytochrome c oxidase subunit 1 OS=Homo sapiens OX=9606 GN=MT-CO1 PE=1 SV=1 - [COX1_HUMAN]	1.56	1	1	2	513	57.003	6.69775		0.913273	0.880772	0.897023		1.1087	1.07728	1.09299	0.820703	0.0130433
Q8N7Z5	Ankyrin repeat domain-containing protein 31	ANKRD31	Ankyrin repeat domain-containing protein 31 OS=Homo sapiens OX=9606 GN=ANKRD31 PE=2 SV=2 - [ANR31_HUMAN]	0.43	1	1	2	1873	210.685	6.20166		1.12709	1.09515	1.11112		1.35695	1.36759	1.36227	0.81564	0.00446413
Q8TBF4	Zinc finger CCHC-type and RNA-binding motif-containing protein 1	ZCRB1	Zinc finger CCHC-type and RNA-binding motif-containing protein 1 OS=Homo sapiens OX=9606 GN=ZCRB1 PE=1 SV=2 - [ZCRB1_HUMAN]	6.91	1	1	2	217	24.5765	8.52881	1.00473	0.941121		0.972927	1.22078	1.16501		1.19289	0.815602	0.0350465
Q14123	Calcium/calmodulin-dependent 3',5'-cyclic nucleotide phosphodiesterase 1C	PDE1C	Calcium/calmodulin-dependent 3',5'-cyclic nucleotide phosphodiesterase 1C OS=Homo sapiens OX=9606 GN=PDE1C PE=1 SV=1 - [PDE1C_HUMAN]	3.24	2	2	2	709	80.7102	8.82178	1.16729		1.11612	1.1417	1.38055		1.42206	1.4013	0.814744	0.0157306
P38159	RNA-binding motif protein, X chromosome	RBMX	RNA-binding motif protein, X chromosome OS=Homo sapiens OX=9606 GN=RBMX PE=1 SV=3 - [RBMX_HUMAN]	52.17	8	23	116	391	42.3063	10.0522	0.842748	1.0257	0.982606	0.950352	1.1874	1.18824	1.12844	1.16803	0.81364	0.0206422
Q9H900	Protein zwilch homolog	ZWILCH	Protein zwilch homolog OS=Homo sapiens OX=9606 GN=ZWILCH PE=1 SV=2 - [ZWILC_HUMAN]	13.54	7	7	11	591	67.1718	6.26514	0.906261	1.01411	0.987501	0.96929	1.18884	1.30192	1.08604	1.19227	0.81298	0.0337627
Q9H4L7	SWI/SNF-related matrix-associated actin-dependent regulator of chromatin subfamily A containing DEAD/H box 1	SMARCAD1	SWI/SNF-related matrix-associated actin-dependent regulator of chromatin subfamily A containing DEAD/H box 1 OS=Homo sapiens OX=9606 GN=SMARCAD1 PE=1 SV=2 - [SMRCD_HUMAN]	2.83	3	3	5	1026	117.328	5.5542	0.872134	0.997429	0.991248	0.953604	1.11885	1.25566	1.15128	1.17526	0.811397	0.0187694
Q92871	Phosphomannomutase 1	PMM1	Phosphomannomutase 1 OS=Homo sapiens OX=9606 GN=PMM1 PE=1 SV=2 - [PMM1_HUMAN]	17.18	3	4	11	262	29.728	5.74463	1.06231	0.966168	0.819154	0.949212	1.17816	1.22432	1.11155	1.17134	0.810361	0.0463479
Q8NFC6	Biorientation of chromosomes in cell division protein 1-like 1	BOD1L1	Biorientation of chromosomes in cell division protein 1-like 1 OS=Homo sapiens OX=9606 GN=BOD1L1 PE=1 SV=2 - [BD1L1_HUMAN]	3.44	7	10	13	3051	330.266	5.08447	0.829282	0.881469		0.855375	1.03188	1.0843		1.05809	0.808411	0.0317109
P98082	Disabled homolog 2	DAB2	Disabled homolog 2 OS=Homo sapiens OX=9606 GN=DAB2 PE=1 SV=3 - [DAB2_HUMAN]	40.65	23	23	102	770	82.397	5.52881	1.07301	0.969967	0.946056	0.996345	1.26108	1.27278	1.16764	1.23383	0.807519	0.00976081
Q13247	Serine/arginine-rich splicing factor 6	SRSF6	Serine/arginine-rich splicing factor 6 OS=Homo sapiens OX=9606 GN=SRSF6 PE=1 SV=2 - [SRSF6_HUMAN]	26.45	7	11	43	344	39.5634	11.4292	0.963599	1.03156	0.924976	0.97338	1.17763	1.2128	1.22751	1.20598	0.807128	0.00251982
P52789	Hexokinase-2	HK2	Hexokinase-2 OS=Homo sapiens OX=9606 GN=HK2 PE=1 SV=2 - [HXK2_HUMAN]	32.17	23	28	95	917	102.313	6.04932	0.919482	0.858743	0.988144	0.922123	1.21457	1.01811	1.2006	1.14443	0.805751	0.0389922
Q06330	Recombining binding protein suppressor of hairless	RBPJ	Recombining binding protein suppressor of hairless OS=Homo sapiens OX=9606 GN=RBPJ PE=1 SV=3 - [SUH_HUMAN]	3.6	2	2	4	500	55.6015	7.18115	0.799567	0.968871	0.902118	0.890185	1.07405	1.18183	1.06054	1.10547	0.805252	0.0260868
P31689	DnaJ homolog subfamily A member 1	DNAJA1	DnaJ homolog subfamily A member 1 OS=Homo sapiens OX=9606 GN=DNAJA1 PE=1 SV=2 - [DNJA1_HUMAN]	38.04	13	15	62	397	44.8395	7.07861	0.92637	0.960547	0.816814	0.901244	1.09974	1.05791	1.20335	1.12033	0.804442	0.0231986
Q96A25	Transmembrane protein 106A	TMEM106A	Transmembrane protein 106A OS=Homo sapiens OX=9606 GN=TMEM106A PE=1 SV=1 - [T106A_HUMAN]	4.2	1	1	3	262	28.9018	7.18115	0.989932	1.14807	0.889364	1.00912	1.20917	1.31868	1.23945	1.25576	0.803591	0.0397337
Q53F19	Nuclear cap-binding protein subunit 3	NCBP3	Nuclear cap-binding protein subunit 3 OS=Homo sapiens OX=9606 GN=NCBP3 PE=1 SV=2 - [NCBP3_HUMAN]	3.71	2	2	5	620	70.5493	5.73193	0.891859	1.04032	0.901188	0.944457	1.09199	1.17733	1.25712	1.17548	0.803464	0.0269165
Q96QB1	Rho GTPase-activating protein 7	DLC1	Rho GTPase-activating protein 7 OS=Homo sapiens OX=9606 GN=DLC1 PE=1 SV=4 - [RHG07_HUMAN]	1.64	2	2	5	1528	170.485	6.40479	0.984026	0.929441		0.956733	1.15501	1.22862		1.19182	0.802753	0.0359548
Q7Z2T5	TRMT1-like protein	TRMT1L	TRMT1-like protein OS=Homo sapiens OX=9606 GN=TRMT1L PE=1 SV=2 - [TRM1L_HUMAN]	8.87	4	4	5	733	81.6952	7.88428	0.774728	0.928972	0.818543	0.840748	1.14076	1.01614	0.993056	1.04998	0.800724	0.0321378
O75882	Attractin	ATRN	Attractin OS=Homo sapiens OX=9606 GN=ATRN PE=1 SV=2 - [ATRN_HUMAN]	0.7	1	1	3	1429	158.432	7.31299	0.870566	0.98075	0.809556	0.886957	1.08352	1.10436	1.15106	1.11298	0.796921	0.0137928
O75976	Carboxypeptidase D	CPD	Carboxypeptidase D OS=Homo sapiens OX=9606 GN=CPD PE=1 SV=2 - [CBPD_HUMAN]	7.54	9	9	16	1380	152.835	6.04932	0.936541	0.949721	0.868555	0.918272	1.10291	1.12495	1.24008	1.15598	0.794367	0.00857859
P07197	Neurofilament medium polypeptide	NEFM	Neurofilament medium polypeptide OS=Homo sapiens OX=9606 GN=NEFM PE=1 SV=3 - [NFM_HUMAN]	8.08	6	8	145	916	102.411	4.90674	0.900113	0.885978	0.977293	0.921128	1.16736	1.02253	1.30592	1.16527	0.790486	0.0478651
P61587	Rho-related GTP-binding protein RhoE	RND3	Rho-related GTP-binding protein RhoE OS=Homo sapiens OX=9606 GN=RND3 PE=1 SV=1 - [RND3_HUMAN]	27.05	5	5	18	244	27.3507	8.48486	0.979098	0.817729	0.913547	0.903458	1.15708	1.06032	1.21722	1.14488	0.789132	0.0210491
Q9Y5V0	Zinc finger protein 706	ZNF706	Zinc finger protein 706 OS=Homo sapiens OX=9606 GN=ZNF706 PE=1 SV=1 - [ZN706_HUMAN]	15.79	2	2	11	76	8.49245	10.0083	0.780721	0.943466	0.885039	0.869742	1.01095	1.22521	1.07622	1.10413	0.787719	0.0417088
O43175	D-3-phosphoglycerate dehydrogenase	PHGDH	D-3-phosphoglycerate dehydrogenase OS=Homo sapiens OX=9606 GN=PHGDH PE=1 SV=4 - [SERA_HUMAN]	42.4	19	19	110	533	56.6144	6.7124	0.89363	1.01982	1.06638	0.993275	1.19981	1.36738	1.21746	1.26155	0.787346	0.0223384
P16070	CD44 antigen	CD44	CD44 antigen OS=Homo sapiens OX=9606 GN=CD44 PE=1 SV=3 - [CD44_HUMAN]	10.11	8	8	88	742	81.4874	5.32568	0.925157	0.939536	1.03725	0.967313	1.14763	1.2609	1.27794	1.22882	0.787186	0.00836425
P13995	Bifunctional methylenetetrahydrofolate dehydrogenase/cyclohydrolase, mitochondrial	MTHFD2	Bifunctional methylenetetrahydrofolate dehydrogenase/cyclohydrolase, mitochondrial OS=Homo sapiens OX=9606 GN=MTHFD2 PE=1 SV=2 - [MTDC_HUMAN]	20.29	6	6	13	350	37.8712	8.73389	0.908191	1.07668	1.06704	1.0173	1.21116	1.43583	1.23512	1.29404	0.786146	0.0368333
Q8TAA9	Vang-like protein 1	VANGL1	Vang-like protein 1 OS=Homo sapiens OX=9606 GN=VANGL1 PE=1 SV=1 - [VANG1_HUMAN]	5.73	2	2	7	524	59.9372	8.80713	1.04261	1.14643	0.844003	1.01101	1.31835	1.3259	1.21734	1.2872	0.785439	0.0443055
Q9HAU4	E3 ubiquitin-protein ligase SMURF2	SMURF2	E3 ubiquitin-protein ligase SMURF2 OS=Homo sapiens OX=9606 GN=SMURF2 PE=1 SV=1 - [SMUF2_HUMAN]	10.96	7	7	13	748	86.1417	7.95752	0.940375	0.884101	1.03179	0.952088	1.35526	1.07111	1.21634	1.21424	0.784104	0.0473536
P13674	Prolyl 4-hydroxylase subunit alpha-1	P4HA1	Prolyl 4-hydroxylase subunit alpha-1 OS=Homo sapiens OX=9606 GN=P4HA1 PE=1 SV=2 - [P4HA1_HUMAN]	55.81	27	27	126	534	61.011	6.01123	1.00061	0.892323	0.830581	0.907838	1.29457	1.10367	1.07952	1.15925	0.783123	0.0405526
Q9UBH6	Xenotropic and polytropic retrovirus receptor 1	XPR1	Xenotropic and polytropic retrovirus receptor 1 OS=Homo sapiens OX=9606 GN=XPR1 PE=1 SV=1 - [XPR1_HUMAN]	3.45	2	2	3	696	81.4831	8.44092	0.93387	0.939088	0.87217	0.915043	1.13611	1.19673	1.18907	1.17397	0.779443	0.000838708
Q9Y314	Nitric oxide synthase-interacting protein	NOSIP	Nitric oxide synthase-interacting protein OS=Homo sapiens OX=9606 GN=NOSIP PE=1 SV=1 - [NOSIP_HUMAN]	15.28	4	4	12	301	33.151	8.82178	0.914795	1.02547	0.82318	0.921149	1.2182	1.17169	1.16695	1.18561	0.77694	0.0121087
Q9UBU8	Mortality factor 4-like protein 1	MORF4L1	Mortality factor 4-like protein 1 OS=Homo sapiens OX=9606 GN=MORF4L1 PE=1 SV=2 - [MO4L1_HUMAN]	11.6	3	4	15	362	41.4476	9.27588	0.912798	1.11302	0.89665	0.974155	1.17444	1.32809	1.27382	1.25878	0.773886	0.0264156
P00374	Dihydrofolate reductase	DHFR	Dihydrofolate reductase OS=Homo sapiens OX=9606 GN=DHFR PE=1 SV=2 - [DYR_HUMAN]	21.93	4	4	10	187	21.439	7.41553	0.770608	1.047	0.944824	0.920812	1.17679	1.30776	1.11322	1.19926	0.76782	0.0481172
P46734	Dual specificity mitogen-activated protein kinase kinase 3	MAP2K3	Dual specificity mitogen-activated protein kinase kinase 3 OS=Homo sapiens OX=9606 GN=MAP2K3 PE=1 SV=2 - [MP2K3_HUMAN]	48.13	14	14	57	347	39.2929	7.43018	0.965703	1.01686	0.895754	0.95944	1.27548	1.2206	1.25846	1.25151	0.766623	0.00164596
Q96HR8	H/ACA ribonucleoprotein complex non-core subunit NAF1	NAF1	H/ACA ribonucleoprotein complex non-core subunit NAF1 OS=Homo sapiens OX=9606 GN=NAF1 PE=1 SV=2 - [NAF1_HUMAN]	3.04	1	1	2	494	53.6831	4.86865	1.09607	1.03608		1.06608	1.34455	1.43877		1.39166	0.766047	0.028184
P31641	Sodium- and chloride-dependent taurine transporter	SLC6A6	Sodium- and chloride-dependent taurine transporter OS=Homo sapiens OX=9606 GN=SLC6A6 PE=1 SV=2 - [SC6A6_HUMAN]	3.87	3	3	6	620	69.7836	7.38623	1.04892	1.21399	0.915307	1.0594	1.3489	1.38596	1.4144	1.38309	0.765971	0.0215796
Q15906	Vacuolar protein sorting-associated protein 72 homolog	VPS72	Vacuolar protein sorting-associated protein 72 homolog OS=Homo sapiens OX=9606 GN=VPS72 PE=1 SV=1 - [VPS72_HUMAN]	3.02	1	1	3	364	40.5697	6.48096	0.948152	1.06646	0.953132	0.989249	1.4212	1.31882	1.13729	1.29244	0.765414	0.0296196
P00734	Prothrombin	F2	Prothrombin OS=Homo sapiens OX=9606 GN=F2 PE=1 SV=2 - [THRB_HUMAN]	7.56	6	6	12	622	69.9921	5.89697	1.04322	0.98646	0.99658	1.00875	1.28471	1.18068	1.48849	1.31796	0.765391	0.0283513
P02788	Lactotransferrin	LTF	Lactotransferrin OS=Homo sapiens OX=9606 GN=LTF PE=1 SV=6 - [TRFL_HUMAN]	1.27	1	1	4	710	78.1319	8.11865	0.741513	0.796985	0.880636	0.806378	1.04745	0.966629	1.20237	1.07215	0.752113	0.029452
P45877	Peptidyl-prolyl cis-trans isomerase C	PPIC	Peptidyl-prolyl cis-trans isomerase C OS=Homo sapiens OX=9606 GN=PPIC PE=1 SV=1 - [PPIC_HUMAN]	20.75	4	5	20	212	22.7488	8.39697	1.02727	0.913891	0.988636	0.9766	1.38465	1.27814	1.24244	1.30174	0.750225	0.00387173
Q9UKX5	Integrin alpha-11	ITGA11	Integrin alpha-11 OS=Homo sapiens OX=9606 GN=ITGA11 PE=1 SV=2 - [ITA11_HUMAN]	9.26	11	11	20	1188	133.386	6.69775	0.974484	0.710438	0.939701	0.874874	1.29382	1.11779	1.13046	1.18069	0.740985	0.0381409
O14495	Phospholipid phosphatase 3	PLPP3	Phospholipid phosphatase 3 OS=Homo sapiens OX=9606 GN=PLPP3 PE=1 SV=1 - [PLPP3_HUMAN]	22.19	8	8	42	311	35.093	9.14404	1.07766	0.929153	1.04716	1.01799	1.32851	1.25472	1.62939	1.40421	0.724957	0.03503
P17302	Gap junction alpha-1 protein	GJA1	Gap junction alpha-1 protein OS=Homo sapiens OX=9606 GN=GJA1 PE=1 SV=2 - [CXA1_HUMAN]	36.65	11	11	73	382	42.9809	8.76318	0.985974	0.826608	0.884004	0.898862	1.23548	1.14215	1.44443	1.27402	0.705533	0.0204327
Q9NXG6	Transmembrane prolyl 4-hydroxylase	P4HTM	Transmembrane prolyl 4-hydroxylase OS=Homo sapiens OX=9606 GN=P4HTM PE=1 SV=2 - [P4HTM_HUMAN]	5.98	2	2	7	502	56.6252	6.06201	0.787037	1.0028	0.772837	0.854225	1.29118	1.18455	1.18511	1.22028	0.700023	0.0113202
Q9H788	SH2 domain-containing protein 4A	SH2D4A	SH2 domain-containing protein 4A OS=Homo sapiens OX=9606 GN=SH2D4A PE=1 SV=1 - [SH24A_HUMAN]	28.41	13	13	31	454	52.6942	8.06006	0.993647	0.956784	0.955054	0.968495	1.49549	1.40274	1.34441	1.41421	0.68483	0.000621837
Q9Y617	Phosphoserine aminotransferase	PSAT1	Phosphoserine aminotransferase OS=Homo sapiens OX=9606 GN=PSAT1 PE=1 SV=2 - [SERC_HUMAN]	53.24	21	21	107	370	40.3968	7.66455	0.82052	0.864133	1.10046	0.92837	1.19843	1.5249	1.34564	1.35632	0.684475	0.0289858
P08195	4F2 cell-surface antigen heavy chain	SLC3A2	4F2 cell-surface antigen heavy chain OS=Homo sapiens OX=9606 GN=SLC3A2 PE=1 SV=3 - [4F2_HUMAN]	40	20	20	71	630	67.9517	5.0083	0.826045	0.863489	1.1713	0.953612	1.26299	1.38603	1.53485	1.39462	0.683776	0.0306661
Q6UXH8	Collagen and calcium-binding EGF domain-containing protein 1	CCBE1	Collagen and calcium-binding EGF domain-containing protein 1 OS=Homo sapiens OX=9606 GN=CCBE1 PE=1 SV=1 - [CCBE1_HUMAN]	10.84	4	4	6	406	44.0743	7.57666	0.893619	1.01715	0.876908	0.929224	1.24821	1.39296	1.43745	1.35954	0.683484	0.00398781
P30408	Transmembrane 4 L6 family member 1	TM4SF1	Transmembrane 4 L6 family member 1 OS=Homo sapiens OX=9606 GN=TM4SF1 PE=1 SV=1 - [T4S1_HUMAN]	4.46	1	1	4	202	21.6175	4.98291	0.960306		0.963127	0.961717	1.37424		1.49908	1.43666	0.669411	0.0168459
P08243	Asparagine synthetase [glutamine-hydrolyzing]	ASNS	Asparagine synthetase [glutamine-hydrolyzing] OS=Homo sapiens OX=9606 GN=ASNS PE=1 SV=4 - [ASNS_HUMAN]	45.63	22	22	102	561	64.3286	6.85889	0.808867	0.908096	1.02732	0.91476	1.22975	1.5567	1.33128	1.37258	0.666455	0.0165879
P20908	Collagen alpha-1(V) chain	COL5A1	Collagen alpha-1(V) chain OS=Homo sapiens OX=9606 GN=COL5A1 PE=1 SV=3 - [CO5A1_HUMAN]	11.7	15	16	47	1838	183.447	5.05908	0.889735	0.841812	0.921029	0.884192	1.38381	1.19077	1.40568	1.32675	0.666434	0.00356491
P30825	High affinity cationic amino acid transporter 1	SLC7A1	High affinity cationic amino acid transporter 1 OS=Homo sapiens OX=9606 GN=SLC7A1 PE=1 SV=1 - [CTR1_HUMAN]	9.7	4	5	12	629	67.5941	5.42725	0.882142	1.12171	0.875167	0.959673	1.32596	1.46406	1.53038	1.44013	0.666378	0.00891315
P35527	Keratin, type I cytoskeletal 9	KRT9	Keratin, type I cytoskeletal 9 OS=Homo sapiens OX=9606 GN=KRT9 PE=1 SV=3 - [K1C9_HUMAN]	60.19	23	25	103	623	62.0268	5.23682	0.861814	0.788316	0.729386	0.793172	1.40872	1.01595	1.15434	1.193	0.664854	0.0299872
O00622	CCN family member 1	CCN1	CCN family member 1 OS=Homo sapiens OX=9606 GN=CCN1 PE=1 SV=1 - [CCN1_HUMAN]	25.46	10	10	23	381	41.9983	8.20654	1.06344	1.03992	0.842142	0.981832	1.28327	1.4043	1.74813	1.47857	0.664043	0.0333481
P30530	Tyrosine-protein kinase receptor UFO	AXL	Tyrosine-protein kinase receptor UFO OS=Homo sapiens OX=9606 GN=AXL PE=1 SV=4 - [UFO_HUMAN]	16.22	10	10	33	894	98.274	5.38916	0.889478	1.22918	0.782001	0.966888	1.46444	1.44194	1.48718	1.46452	0.660209	0.0212921
P20337	Ras-related protein Rab-3B	RAB3B	Ras-related protein Rab-3B OS=Homo sapiens OX=9606 GN=RAB3B PE=1 SV=2 - [RAB3B_HUMAN]	50.23	4	8	72	219	24.7421	5.021	0.812188	0.980846	1.00046	0.931165	1.3952	1.30201	1.6228	1.44	0.646641	0.010622
P17936	Insulin-like growth factor-binding protein 3	IGFBP3	Insulin-like growth factor-binding protein 3 OS=Homo sapiens OX=9606 GN=IGFBP3 PE=1 SV=2 - [IBP3_HUMAN]	9.97	3	3	6	291	31.6537	8.68994	0.890142	0.764656	0.73367	0.796156	1.12719	1.31081	1.27824	1.23875	0.642711	0.00394367
Q9H8M2	Bromodomain-containing protein 9	BRD9	Bromodomain-containing protein 9 OS=Homo sapiens OX=9606 GN=BRD9 PE=1 SV=2 - [BRD9_HUMAN]	2.35	1	2	7	597	66.9584	6.18896	1.04752	0.914168	0.951051	0.970912	1.37289	1.50074	1.71213	1.52859	0.63517	0.00637826
Q7Z4F1	Low-density lipoprotein receptor-related protein 10	LRP10	Low-density lipoprotein receptor-related protein 10 OS=Homo sapiens OX=9606 GN=LRP10 PE=1 SV=2 - [LRP10_HUMAN]	11.64	6	6	22	713	76.1447	5.51611	1.04132	1.07618	0.640898	0.919466	1.40111	1.26389	1.68486	1.44995	0.634134	0.046819
Q15758	Neutral amino acid transporter B(0)	SLC1A5	Neutral amino acid transporter B(0) OS=Homo sapiens OX=9606 GN=SLC1A5 PE=1 SV=2 - [AAAT_HUMAN]	15.9	8	8	62	541	56.5623	5.47803	0.826839	0.866769	1.08306	0.925557	1.34182	1.49916	1.55941	1.4668	0.631005	0.00620644
Q16739	Ceramide glucosyltransferase	UGCG	Ceramide glucosyltransferase OS=Homo sapiens OX=9606 GN=UGCG PE=1 SV=1 - [CEGT_HUMAN]	22.84	6	6	17	394	44.8239	7.78174	0.954994	1.00809	0.855412	0.9395	1.7865	1.3509	1.43555	1.52431	0.616343	0.014172
P04264	Keratin, type II cytoskeletal 1	KRT1	Keratin, type II cytoskeletal 1 OS=Homo sapiens OX=9606 GN=KRT1 PE=1 SV=6 - [K2C1_HUMAN]	54.66	29	34	180	644	65.999	8.11865	0.82378	0.798469	0.685536	0.769261	1.52225	1.28446	1.01125	1.27265	0.604455	0.0305939
P04004	Vitronectin	VTN	Vitronectin OS=Homo sapiens OX=9606 GN=VTN PE=1 SV=1 - [VTNC_HUMAN]	6.07	3	3	26	478	54.2712	5.79541	1.03498	0.903504	0.788922	0.909136	1.3616	1.47823	1.68182	1.50722	0.60319	0.00703372
O15460	Prolyl 4-hydroxylase subunit alpha-2	P4HA2	Prolyl 4-hydroxylase subunit alpha-2 OS=Homo sapiens OX=9606 GN=P4HA2 PE=1 SV=1 - [P4HA2_HUMAN]	44.67	19	19	100	535	60.8636	5.70654	0.762093	0.845052	0.82845	0.811865	1.40597	1.30873	1.33612	1.35027	0.60126	0.000151267
Q15113	Procollagen C-endopeptidase enhancer 1	PCOLCE	Procollagen C-endopeptidase enhancer 1 OS=Homo sapiens OX=9606 GN=PCOLCE PE=1 SV=2 - [PCOC1_HUMAN]	38.75	11	11	30	449	47.942	7.43018	0.875153	0.744415	0.926972	0.848847	1.4886	1.56155	1.33552	1.46189	0.58065	0.00204234
P69905	Hemoglobin subunit alpha	HBA1	Hemoglobin subunit alpha OS=Homo sapiens OX=9606 GN=HBA1 PE=1 SV=2 - [HBA_HUMAN]	42.96	6	6	43	142	15.2479	8.67529	0.865449	0.980564	0.790748	0.87892	1.3764	1.6418	1.71434	1.57751	0.557155	0.00390459
Q8WWK9	Cytoskeleton-associated protein 2	CKAP2	Cytoskeleton-associated protein 2 OS=Homo sapiens OX=9606 GN=CKAP2 PE=1 SV=1 - [CKAP2_HUMAN]	4.1	2	2	5	683	76.9389	9.40771	0.707348	0.888185	0.726912	0.774148	1.06413	1.61938	1.50358	1.3957	0.554667	0.0253332
Q14624	Inter-alpha-trypsin inhibitor heavy chain H4	ITIH4	Inter-alpha-trypsin inhibitor heavy chain H4 OS=Homo sapiens OX=9606 GN=ITIH4 PE=1 SV=4 - [ITIH4_HUMAN]	1.08	1	1	3	930	103.293	6.97607	0.905166	0.879799	0.751597	0.845521	1.56626	1.42624	1.86333	1.61861	0.522375	0.00490085
Q96CG8	Collagen triple helix repeat-containing protein 1	CTHRC1	Collagen triple helix repeat-containing protein 1 OS=Homo sapiens OX=9606 GN=CTHRC1 PE=1 SV=1 - [CTHR1_HUMAN]	16.46	4	4	26	243	26.2071	7.98682	0.936461	0.731135	0.887483	0.851693	1.94133	1.32438	1.62976	1.63182	0.521927	0.0144069
P15502	Elastin	ELN	Elastin OS=Homo sapiens OX=9606 GN=ELN PE=1 SV=4 - [ELN_HUMAN]	11.07	5	5	16	786	68.3555	10.4038	0.945512	0.966614	0.760165	0.890764	1.72483	1.92099	1.57724	1.74102	0.511633	0.00204389
P08123	Collagen alpha-2(I) chain	COL1A2	Collagen alpha-2(I) chain OS=Homo sapiens OX=9606 GN=COL1A2 PE=1 SV=7 - [CO1A2_HUMAN]	59.08	60	60	313	1366	129.235	8.95361	0.878615	0.849977	0.742278	0.823623	1.52736	1.57462	1.74235	1.61477	0.510055	0.000514043
Q9UPY5	Cystine/glutamate transporter	SLC7A11	Cystine/glutamate transporter OS=Homo sapiens OX=9606 GN=SLC7A11 PE=1 SV=1 - [XCT_HUMAN]	3.19	2	2	5	501	55.3869	9.18799	0.507823	0.790421	1.15383	0.817357	1.44221	1.7835	1.58967	1.60513	0.509216	0.0203853
P13942	Collagen alpha-2(XI) chain	COL11A2	Collagen alpha-2(XI) chain OS=Homo sapiens OX=9606 GN=COL11A2 PE=1 SV=5 - [COBA2_HUMAN]	0.81	1	1	2	1736	171.686	6.21436	0.842954	0.745007		0.793981	1.53425	1.59966		1.56696	0.506703	0.00575451
Q9Y6M7	Sodium bicarbonate cotransporter 3	SLC4A7	Sodium bicarbonate cotransporter 3 OS=Homo sapiens OX=9606 GN=SLC4A7 PE=1 SV=2 - [S4A7_HUMAN]	4.86	5	5	14	1214	135.957	6.7124	0.885983	0.894408	0.616081	0.798824	1.50679	1.77376	1.61761	1.63272	0.48926	0.00223864
P01023	Alpha-2-macroglobulin	A2M	Alpha-2-macroglobulin OS=Homo sapiens OX=9606 GN=A2M PE=1 SV=3 - [A2MG_HUMAN]	4.82	6	8	56	1474	163.188	6.45557	0.943835	0.978283	0.717835	0.879985	1.84412	1.86066	1.72522	1.81	0.486179	0.000542342
P04150	Glucocorticoid receptor	NR3C1	Glucocorticoid receptor OS=Homo sapiens OX=9606 GN=NR3C1 PE=1 SV=1 - [GCR_HUMAN]	6.18	4	4	9	777	85.6046	6.37939	0.717235	0.814781	0.860523	0.797513	1.83672	1.75446	1.52594	1.70571	0.467555	0.000883306
P02461	Collagen alpha-1(III) chain	COL3A1	Collagen alpha-1(III) chain OS=Homo sapiens OX=9606 GN=COL3A1 PE=1 SV=4 - [CO3A1_HUMAN]	14.19	16	17	45	1466	138.479	6.60986	0.877215	0.746554	0.712234	0.778668	1.72531	1.19395	2.18791	1.70239	0.457396	0.0339034
Q14CN4	Keratin, type II cytoskeletal 72	KRT72	Keratin, type II cytoskeletal 72 OS=Homo sapiens OX=9606 GN=KRT72 PE=1 SV=2 - [K2C72_HUMAN]	4.7	2	2	5	511	55.8424	6.88818	0.725685	0.740902	0.74251	0.736366	1.79239	1.50608	1.61591	1.63813	0.449517	0.000418217
P48061	Stromal cell-derived factor 1	CXCL12	Stromal cell-derived factor 1 OS=Homo sapiens OX=9606 GN=CXCL12 PE=1 SV=1 - [SDF1_HUMAN]	17.2	2	2	7	93	10.6588	9.87646	0.920636	0.84357	0.803932	0.856046	1.49182	1.68254	2.57909	1.91781	0.446366	0.0344726
Q06033	Inter-alpha-trypsin inhibitor heavy chain H3	ITIH3	Inter-alpha-trypsin inhibitor heavy chain H3 OS=Homo sapiens OX=9606 GN=ITIH3 PE=1 SV=2 - [ITIH3_HUMAN]	9.1	11	11	54	890	99.7865	5.74463	0.825162	0.773224	0.883353	0.827246	1.59308	1.50042	2.51294	1.86881	0.442658	0.0326686
O60565	Gremlin-1	GREM1	Gremlin-1 OS=Homo sapiens OX=9606 GN=GREM1 PE=1 SV=1 - [GREM1_HUMAN]	33.7	4	4	22	184	20.6835	9.39307	0.806285	0.871031	0.646476	0.774597	1.47587	1.56896	2.23802	1.76095	0.439875	0.0166929
Q01650	Large neutral amino acids transporter small subunit 1	SLC7A5	Large neutral amino acids transporter small subunit 1 OS=Homo sapiens OX=9606 GN=SLC7A5 PE=1 SV=2 - [LAT1_HUMAN]	7.69	2	3	11	507	54.9743	7.72314	0.685068	0.669875	1.27041	0.875116	1.73935	2.24608	2.15534	2.04692	0.427527	0.00963866
P02765	Alpha-2-HS-glycoprotein	AHSG	Alpha-2-HS-glycoprotein OS=Homo sapiens OX=9606 GN=AHSG PE=1 SV=2 - [FETUA_HUMAN]	5.18	3	3	9	367	39.3157	5.71924	0.696414	0.479069	0.598601	0.591361	1.46916	1.6746	1.61277	1.58551	0.372979	0.000341898
P02452	Collagen alpha-1(I) chain	COL1A1	Collagen alpha-1(I) chain OS=Homo sapiens OX=9606 GN=COL1A1 PE=1 SV=5 - [CO1A1_HUMAN]	62.84	67	68	365	1464	138.857	5.79541	0.701469	0.627796	0.577661	0.635642	1.7396	2.04478	2.26233	2.01557	0.315366	0.000897555

## Sheet: D7_vs_D0
Accession	Protein Name	Gene Name	Description	Coverage	Unique Peptides	Peptides	PSMs	AAs	MW [kDa]	calc. pI	D7-1	D7-2	D7-3	average D7	D0-1	D0-2	D0-3	average D0	D7/D0	p value
Q9Y5U2	Protein TSSC4	TSSC4	Protein TSSC4 OS=Homo sapiens OX=9606 GN=TSSC4 PE=1 SV=3 - [TSSC4_HUMAN]	3.95	1	1	4	329	34.3046	5.18604	2.65455	2.49765	2.78789	2.6467	1.13544	0.969566	1.18769	1.09757	2.41142	0.000130291
Q13491	Neuronal membrane glycoprotein M6-b	GPM6B	Neuronal membrane glycoprotein M6-b OS=Homo sapiens OX=9606 GN=GPM6B PE=1 SV=2 - [GPM6B_HUMAN]	7.55	2	2	6	265	28.9692	5.75732	1.49269	1.37521	1.01643	1.29478	0.517823	0.586229	0.541497	0.548516	2.36051	0.00670139
Q13451	Peptidyl-prolyl cis-trans isomerase FKBP5	FKBP5	Peptidyl-prolyl cis-trans isomerase FKBP5 OS=Homo sapiens OX=9606 GN=FKBP5 PE=1 SV=2 - [FKBP5_HUMAN]	59.08	29	30	126	457	51.1796	5.89697	1.15889	1.04633	1.17238	1.12587	0.503032	0.485456	0.540187	0.509558	2.20949	0.000138823
P00325	All-trans-retinol dehydrogenase [NAD(+)] ADH1B	ADH1B	All-trans-retinol dehydrogenase [NAD(+)] ADH1B OS=Homo sapiens OX=9606 GN=ADH1B PE=1 SV=2 - [ADH1B_HUMAN]	36.53	13	13	50	375	39.8286	8.29443	1.00554	1.49742	1.19656	1.23317	0.675749	0.616655	0.437337	0.57658	2.13877	0.0148419
Q9H8H3	Methyltransferase-like protein 7A	METTL7A	Methyltransferase-like protein 7A OS=Homo sapiens OX=9606 GN=METTL7A PE=1 SV=1 - [MET7A_HUMAN]	11.07	2	2	15	244	28.3006	8.38232	1.12004	1.51185	1.06089	1.23093	0.55953	0.563192	0.678322	0.600348	2.05036	0.0126826
P05186	Alkaline phosphatase, tissue-nonspecific isozyme	ALPL	Alkaline phosphatase, tissue-nonspecific isozyme OS=Homo sapiens OX=9606 GN=ALPL PE=1 SV=4 - [PPBT_HUMAN]	25.19	10	10	26	524	57.2686	6.66846	1.49673	1.18875	0.939925	1.20847	0.62761	0.629484	0.558815	0.605303	1.99647	0.0207074
O00483	Cytochrome c oxidase subunit NDUFA4	NDUFA4	Cytochrome c oxidase subunit NDUFA4 OS=Homo sapiens OX=9606 GN=NDUFA4 PE=1 SV=1 - [NDUA4_HUMAN]	30.86	3	3	15	81	9.36391	9.37842	1.09543	1.35165	1.18875	1.21194	0.646686	0.501628	0.67297	0.607095	1.9963	0.00275791
Q8N139	ATP-binding cassette sub-family A member 6	ABCA6	ATP-binding cassette sub-family A member 6 OS=Homo sapiens OX=9606 GN=ABCA6 PE=1 SV=2 - [ABCA6_HUMAN]	1.79	2	2	5	1617	184.167	7.35693	1.04135	1.09806	1.13979	1.09307	0.526088	0.671797	0.597609	0.598498	1.82635	0.000624587
P17931	Galectin-3	LGALS3	Galectin-3 OS=Homo sapiens OX=9606 GN=LGALS3 PE=1 SV=5 - [LEG3_HUMAN]	46	12	12	94	250	26.1361	8.55811	1.08136	1.41772	1.19109	1.23006	0.715509	0.686421	0.622326	0.674752	1.82297	0.00568313
Q9H9H4	Vacuolar protein sorting-associated protein 37B	VPS37B	Vacuolar protein sorting-associated protein 37B OS=Homo sapiens OX=9606 GN=VPS37B PE=1 SV=1 - [VP37B_HUMAN]	3.86	1	1	2	285	31.2875	7.34229		1.23459	1.10313	1.16886		0.599912	0.700262	0.650087	1.798	0.0244773
Q9UBI6	Guanine nucleotide-binding protein G(I)/G(S)/G(O) subunit gamma-12	GNG12	Guanine nucleotide-binding protein G(I)/G(S)/G(O) subunit gamma-12 OS=Homo sapiens OX=9606 GN=GNG12 PE=1 SV=3 - [GBG12_HUMAN]	58.33	4	5	39	72	8.00117	8.96826	1.1705	1.27981	1.10058	1.18363	0.739873	0.619289	0.628282	0.662481	1.78666	0.00131231
P40261	Nicotinamide N-methyltransferase	NNMT	Nicotinamide N-methyltransferase OS=Homo sapiens OX=9606 GN=NNMT PE=1 SV=1 - [NNMT_HUMAN]	42.05	9	9	101	264	29.5551	5.74463	1.14036	1.13195	0.948913	1.07374	0.696454	0.620797	0.560738	0.625996	1.71525	0.00372335
Q9Y2Q3	Glutathione S-transferase kappa 1	GSTK1	Glutathione S-transferase kappa 1 OS=Homo sapiens OX=9606 GN=GSTK1 PE=1 SV=3 - [GSTK1_HUMAN]	62.83	12	12	76	226	25.4803	8.41162	1.1773	1.139	1.11596	1.14408	0.695597	0.632368	0.694503	0.674156	1.69706	6.88675e-05
P56385	ATP synthase subunit e, mitochondrial	ATP5ME	ATP synthase subunit e, mitochondrial OS=Homo sapiens OX=9606 GN=ATP5ME PE=1 SV=2 - [ATP5I_HUMAN]	71.01	5	6	36	69	7.92833	9.34912	1.06053	1.12341	1.07029	1.08474	0.742153	0.578512	0.60805	0.642905	1.68725	0.00121586
P15104	Glutamine synthetase	GLUL	Glutamine synthetase OS=Homo sapiens OX=9606 GN=GLUL PE=1 SV=4 - [GLNA_HUMAN]	24.66	9	9	38	373	42.0373	6.88818	1.20929	1.13533	0.956448	1.10036	0.724876	0.553525	0.69008	0.65616	1.67696	0.00830365
P24310	Cytochrome c oxidase subunit 7A1, mitochondrial	COX7A1	Cytochrome c oxidase subunit 7A1, mitochondrial OS=Homo sapiens OX=9606 GN=COX7A1 PE=1 SV=2 - [CX7A1_HUMAN]	29.11	2	2	12	79	9.11177	10.1108	1.28014	0.950112	1.03587	1.08871	0.698347	0.584752	0.667304	0.650134	1.67459	0.0137377
Q9BTM1	Histone H2A.J	H2AFJ	Histone H2A.J OS=Homo sapiens OX=9606 GN=H2AFJ PE=1 SV=1 - [H2AJ_HUMAN]	45.74	1	7	67	129	14.0109	10.9019	1.09428	1.27159	1.0061	1.12399	0.770756	0.679516	0.582518	0.677597	1.65879	0.00935802
Q9Y3Z3	Deoxynucleoside triphosphate triphosphohydrolase SAMHD1	SAMHD1	Deoxynucleoside triphosphate triphosphohydrolase SAMHD1 OS=Homo sapiens OX=9606 GN=SAMHD1 PE=1 SV=2 - [SAMH1_HUMAN]	60.54	37	37	206	626	72.1548	7.13721	1.19846	1.08475	1.01302	1.09874	0.821306	0.565033	0.623604	0.669981	1.63996	0.0105098
P31949	Protein S100-A11	S100A11	Protein S100-A11 OS=Homo sapiens OX=9606 GN=S100A11 PE=1 SV=2 - [S10AB_HUMAN]	53.33	6	6	83	105	11.7328	7.12256	1.1758	1.16278	1.03591	1.12483	0.633315	0.736365	0.712633	0.694104	1.62055	0.00137903
P27658	Collagen alpha-1(VIII) chain	COL8A1	Collagen alpha-1(VIII) chain OS=Homo sapiens OX=9606 GN=COL8A1 PE=1 SV=2 - [CO8A1_HUMAN]	9.41	7	7	27	744	73.3171	9.61279	1.25504	0.892659	1.0923	1.08	0.827798	0.481518	0.702266	0.670527	1.61067	0.0482889
O15145	Actin-related protein 2/3 complex subunit 3	ARPC3	Actin-related protein 2/3 complex subunit 3 OS=Homo sapiens OX=9606 GN=ARPC3 PE=1 SV=3 - [ARPC3_HUMAN]	40.45	8	8	53	178	20.5334	8.5874	1.18532	1.1296	1.0028	1.10591	0.691683	0.694789	0.685159	0.690544	1.6015	0.00154517
P19971	Thymidine phosphorylase	TYMP	Thymidine phosphorylase OS=Homo sapiens OX=9606 GN=TYMP PE=1 SV=2 - [TYPH_HUMAN]	52.49	19	19	66	482	49.9242	5.52881	1.21675	0.947598	1.05793	1.07409	0.73413	0.638694	0.639615	0.670813	1.60118	0.00874667
P14406	Cytochrome c oxidase subunit 7A2, mitochondrial	COX7A2	Cytochrome c oxidase subunit 7A2, mitochondrial OS=Homo sapiens OX=9606 GN=COX7A2 PE=1 SV=1 - [CX7A2_HUMAN]	27.71	2	2	24	83	9.39011	9.75928	0.994142	1.27246	1.18017	1.14892	0.712274	0.652241	0.807102	0.723872	1.58719	0.0104268
Q93052	Lipoma-preferred partner	LPP	Lipoma-preferred partner OS=Homo sapiens OX=9606 GN=LPP PE=1 SV=1 - [LPP_HUMAN]	38.07	16	16	84	612	65.7038	7.37158	1.1244	1.10454	1.07995	1.10296	0.678806	0.684892	0.72135	0.695016	1.58696	2.49575e-05
Q14766	Latent-transforming growth factor beta-binding protein 1	LTBP1	Latent-transforming growth factor beta-binding protein 1 OS=Homo sapiens OX=9606 GN=LTBP1 PE=1 SV=4 - [LTBP1_HUMAN]	6.86	8	8	28	1721	186.673	5.96045	1.05887	1.13319	1.17365	1.1219	0.623782	0.724093	0.777465	0.708447	1.58361	0.00181927
Q01432	AMP deaminase 3	AMPD3	AMP deaminase 3 OS=Homo sapiens OX=9606 GN=AMPD3 PE=1 SV=1 - [AMPD3_HUMAN]	9.65	6	7	13	767	88.7556	6.97607	0.909888	1.08279	1.10364	1.03211	0.682105	0.564323	0.717201	0.654543	1.57684	0.0079746
P14384	Carboxypeptidase M	CPM	Carboxypeptidase M OS=Homo sapiens OX=9606 GN=CPM PE=1 SV=2 - [CBPM_HUMAN]	31.15	12	12	40	443	50.4815	7.35693	1.22551	1.17263	1.01564	1.13793	0.769254	0.578209	0.819951	0.722471	1.57505	0.0127697
O14737	Programmed cell death protein 5	PDCD5	Programmed cell death protein 5 OS=Homo sapiens OX=9606 GN=PDCD5 PE=1 SV=3 - [PDCD5_HUMAN]	56	8	8	46	125	14.2763	6.03662	0.932859	1.23162	1.13608	1.10018	0.612174	0.697874	0.787139	0.699062	1.5738	0.0168154
Q12882	Dihydropyrimidine dehydrogenase [NADP(+)]	DPYD	Dihydropyrimidine dehydrogenase [NADP(+)] OS=Homo sapiens OX=9606 GN=DPYD PE=1 SV=2 - [DPYD_HUMAN]	19.9	16	17	43	1025	111.329	7.04932	1.0783	1.04998	1.18398	1.10408	0.67391	0.73143	0.6997	0.70168	1.57349	0.000795921
Q8WWI5	Choline transporter-like protein 1	SLC44A1	Choline transporter-like protein 1 OS=Homo sapiens OX=9606 GN=SLC44A1 PE=1 SV=1 - [CTL1_HUMAN]	17.2	10	10	29	657	73.2533	8.60205	1.05529	0.889931	1.1582	1.03447	0.659338	0.574894	0.741708	0.658646	1.57061	0.0149187
P21397	Amine oxidase [flavin-containing] A	MAOA	Amine oxidase [flavin-containing] A OS=Homo sapiens OX=9606 GN=MAOA PE=1 SV=1 - [AOFA_HUMAN]	30.93	14	14	53	527	59.6435	7.85498	0.984438	1.02793	1.14823	1.05353	0.655839	0.712634	0.648657	0.672376	1.56688	0.00198086
P01034	Cystatin-C	CST3	Cystatin-C OS=Homo sapiens OX=9606 GN=CST3 PE=1 SV=1 - [CYTC_HUMAN]	25.34	4	4	21	146	15.7891	8.74854	1.07608	1.14888	1.07167	1.09888	0.689885	0.719208	0.722157	0.710417	1.5468	0.000137064
P63218	Guanine nucleotide-binding protein G(I)/G(S)/G(O) subunit gamma-5	GNG5	Guanine nucleotide-binding protein G(I)/G(S)/G(O) subunit gamma-5 OS=Homo sapiens OX=9606 GN=GNG5 PE=1 SV=3 - [GBG5_HUMAN]	10.29	1	1	2	68	7.31381	9.84717		1.25612	1.27713	1.26663		0.831943	0.806291	0.819117	1.54633	0.00136972
P14927	Cytochrome b-c1 complex subunit 7	UQCRB	Cytochrome b-c1 complex subunit 7 OS=Homo sapiens OX=9606 GN=UQCRB PE=1 SV=2 - [QCR7_HUMAN]	69.37	10	10	38	111	13.522	8.77783	0.966417	1.12282	1.14986	1.0797	0.688106	0.715017	0.693208	0.698777	1.54513	0.0027402
Q0ZGT2	Nexilin	NEXN	Nexilin OS=Homo sapiens OX=9606 GN=NEXN PE=1 SV=1 - [NEXN_HUMAN]	34.07	28	28	118	675	80.6087	5.32568	1.27317	1.2159	0.875567	1.12155	0.731613	0.731689	0.717595	0.726966	1.54278	0.0336195
P35556	Fibrillin-2	FBN2	Fibrillin-2 OS=Homo sapiens OX=9606 GN=FBN2 PE=1 SV=3 - [FBN2_HUMAN]	7.38	19	20	46	2912	314.558	4.85596	0.846331	1.09066	1.21392	1.05031	0.551768	0.732333	0.763742	0.682614	1.53865	0.0439349
Q68DH5	G-protein coupled receptor-associated protein LMBRD2	LMBRD2	G-protein coupled receptor-associated protein LMBRD2 OS=Homo sapiens OX=9606 GN=LMBRD2 PE=1 SV=1 - [LMBD2_HUMAN]	1.58	1	1	2	695	81.12	7.50342	1.08334		1.10258	1.09296	0.777322		0.644685	0.711004	1.53721	0.0294291
Q6ZMP0	Thrombospondin type-1 domain-containing protein 4	THSD4	Thrombospondin type-1 domain-containing protein 4 OS=Homo sapiens OX=9606 GN=THSD4 PE=2 SV=2 - [THSD4_HUMAN]	9.14	8	8	25	1018	112.377	7.6499	1.20916	1.18471	1.09532	1.16306	0.854046	0.659965	0.757167	0.757059	1.53629	0.00351279
O95999	B-cell lymphoma/leukemia 10	BCL10	B-cell lymphoma/leukemia 10 OS=Homo sapiens OX=9606 GN=BCL10 PE=1 SV=1 - [BCL10_HUMAN]	16.31	3	3	6	233	26.2353	5.74463	1.29439	1.16923	1.23207	1.2319	0.778902	0.692403	0.937737	0.803014	1.53409	0.0059515
Q9H7C9	Mth938 domain-containing protein	AAMDC	Mth938 domain-containing protein OS=Homo sapiens OX=9606 GN=AAMDC PE=1 SV=1 - [AAMDC_HUMAN]	54.92	6	6	15	122	13.3238	8.45557	1.16873	1.08539	1.07027	1.10813	0.719825	0.666988	0.782851	0.723221	1.53221	0.00105844
P18065	Insulin-like growth factor-binding protein 2	IGFBP2	Insulin-like growth factor-binding protein 2 OS=Homo sapiens OX=9606 GN=IGFBP2 PE=1 SV=2 - [IBP2_HUMAN]	4	2	2	2	325	34.7912	7.50342	1.05039	1.16249		1.10644	0.785631	0.662922		0.724277	1.52765	0.0441743
P23142	Fibulin-1	FBLN1	Fibulin-1 OS=Homo sapiens OX=9606 GN=FBLN1 PE=1 SV=4 - [FBLN1_HUMAN]	24.04	15	15	87	703	77.1624	5.22412	1.04592	1.25752	1.07597	1.12647	0.744954	0.787184	0.680385	0.737508	1.5274	0.00598089
Q7RTY8	Transmembrane protease serine 7	TMPRSS7	Transmembrane protease serine 7 OS=Homo sapiens OX=9606 GN=TMPRSS7 PE=2 SV=3 - [TMPS7_HUMAN]	0.83	1	1	2	843	94.3534	8.48486	1.07114		1.08174	1.07644	0.698692		0.725938	0.712315	1.51118	0.00160749
Q9BRF8	Serine/threonine-protein phosphatase CPPED1	CPPED1	Serine/threonine-protein phosphatase CPPED1 OS=Homo sapiens OX=9606 GN=CPPED1 PE=1 SV=3 - [CPPED_HUMAN]	39.17	13	13	66	314	35.5259	6.20166	1.1018	1.23426	0.928674	1.08825	0.691809	0.84205	0.633442	0.722434	1.50636	0.0276945
O75935	Dynactin subunit 3	DCTN3	Dynactin subunit 3 OS=Homo sapiens OX=9606 GN=DCTN3 PE=1 SV=1 - [DCTN3_HUMAN]	44.09	12	12	28	186	21.1062	5.46533	1.02191	1.2348	1.13159	1.12943	0.798635	0.688753	0.780717	0.756035	1.49389	0.00602794
O75368	SH3 domain-binding glutamic acid-rich-like protein	SH3BGRL	SH3 domain-binding glutamic acid-rich-like protein OS=Homo sapiens OX=9606 GN=SH3BGRL PE=1 SV=1 - [SH3L1_HUMAN]	91.23	11	11	66	114	12.7664	5.24951	1.24512	1.07755	1.0074	1.11002	0.81518	0.685909	0.730176	0.743755	1.49246	0.0102287
P04080	Cystatin-B	CSTB	Cystatin-B OS=Homo sapiens OX=9606 GN=CSTB PE=1 SV=2 - [CYTB_HUMAN]	94.9	9	9	63	98	11.1326	7.56201	1.08133	1.2723	1.02171	1.12511	0.697726	0.797717	0.766776	0.754073	1.49205	0.010245
Q08431	Lactadherin	MFGE8	Lactadherin OS=Homo sapiens OX=9606 GN=MFGE8 PE=1 SV=3 - [MFGM_HUMAN]	55.56	18	18	95	387	43.0775	8.14795	1.38495	1.26379	0.952294	1.20035	0.760503	0.842005	0.816849	0.806452	1.48843	0.0397611
P12111	Collagen alpha-3(VI) chain	COL6A3	Collagen alpha-3(VI) chain OS=Homo sapiens OX=9606 GN=COL6A3 PE=1 SV=5 - [CO6A3_HUMAN]	64.56	175	175	1811	3177	343.457	6.68311	1.03757	1.08623	1.17659	1.10013	0.720227	0.722271	0.778996	0.740498	1.48566	0.00133497
Q5HYK7	SH3 domain-containing protein 19	SH3D19	SH3 domain-containing protein 19 OS=Homo sapiens OX=9606 GN=SH3D19 PE=1 SV=2 - [SH319_HUMAN]	24.81	17	17	49	790	86.4717	8.32373	1.14659	1.03652	1.12802	1.10371	0.769348	0.763687	0.696193	0.743076	1.48533	0.000951756
O95295	SNARE-associated protein Snapin	SNAPIN	SNARE-associated protein Snapin OS=Homo sapiens OX=9606 GN=SNAPIN PE=1 SV=1 - [SNAPN_HUMAN]	33.82	3	3	8	136	14.8649	9.30518	1.12413	1.23263	1.0813	1.14602	0.77834	0.771304	0.765541	0.771728	1.48501	0.00115953
P15144	Aminopeptidase N	ANPEP	Aminopeptidase N OS=Homo sapiens OX=9606 GN=ANPEP PE=1 SV=4 - [AMPN_HUMAN]	43.02	41	41	378	967	109.471	5.47803	1.13904	0.930008	1.05175	1.04027	0.765756	0.676501	0.661321	0.701192	1.48357	0.00788817
P61769	Beta-2-microglobulin	B2M	Beta-2-microglobulin OS=Homo sapiens OX=9606 GN=B2M PE=1 SV=1 - [B2MG_HUMAN]	43.7	5	5	33	119	13.7059	6.52197	1.18487	0.983826	1.02901	1.0659	0.826194	0.563408	0.76659	0.718731	1.48303	0.0256888
Q9NZD2	Glycolipid transfer protein	GLTP	Glycolipid transfer protein OS=Homo sapiens OX=9606 GN=GLTP PE=1 SV=3 - [GLTP_HUMAN]	26.32	5	5	15	209	23.8344	7.38623	1.02552	1.25976	1.19184	1.15904	0.766168	0.812548	0.765929	0.781548	1.48301	0.00610548
Q70EK8	Inactive ubiquitin carboxyl-terminal hydrolase 53	USP53	Inactive ubiquitin carboxyl-terminal hydrolase 53 OS=Homo sapiens OX=9606 GN=USP53 PE=1 SV=2 - [UBP53_HUMAN]	2.98	3	3	4	1073	120.73	7.59131	1.05644	1.16183	0.887181	1.03515	0.606797	0.78409	0.708716	0.699868	1.47907	0.0243024
P52926	High mobility group protein HMGI-C	HMGA2	High mobility group protein HMGI-C OS=Homo sapiens OX=9606 GN=HMGA2 PE=1 SV=1 - [HMGA2_HUMAN]	48.62	6	6	28	109	11.8251	10.6235	0.981326	1.19988	1.12394	1.10171	0.757449	0.760873	0.726169	0.748163	1.47256	0.00554791
Q15942	Zyxin	ZYX	Zyxin OS=Homo sapiens OX=9606 GN=ZYX PE=1 SV=1 - [ZYX_HUMAN]	32.87	14	14	84	572	61.2382	6.66846	1.22081	1.20212	1.09169	1.17154	0.807916	0.873816	0.708308	0.79668	1.47053	0.00394506
P37802	Transgelin-2	TAGLN2	Transgelin-2 OS=Homo sapiens OX=9606 GN=TAGLN2 PE=1 SV=3 - [TAGL2_HUMAN]	79.4	14	15	231	199	22.3772	8.25049	1.07648	1.10475	1.08473	1.08866	0.724691	0.737317	0.773061	0.745023	1.46124	3.32702e-05
O14494	Phospholipid phosphatase 1	PLPP1	Phospholipid phosphatase 1 OS=Homo sapiens OX=9606 GN=PLPP1 PE=1 SV=1 - [PLPP1_HUMAN]	10.21	2	2	4	284	32.1354	7.97217	1.26848		1.16193	1.21521	0.862855		0.802409	0.832632	1.45948	0.0246866
Q9UBX5	Fibulin-5	FBLN5	Fibulin-5 OS=Homo sapiens OX=9606 GN=FBLN5 PE=1 SV=1 - [FBLN5_HUMAN]	7.37	3	3	8	448	50.1467	4.729	1.1393	1.15818	1.11754	1.13834	0.769726	0.833703	0.744083	0.782504	1.45474	0.000257495
Q13405	39S ribosomal protein L49, mitochondrial	MRPL49	39S ribosomal protein L49, mitochondrial OS=Homo sapiens OX=9606 GN=MRPL49 PE=1 SV=1 - [RM49_HUMAN]	34.94	5	5	13	166	19.1859	9.45166	1.02561	1.11338	1.06021	1.0664	0.760816	0.722461	0.720403	0.73456	1.45176	0.000320057
P08473	Neprilysin	MME	Neprilysin OS=Homo sapiens OX=9606 GN=MME PE=1 SV=2 - [NEP_HUMAN]	57.33	47	47	415	750	85.4599	5.73193	0.917602	1.08574	1.13626	1.04653	0.608208	0.680142	0.87544	0.721263	1.45097	0.0349049
P54819	Adenylate kinase 2, mitochondrial	AK2	Adenylate kinase 2, mitochondrial OS=Homo sapiens OX=9606 GN=AK2 PE=1 SV=2 - [KAD2_HUMAN]	64.85	12	12	56	239	26.4608	7.81104	1.01539	1.03718	1.10033	1.05097	0.727789	0.646799	0.798881	0.72449	1.45063	0.00301031
O75431	Metaxin-2	MTX2	Metaxin-2 OS=Homo sapiens OX=9606 GN=MTX2 PE=1 SV=1 - [MTX2_HUMAN]	16.73	4	4	11	263	29.7441	6.29053	1.07409	1.05066	1.16362	1.09613	0.756452	0.791534	0.724914	0.757633	1.44678	0.00101177
Q9Y3D6	Mitochondrial fission 1 protein	FIS1	Mitochondrial fission 1 protein OS=Homo sapiens OX=9606 GN=FIS1 PE=1 SV=2 - [FIS1_HUMAN]	30.92	4	4	21	152	16.927	8.79248	1.00762	1.14526	1.00948	1.05412	0.842436	0.68558	0.660644	0.729553	1.44488	0.0112272
O75438	NADH dehydrogenase [ubiquinone] 1 beta subcomplex subunit 1	NDUFB1	NADH dehydrogenase [ubiquinone] 1 beta subcomplex subunit 1 OS=Homo sapiens OX=9606 GN=NDUFB1 PE=1 SV=1 - [NDUB1_HUMAN]	18.97	1	1	8	58	6.95664	8.92432	0.95254	1.28359	1.06864	1.10159	0.736983	0.719299	0.832066	0.762783	1.44417	0.0303278
P27144	Adenylate kinase 4, mitochondrial	AK4	Adenylate kinase 4, mitochondrial OS=Homo sapiens OX=9606 GN=AK4 PE=1 SV=1 - [KAD4_HUMAN]	36.32	5	5	23	223	25.2522	8.39697	0.857754	1.1825	1.06837	1.03621	0.701968	0.773303	0.68688	0.720717	1.43774	0.0330926
Q14847	LIM and SH3 domain protein 1	LASP1	LIM and SH3 domain protein 1 OS=Homo sapiens OX=9606 GN=LASP1 PE=1 SV=2 - [LASP1_HUMAN]	71.65	20	20	167	261	29.6982	7.04932	1.29731	1.08498	0.963431	1.11524	0.837517	0.761513	0.731927	0.776985	1.43534	0.0299366
Q5GJ75	Tumor necrosis factor alpha-induced protein 8-like protein 3	TNFAIP8L3	Tumor necrosis factor alpha-induced protein 8-like protein 3 OS=Homo sapiens OX=9606 GN=TNFAIP8L3 PE=1 SV=1 - [TP8L3_HUMAN]	12.67	4	4	11	292	32.6391	8.5874	1.17636	1.21754	1.01927	1.13772	0.755188	0.834105	0.791835	0.793709	1.43343	0.00597301
Q16718	NADH dehydrogenase [ubiquinone] 1 alpha subcomplex subunit 5	NDUFA5	NADH dehydrogenase [ubiquinone] 1 alpha subcomplex subunit 5 OS=Homo sapiens OX=9606 GN=NDUFA5 PE=1 SV=3 - [NDUA5_HUMAN]	52.59	4	4	16	116	13.4502	5.98584	0.974423	1.0637	1.07732	1.03848	0.676595	0.771566	0.734161	0.727441	1.42758	0.00185055
Q9Y6Q2	Stonin-1	STON1	Stonin-1 OS=Homo sapiens OX=9606 GN=STON1 PE=1 SV=2 - [STON1_HUMAN]	16.05	9	9	15	735	83.0882	6.20166	1.03181	1.04696	1.19628	1.09168	0.69162	0.839463	0.772746	0.767943	1.42157	0.00875737
P30046	D-dopachrome decarboxylase	DDT	D-dopachrome decarboxylase OS=Homo sapiens OX=9606 GN=DDT PE=1 SV=3 - [DOPD_HUMAN]	50	6	6	38	118	12.7037	7.29834	1.13212	1.1445	1.08293	1.11985	0.819006	0.778878	0.77258	0.790155	1.41725	0.000156623
Q99584	Protein S100-A13	S100A13	Protein S100-A13 OS=Homo sapiens OX=9606 GN=S100A13 PE=1 SV=1 - [S10AD_HUMAN]	55.1	7	7	55	98	11.4641	6.16357	1.17235	1.05991	0.993789	1.07535	0.698868	0.75809	0.822607	0.759855	1.4152	0.00752957
O43324	Eukaryotic translation elongation factor 1 epsilon-1	EEF1E1	Eukaryotic translation elongation factor 1 epsilon-1 OS=Homo sapiens OX=9606 GN=EEF1E1 PE=1 SV=1 - [MCA3_HUMAN]	41.95	9	9	35	174	19.7983	8.54346	1.03904	1.15132	1.03548	1.07528	0.803172	0.743213	0.733733	0.760039	1.41477	0.0019765
Q16647	Prostacyclin synthase	PTGIS	Prostacyclin synthase OS=Homo sapiens OX=9606 GN=PTGIS PE=1 SV=1 - [PTGIS_HUMAN]	34	12	12	46	500	57.0678	7.31299	0.908009	1.09366	1.04478	1.01548	0.733166	0.71921	0.713859	0.722078	1.40633	0.00628484
Q7Z7N9	Transmembrane protein 179B	TMEM179B	Transmembrane protein 179B OS=Homo sapiens OX=9606 GN=TMEM179B PE=1 SV=1 - [T179B_HUMAN]	10.96	2	2	6	219	23.5352	7.85498	1.01973	0.912912	1.17329	1.03531	0.724416	0.72883	0.767682	0.740309	1.39849	0.0184467
Q9ULQ1	Two pore calcium channel protein 1	TPCN1	Two pore calcium channel protein 1 OS=Homo sapiens OX=9606 GN=TPCN1 PE=1 SV=3 - [TPC1_HUMAN]	7.72	5	5	10	816	94.0858	8.26514	1.03522	1.08581	1.17324	1.09809	0.79431	0.809094	0.755865	0.786423	1.39631	0.00197805
O43399	Tumor protein D54	TPD52L2	Tumor protein D54 OS=Homo sapiens OX=9606 GN=TPD52L2 PE=1 SV=2 - [TPD54_HUMAN]	82.04	16	16	106	206	22.2243	5.36377	1.01227	1.11877	1.15515	1.09539	0.710689	0.837783	0.816832	0.788435	1.38933	0.00618858
P60903	Protein S100-A10	S100A10	Protein S100-A10 OS=Homo sapiens OX=9606 GN=S100A10 PE=1 SV=2 - [S10AA_HUMAN]	36.08	5	5	62	97	11.1955	7.37158	0.910559	1.07396	1.20369	1.06274	0.756942	0.75543	0.783686	0.765353	1.38856	0.0252076
Q9UHD9	Ubiquilin-2	UBQLN2	Ubiquilin-2 OS=Homo sapiens OX=9606 GN=UBQLN2 PE=1 SV=2 - [UBQL2_HUMAN]	10.58	3	4	10	624	65.6546	5.22412	1.31978	1.0189	1.0602	1.13296	0.835511	0.819753	0.807832	0.821032	1.37992	0.0299183
P12110	Collagen alpha-2(VI) chain	COL6A2	Collagen alpha-2(VI) chain OS=Homo sapiens OX=9606 GN=COL6A2 PE=1 SV=4 - [CO6A2_HUMAN]	38.76	38	38	286	1019	108.512	6.21436	1.04449	1.0334	1.1278	1.06857	0.742144	0.752193	0.830182	0.77484	1.37908	0.00196633
Q5SRE7	Phytanoyl-CoA dioxygenase domain-containing protein 1	PHYHD1	Phytanoyl-CoA dioxygenase domain-containing protein 1 OS=Homo sapiens OX=9606 GN=PHYHD1 PE=1 SV=2 - [PHYD1_HUMAN]	15.46	4	4	8	291	32.3903	6.31592	1.05267	1.01754	1.08389	1.05137	0.822296	0.625446	0.843626	0.763789	1.37651	0.0162402
P50479	PDZ and LIM domain protein 4	PDLIM4	PDZ and LIM domain protein 4 OS=Homo sapiens OX=9606 GN=PDLIM4 PE=1 SV=2 - [PDLI4_HUMAN]	41.82	11	11	54	330	35.3757	7.91357	1.07199	0.982327	1.05865	1.03766	0.787669	0.719588	0.759003	0.75542	1.37362	0.00117607
P19404	NADH dehydrogenase [ubiquinone] flavoprotein 2, mitochondrial	NDUFV2	NADH dehydrogenase [ubiquinone] flavoprotein 2, mitochondrial OS=Homo sapiens OX=9606 GN=NDUFV2 PE=1 SV=2 - [NDUV2_HUMAN]	36.55	9	9	44	249	27.374	8.06006	1.02589	1.05399	1.11924	1.06637	0.820733	0.68753	0.825778	0.778014	1.37064	0.00555599
Q9H425	Uncharacterized protein C1orf198	C1orf198	Uncharacterized protein C1orf198 OS=Homo sapiens OX=9606 GN=C1orf198 PE=1 SV=1 - [CA198_HUMAN]	29.97	8	8	23	327	36.3241	5.71924	1.20748	1.2089	0.968961	1.12845	0.890499	0.793486	0.786695	0.82356	1.37021	0.0243516
P63167	Dynein light chain 1, cytoplasmic	DYNLL1	Dynein light chain 1, cytoplasmic OS=Homo sapiens OX=9606 GN=DYNLL1 PE=1 SV=1 - [DYL1_HUMAN]	62.92	3	5	24	89	10.3591	7.40088	1.05099	1.21454	1.15124	1.13892	0.819055	0.848825	0.826376	0.831419	1.36986	0.00315623
Q16851	UTP--glucose-1-phosphate uridylyltransferase	UGP2	UTP--glucose-1-phosphate uridylyltransferase OS=Homo sapiens OX=9606 GN=UGP2 PE=1 SV=5 - [UGPA_HUMAN]	58.86	28	28	197	508	56.9047	8.14795	1.01549	0.986865	1.20254	1.0683	0.799186	0.739149	0.805354	0.78123	1.36746	0.0154505
Q6P4F2	Ferredoxin-2, mitochondrial	FDX2	Ferredoxin-2, mitochondrial OS=Homo sapiens OX=9606 GN=FDX2 PE=1 SV=2 - [FDX2_HUMAN]	5.91	1	1	2	186	19.8758	5.5415		1.13932	1.16447	1.1519		0.907032	0.777785	0.842409	1.36738	0.0423936
Q8TCD1	UPF0729 protein C18orf32	C18orf32	UPF0729 protein C18orf32 OS=Homo sapiens OX=9606 GN=C18orf32 PE=3 SV=1 - [CR032_HUMAN]	14.47	2	2	5	76	8.66361	9.12939	1.02416	1.22823	1.15353	1.13531	0.74541	0.812295	0.933569	0.830424	1.36714	0.0198283
P12109	Collagen alpha-1(VI) chain	COL6A1	Collagen alpha-1(VI) chain OS=Homo sapiens OX=9606 GN=COL6A1 PE=1 SV=3 - [CO6A1_HUMAN]	50.19	43	43	422	1028	108.462	5.42725	1.08744	1.03494	1.16197	1.09478	0.835109	0.776197	0.801714	0.80434	1.36109	0.00202211
P08865	40S ribosomal protein SA	RPSA	40S ribosomal protein SA OS=Homo sapiens OX=9606 GN=RPSA PE=1 SV=4 - [RSSA_HUMAN]	59.66	14	16	121	295	32.8334	4.86865	1.07148	1.16229	1.12237	1.11871	0.803852	0.811538	0.850465	0.821952	1.36105	0.00058445
O14548	Cytochrome c oxidase subunit 7A-related protein, mitochondrial	COX7A2L	Cytochrome c oxidase subunit 7A-related protein, mitochondrial OS=Homo sapiens OX=9606 GN=COX7A2L PE=1 SV=2 - [COX7R_HUMAN]	40.35	5	5	16	114	12.6065	9.42236	0.980875	1.22437	1.12288	1.10937	0.766331	0.858766	0.82867	0.817922	1.35633	0.0182845
P61088	Ubiquitin-conjugating enzyme E2 N	UBE2N	Ubiquitin-conjugating enzyme E2 N OS=Homo sapiens OX=9606 GN=UBE2N PE=1 SV=1 - [UBE2N_HUMAN]	46.71	6	6	53	152	17.127	6.56592	1.06884	1.17414	1.04567	1.09622	0.771691	0.794633	0.859217	0.808514	1.35584	0.00372951
P16455	Methylated-DNA--protein-cysteine methyltransferase	MGMT	Methylated-DNA--protein-cysteine methyltransferase OS=Homo sapiens OX=9606 GN=MGMT PE=1 SV=1 - [MGMT_HUMAN]	19.32	3	3	5	207	21.6322	8.104	0.993539	1.17467	1.1995	1.12257	0.887451	0.820855	0.779643	0.829316	1.35361	0.0152649
Q8WVJ2	NudC domain-containing protein 2	NUDCD2	NudC domain-containing protein 2 OS=Homo sapiens OX=9606 GN=NUDCD2 PE=1 SV=1 - [NUDC2_HUMAN]	29.3	4	4	11	157	17.6647	5.07178	1.03176	1.1418	0.974948	1.0495	0.7383	0.842796	0.746684	0.775926	1.35258	0.00995951
Q9H3K6	BolA-like protein 2	BOLA2	BolA-like protein 2 OS=Homo sapiens OX=9606 GN=BOLA2 PE=1 SV=1 - [BOLA2_HUMAN]	39.53	3	3	10	86	10.1102	6.52197	1.14146	1.08193		1.1117	0.862191	0.783407		0.822799	1.35112	0.0279869
Q16740	ATP-dependent Clp protease proteolytic subunit, mitochondrial	CLPP	ATP-dependent Clp protease proteolytic subunit, mitochondrial OS=Homo sapiens OX=9606 GN=CLPP PE=1 SV=1 - [CLPP_HUMAN]	29.96	6	6	15	277	30.1606	8.08936	1.03173	1.24145	1.1323	1.13516	0.832852	0.849792	0.838805	0.840483	1.35061	0.00833996
Q12929	Epidermal growth factor receptor kinase substrate 8	EPS8	Epidermal growth factor receptor kinase substrate 8 OS=Homo sapiens OX=9606 GN=EPS8 PE=1 SV=1 - [EPS8_HUMAN]	44.4	25	25	88	822	91.8244	7.50342	1.23663	1.14008	0.994214	1.12364	0.899826	0.825586	0.78102	0.835477	1.34491	0.0213925
O75146	Huntingtin-interacting protein 1-related protein	HIP1R	Huntingtin-interacting protein 1-related protein OS=Homo sapiens OX=9606 GN=HIP1R PE=1 SV=2 - [HIP1R_HUMAN]	18.26	19	19	42	1068	119.315	6.66846	1.03368	1.10923	1.16578	1.10289	0.805578	0.844802	0.819861	0.823413	1.33942	0.00219628
P47974	mRNA decay activator protein ZFP36L2	ZFP36L2	mRNA decay activator protein ZFP36L2 OS=Homo sapiens OX=9606 GN=ZFP36L2 PE=1 SV=3 - [TISD_HUMAN]	6.48	3	3	8	494	51.0308	8.1626	1.15505	1.1763	1.10893	1.14676	0.847785	0.892706	0.829235	0.856575	1.33877	0.000449495
Q9UHV9	Prefoldin subunit 2	PFDN2	Prefoldin subunit 2 OS=Homo sapiens OX=9606 GN=PFDN2 PE=1 SV=1 - [PFD2_HUMAN]	56.49	9	9	36	154	16.6376	6.58057	1.01235	1.23897	1.08412	1.11181	0.871359	0.815791	0.805515	0.830888	1.3381	0.0158991
O94875	Sorbin and SH3 domain-containing protein 2	SORBS2	Sorbin and SH3 domain-containing protein 2 OS=Homo sapiens OX=9606 GN=SORBS2 PE=1 SV=3 - [SRBS2_HUMAN]	12.36	9	9	18	1100	124.03	8.30908	0.995028	1.08934	1.00686	1.03041	0.675651	0.836156	0.803075	0.771627	1.33537	0.010636
P35555	Fibrillin-1	FBN1	Fibrillin-1 OS=Homo sapiens OX=9606 GN=FBN1 PE=1 SV=4 - [FBN1_HUMAN]	6.72	16	17	46	2871	312.083	4.93213	0.989809	0.824203	1.06948	0.961163	0.686018	0.702482	0.770814	0.719772	1.33537	0.0346904
O60879	Protein diaphanous homolog 2	DIAPH2	Protein diaphanous homolog 2 OS=Homo sapiens OX=9606 GN=DIAPH2 PE=1 SV=1 - [DIAP2_HUMAN]	20.89	21	22	61	1101	125.49	6.58057	1.07405	1.21297	1.02564	1.10422	0.780253	0.854953	0.84597	0.827059	1.33512	0.0103975
Q96CX2	BTB/POZ domain-containing protein KCTD12	KCTD12	BTB/POZ domain-containing protein KCTD12 OS=Homo sapiens OX=9606 GN=KCTD12 PE=1 SV=1 - [KCD12_HUMAN]	54.77	14	14	104	325	35.6787	5.64307	0.946571	1.05071	1.13345	1.04358	0.890221	0.642218	0.813156	0.781865	1.33473	0.0452933
P11441	Ubiquitin-like protein 4A	UBL4A	Ubiquitin-like protein 4A OS=Homo sapiens OX=9606 GN=UBL4A PE=1 SV=1 - [UBL4A_HUMAN]	21.66	3	3	10	157	17.7656	8.66064	1.08963	1.09299	1.07661	1.08641	0.762056	0.862297	0.829738	0.81803	1.32808	0.000857231
Q8N392	Rho GTPase-activating protein 18	ARHGAP18	Rho GTPase-activating protein 18 OS=Homo sapiens OX=9606 GN=ARHGAP18 PE=1 SV=3 - [RHG18_HUMAN]	37.56	23	23	53	663	74.9299	6.44287	1.13142	1.11953	1.03853	1.09649	0.871743	0.864657	0.742481	0.826294	1.327	0.00614162
P53367	Arfaptin-1	ARFIP1	Arfaptin-1 OS=Homo sapiens OX=9606 GN=ARFIP1 PE=1 SV=2 - [ARFP1_HUMAN]	56.03	17	18	53	373	41.7126	6.69775	1.04347	1.1478	1.07596	1.08908	0.80363	0.807128	0.851417	0.820725	1.32697	0.00146451
O95336	6-phosphogluconolactonase	PGLS	6-phosphogluconolactonase OS=Homo sapiens OX=9606 GN=PGLS PE=1 SV=2 - [6PGL_HUMAN]	54.65	8	8	30	258	27.5296	6.04932	1.11343	1.23303	1.11916	1.1552	0.859776	0.883458	0.868826	0.870687	1.32677	0.00197904
Q9NYL9	Tropomodulin-3	TMOD3	Tropomodulin-3 OS=Homo sapiens OX=9606 GN=TMOD3 PE=1 SV=1 - [TMOD3_HUMAN]	57.95	19	20	82	352	39.5703	5.18604	1.01114	1.0725	1.15321	1.07895	0.847851	0.782031	0.81027	0.813384	1.3265	0.0042399
Q06323	Proteasome activator complex subunit 1	PSME1	Proteasome activator complex subunit 1 OS=Homo sapiens OX=9606 GN=PSME1 PE=1 SV=1 - [PSME1_HUMAN]	62.65	18	18	156	249	28.705	6.02393	0.964762	1.08686	1.08389	1.04517	0.876265	0.7001	0.787492	0.787952	1.32644	0.0165751
O15020	Spectrin beta chain, non-erythrocytic 2	SPTBN2	Spectrin beta chain, non-erythrocytic 2 OS=Homo sapiens OX=9606 GN=SPTBN2 PE=1 SV=3 - [SPTN2_HUMAN]	4.81	1	13	56	2390	271.157	6.11279	1.14227		1.07389	1.10808	0.794712		0.876761	0.835737	1.32588	0.0363672
Q92882	Osteoclast-stimulating factor 1	OSTF1	Osteoclast-stimulating factor 1 OS=Homo sapiens OX=9606 GN=OSTF1 PE=1 SV=2 - [OSTF1_HUMAN]	42.06	6	6	20	214	23.7719	5.68115	1.13676	0.991763	1.07996	1.06949	0.918655	0.699542	0.804492	0.807563	1.32435	0.026186
O60613	Selenoprotein F	SELENOF	Selenoprotein F OS=Homo sapiens OX=9606 GN=SELENOF PE=1 SV=4 - [SEP15_HUMAN]	21.82	3	3	12	165	18.0811	5.03369	1.00801	1.07981	1.0192	1.03568	0.852468	0.776249	0.718367	0.782361	1.32378	0.00481292
Q9HAV7	GrpE protein homolog 1, mitochondrial	GRPEL1	GrpE protein homolog 1, mitochondrial OS=Homo sapiens OX=9606 GN=GRPEL1 PE=1 SV=2 - [GRPE1_HUMAN]	55.76	10	11	34	217	24.2639	8.11865	0.999671	1.05501	1.10819	1.05429	0.760855	0.748516	0.88043	0.796601	1.32349	0.00796908
Q9H1C7	Cysteine-rich and transmembrane domain-containing protein 1	CYSTM1	Cysteine-rich and transmembrane domain-containing protein 1 OS=Homo sapiens OX=9606 GN=CYSTM1 PE=1 SV=1 - [CYTM1_HUMAN]	10.31	1	1	4	97	10.6238	4.32275	1.18573	1.12167	1.0323	1.11323	0.751343	0.820786	0.952488	0.841539	1.32285	0.0212545
Q96DB5	Regulator of microtubule dynamics protein 1	RMDN1	Regulator of microtubule dynamics protein 1 OS=Homo sapiens OX=9606 GN=RMDN1 PE=1 SV=1 - [RMD1_HUMAN]	38.54	12	13	51	314	35.7854	8.49951	1.04875	1.06017	1.08854	1.06582	0.773574	0.785561	0.858072	0.805736	1.32279	0.000846827
Q9BV36	Melanophilin	MLPH	Melanophilin OS=Homo sapiens OX=9606 GN=MLPH PE=1 SV=1 - [MELPH_HUMAN]	8.33	3	3	5	600	65.9088	6.07471	0.899791	1.12375	1.01601	1.01318	0.650821	0.799604	0.84811	0.766178	1.32238	0.0481198
Q99747	Gamma-soluble NSF attachment protein	NAPG	Gamma-soluble NSF attachment protein OS=Homo sapiens OX=9606 GN=NAPG PE=1 SV=1 - [SNAG_HUMAN]	31.73	10	10	30	312	34.7243	5.41455	1.06838	1.13931	1.03086	1.07951	0.833559	0.806787	0.810539	0.816962	1.32138	0.00133337
Q9P266	Junctional protein associated with coronary artery disease	JCAD	Junctional protein associated with coronary artery disease OS=Homo sapiens OX=9606 GN=JCAD PE=1 SV=3 - [JCAD_HUMAN]	34.73	33	33	91	1359	148.26	7.09326	1.10633	1.11578	1.11348	1.11186	0.815092	0.885185	0.825204	0.841827	1.32077	0.000255701
O00487	26S proteasome non-ATPase regulatory subunit 14	PSMD14	26S proteasome non-ATPase regulatory subunit 14 OS=Homo sapiens OX=9606 GN=PSMD14 PE=1 SV=1 - [PSDE_HUMAN]	49.03	12	12	41	310	34.5546	6.52197	0.998204	1.2055	1.07577	1.09316	0.850374	0.81385	0.818809	0.827678	1.32075	0.0125074
P06396	Gelsolin	GSN	Gelsolin OS=Homo sapiens OX=9606 GN=GSN PE=1 SV=1 - [GELS_HUMAN]	61	42	42	376	782	85.6442	6.27783	1.21681	1.07379	0.947889	1.0795	0.805196	0.82483	0.823701	0.817909	1.31983	0.0284063
P56181	NADH dehydrogenase [ubiquinone] flavoprotein 3, mitochondrial	NDUFV3	NADH dehydrogenase [ubiquinone] flavoprotein 3, mitochondrial OS=Homo sapiens OX=9606 GN=NDUFV3 PE=1 SV=2 - [NDUV3_HUMAN]	19.44	2	2	6	108	11.9331	9.70068	0.970361	1.02894	1.15154	1.05028	0.729429	0.798125	0.86049	0.796015	1.31942	0.0177551
P11216	Glycogen phosphorylase, brain form	PYGB	Glycogen phosphorylase, brain form OS=Homo sapiens OX=9606 GN=PYGB PE=1 SV=5 - [PYGB_HUMAN]	57.41	36	46	261	843	96.6345	6.85889	0.993407	0.979483	1.25295	1.07528	0.842092	0.794721	0.810663	0.815825	1.31803	0.0448968
Q9BRG1	Vacuolar protein-sorting-associated protein 25	VPS25	Vacuolar protein-sorting-associated protein 25 OS=Homo sapiens OX=9606 GN=VPS25 PE=1 SV=1 - [VPS25_HUMAN]	42.61	7	7	16	176	20.7345	6.34131	1.15775	1.0216	1.09478	1.09137	0.816158	0.82539	0.843056	0.828201	1.31776	0.00279478
Q02952	A-kinase anchor protein 12	AKAP12	A-kinase anchor protein 12 OS=Homo sapiens OX=9606 GN=AKAP12 PE=1 SV=4 - [AKA12_HUMAN]	53.09	75	75	313	1782	191.367	4.41162	1.00458	1.13239	0.939217	1.0254	0.843338	0.828773	0.664708	0.778939	1.3164	0.0377523
O95817	BAG family molecular chaperone regulator 3	BAG3	BAG family molecular chaperone regulator 3 OS=Homo sapiens OX=9606 GN=BAG3 PE=1 SV=3 - [BAG3_HUMAN]	25.57	11	11	27	575	61.5569	6.94678	1.0148	1.1409	1.03646	1.06405	0.80314	0.825411	0.797086	0.808546	1.31601	0.003046
Q8IVL0	Neuron navigator 3	NAV3	Neuron navigator 3 OS=Homo sapiens OX=9606 GN=NAV3 PE=1 SV=3 - [NAV3_HUMAN]	4.15	8	8	9	2385	255.491	8.76318	1.27955	1.08602	1.11642	1.16066	0.840823	0.901262	0.906412	0.882832	1.3147	0.0120293
Q9Y6G5	COMM domain-containing protein 10	COMMD10	COMM domain-containing protein 10 OS=Homo sapiens OX=9606 GN=COMMD10 PE=1 SV=1 - [COMDA_HUMAN]	49.01	7	7	17	202	22.9521	6.53662	1.09043	1.11873	1.08851	1.09923	0.865406	0.758249	0.886886	0.836847	1.31353	0.00305263
Q9Y224	RNA transcription, translation and transport factor protein	RTRAF	RNA transcription, translation and transport factor protein OS=Homo sapiens OX=9606 GN=RTRAF PE=1 SV=1 - [RTRAF_HUMAN]	50	11	11	50	244	28.0507	6.65381	0.944054	1.19636	1.11972	1.08671	0.809045	0.840641	0.835898	0.828528	1.31162	0.0265959
Q9Y3C8	Ubiquitin-fold modifier-conjugating enzyme 1	UFC1	Ubiquitin-fold modifier-conjugating enzyme 1 OS=Homo sapiens OX=9606 GN=UFC1 PE=1 SV=3 - [UFC1_HUMAN]	31.74	7	7	22	167	19.446	7.40088	1.08175	1.22359	1.02737	1.1109	0.772604	0.873088	0.895969	0.84722	1.31123	0.0193743
Q92945	Far upstream element-binding protein 2	KHSRP	Far upstream element-binding protein 2 OS=Homo sapiens OX=9606 GN=KHSRP PE=1 SV=4 - [FUBP2_HUMAN]	49.79	28	33	114	711	73.07	7.29834	0.925386	1.165	1.16315	1.08451	0.817367	0.829079	0.835599	0.827349	1.31083	0.0321311
O95980	Reversion-inducing cysteine-rich protein with Kazal motifs	RECK	Reversion-inducing cysteine-rich protein with Kazal motifs OS=Homo sapiens OX=9606 GN=RECK PE=1 SV=1 - [RECK_HUMAN]	3.4	3	3	9	971	106.386	6.7417	1.13296	1.06792	0.933022	1.04464	0.797165	0.826698	0.76783	0.797231	1.31033	0.0156426
Q96FQ6	Protein S100-A16	S100A16	Protein S100-A16 OS=Homo sapiens OX=9606 GN=S100A16 PE=1 SV=1 - [S10AG_HUMAN]	76.7	8	8	43	103	11.794	6.78564	1.11839	1.05615	1.02574	1.06676	0.853282	0.881365	0.710395	0.815014	1.30888	0.0133926
P04632	Calpain small subunit 1	CAPNS1	Calpain small subunit 1 OS=Homo sapiens OX=9606 GN=CAPNS1 PE=1 SV=1 - [CPNS1_HUMAN]	71.64	11	11	63	268	28.2977	5.19873	1.09621	1.02645	0.986352	1.03634	0.719609	0.798582	0.866174	0.794788	1.30392	0.0104528
Q96A26	Protein FAM162A	FAM162A	Protein FAM162A OS=Homo sapiens OX=9606 GN=FAM162A PE=1 SV=2 - [F162A_HUMAN]	25.32	4	4	11	154	17.3312	9.77393	1.00235	0.975664	1.01026	0.996089	0.828797	0.749212	0.715548	0.764519	1.3029	0.00275466
Q9UJZ1	Stomatin-like protein 2, mitochondrial	STOML2	Stomatin-like protein 2, mitochondrial OS=Homo sapiens OX=9606 GN=STOML2 PE=1 SV=1 - [STML2_HUMAN]	51.12	13	13	73	356	38.5102	7.38623	1.00614	1.14308	1.06525	1.07149	0.815328	0.78344	0.869775	0.822848	1.30218	0.00612016
Q9ULU4	Protein kinase C-binding protein 1	ZMYND8	Protein kinase C-binding protein 1 OS=Homo sapiens OX=9606 GN=ZMYND8 PE=1 SV=2 - [PKCB1_HUMAN]	5.73	6	7	11	1186	131.61	7.1958	1.04832	0.974951	1.21298	1.07875	0.735684	0.878977	0.874903	0.829855	1.29992	0.0424269
Q9Y2R0	Cytochrome c oxidase assembly factor 3 homolog, mitochondrial	COA3	Cytochrome c oxidase assembly factor 3 homolog, mitochondrial OS=Homo sapiens OX=9606 GN=COA3 PE=1 SV=1 - [COA3_HUMAN]	47.17	5	5	13	106	11.7241	9.59814	1.02862	1.20542	0.958923	1.06432	0.870965	0.822625	0.763225	0.818938	1.29964	0.0369792
P35232	Prohibitin	PHB	Prohibitin OS=Homo sapiens OX=9606 GN=PHB PE=1 SV=1 - [PHB_HUMAN]	67.65	16	16	109	272	29.7859	5.75732	0.994483	1.1089	1.09248	1.06529	0.837724	0.787764	0.836037	0.820509	1.29833	0.00338246
Q9Y3C6	Peptidyl-prolyl cis-trans isomerase-like 1	PPIL1	Peptidyl-prolyl cis-trans isomerase-like 1 OS=Homo sapiens OX=9606 GN=PPIL1 PE=1 SV=1 - [PPIL1_HUMAN]	34.34	5	5	19	166	18.2251	7.98682	1.05933	1.08916	1.01146	1.05331	0.847925	0.819453	0.768052	0.81181	1.29749	0.00175756
Q8NFV4	Protein ABHD11	ABHD11	Protein ABHD11 OS=Homo sapiens OX=9606 GN=ABHD11 PE=1 SV=1 - [ABHDB_HUMAN]	9.84	3	3	6	315	34.6681	9.48096	0.960103	1.06958	1.1342	1.05463	0.893637	0.817334	0.728109	0.813027	1.29716	0.0257665
O95298	NADH dehydrogenase [ubiquinone] 1 subunit C2	NDUFC2	NADH dehydrogenase [ubiquinone] 1 subunit C2 OS=Homo sapiens OX=9606 GN=NDUFC2 PE=1 SV=1 - [NDUC2_HUMAN]	37.82	6	6	21	119	14.1784	8.98291	0.980897	1.05944	1.06874	1.03636	0.85853	0.794647	0.743796	0.798991	1.29709	0.00540745
P52306	Rap1 GTPase-GDP dissociation stimulator 1	RAP1GDS1	Rap1 GTPase-GDP dissociation stimulator 1 OS=Homo sapiens OX=9606 GN=RAP1GDS1 PE=1 SV=3 - [GDS1_HUMAN]	30.81	16	17	65	607	66.2745	5.31299	1.07669	1.07033	1.09279	1.07994	0.808775	0.862869	0.826495	0.832713	1.29689	0.000138278
Q9NRV9	Heme-binding protein 1	HEBP1	Heme-binding protein 1 OS=Homo sapiens OX=9606 GN=HEBP1 PE=1 SV=1 - [HEBP1_HUMAN]	80.42	12	12	49	189	21.0835	5.79541	1.1098	1.21604	0.992093	1.10598	0.840034	0.913078	0.806085	0.853066	1.29648	0.024578
Q9UL46	Proteasome activator complex subunit 2	PSME2	Proteasome activator complex subunit 2 OS=Homo sapiens OX=9606 GN=PSME2 PE=1 SV=4 - [PSME2_HUMAN]	74.06	17	17	112	239	27.3843	5.73193	0.983369	0.993212	1.08244	1.01967	0.90024	0.691624	0.768621	0.786829	1.29593	0.0273913
O75608	Acyl-protein thioesterase 1	LYPLA1	Acyl-protein thioesterase 1 OS=Homo sapiens OX=9606 GN=LYPLA1 PE=1 SV=1 - [LYPA1_HUMAN]	16.96	4	4	13	230	24.6535	6.771	1.07252	1.09236	1.10879	1.09122	0.82623	0.878531	0.825562	0.843441	1.29378	0.000265761
O94929	Actin-binding LIM protein 3	ABLIM3	Actin-binding LIM protein 3 OS=Homo sapiens OX=9606 GN=ABLIM3 PE=1 SV=3 - [ABLM3_HUMAN]	14.49	8	8	23	683	77.7516	8.54346	1.02614	1.08309	1.06316	1.05746	0.790117	0.881632	0.78378	0.81851	1.29194	0.0026044
O43768	Alpha-endosulfine	ENSA	Alpha-endosulfine OS=Homo sapiens OX=9606 GN=ENSA PE=1 SV=1 - [ENSA_HUMAN]	42.98	5	6	27	121	13.3808	7.23975	1.04748	1.25419	1.10588	1.13585	0.916818	0.860856	0.861731	0.879802	1.29103	0.0163303
Q04446	1,4-alpha-glucan-branching enzyme	GBE1	1,4-alpha-glucan-branching enzyme OS=Homo sapiens OX=9606 GN=GBE1 PE=1 SV=3 - [GLGB_HUMAN]	50.43	28	28	220	702	80.4226	6.31592	1.05853	1.10667	1.06238	1.07586	0.884951	0.83007	0.787367	0.834129	1.2898	0.00168271
P20073	Annexin A7	ANXA7	Annexin A7 OS=Homo sapiens OX=9606 GN=ANXA7 PE=1 SV=3 - [ANXA7_HUMAN]	31.35	17	17	116	488	52.7058	5.68115	1.01773	1.09517	1.06253	1.05848	0.794552	0.818991	0.852695	0.822079	1.28756	0.00108829
O00534	von Willebrand factor A domain-containing protein 5A	VWA5A	von Willebrand factor A domain-containing protein 5A OS=Homo sapiens OX=9606 GN=VWA5A PE=2 SV=2 - [VMA5A_HUMAN]	17.81	12	12	26	786	86.434	6.58057	1.02792	1.0263	1.12668	1.0603	0.903213	0.788214	0.780594	0.824007	1.28676	0.0102722
O94903	Pyridoxal phosphate homeostasis protein	PLPBP	Pyridoxal phosphate homeostasis protein OS=Homo sapiens OX=9606 GN=PLPBP PE=1 SV=1 - [PLPHP_HUMAN]	40	10	10	34	275	30.3246	7.50342	1.03459	1.12047	1.10086	1.08531	0.847221	0.837325	0.847286	0.843944	1.28599	0.000770613
P18084	Integrin beta-5	ITGB5	Integrin beta-5 OS=Homo sapiens OX=9606 GN=ITGB5 PE=1 SV=1 - [ITB5_HUMAN]	27.28	15	15	52	799	87.9962	6.06201	1.22597	1.04356	1.0027	1.09074	0.844401	0.855749	0.847903	0.849351	1.28421	0.0246068
P50897	Palmitoyl-protein thioesterase 1	PPT1	Palmitoyl-protein thioesterase 1 OS=Homo sapiens OX=9606 GN=PPT1 PE=1 SV=1 - [PPT1_HUMAN]	24.18	6	6	17	306	34.1713	6.52197	1.048	0.983661	1.12731	1.05299	0.758585	0.922189	0.782389	0.821055	1.28248	0.0243469
P78537	Biogenesis of lysosome-related organelles complex 1 subunit 1	BLOC1S1	Biogenesis of lysosome-related organelles complex 1 subunit 1 OS=Homo sapiens OX=9606 GN=BLOC1S1 PE=1 SV=2 - [BL1S1_HUMAN]	20.92	3	3	8	153	17.2519	9.33447	1.06126	1.13842	1.13364	1.1111	0.807287	0.895748	0.899411	0.867482	1.28084	0.00338482
O75947	ATP synthase subunit d, mitochondrial	ATP5PD	ATP synthase subunit d, mitochondrial OS=Homo sapiens OX=9606 GN=ATP5PD PE=1 SV=3 - [ATP5H_HUMAN]	65.84	9	9	37	161	18.4795	5.30029	1.01085	1.00398	1.05799	1.02428	0.787061	0.844499	0.768759	0.800106	1.28017	0.00140027
Q9Y4K1	Beta/gamma crystallin domain-containing protein 1	CRYBG1	Beta/gamma crystallin domain-containing protein 1 OS=Homo sapiens OX=9606 GN=CRYBG1 PE=1 SV=3 - [CRBG1_HUMAN]	21.82	30	30	64	1723	188.558	5.85889	1.05674	1.12357	1.00329	1.0612	0.732652	0.949863	0.804452	0.828989	1.28011	0.033159
Q53T59	HCLS1-binding protein 3	HS1BP3	HCLS1-binding protein 3 OS=Homo sapiens OX=9606 GN=HS1BP3 PE=1 SV=1 - [H1BP3_HUMAN]	41.07	13	13	45	392	42.7539	5.0083	0.971715	1.12263	1.04153	1.04529	0.83568	0.763403	0.854647	0.81791	1.27801	0.0117189
P07203	Glutathione peroxidase 1	GPX1	Glutathione peroxidase 1 OS=Homo sapiens OX=9606 GN=GPX1 PE=1 SV=4 - [GPX1_HUMAN]	32.51	6	6	28	203	22.0751	6.55127	0.99919	1.01849	1.12674	1.04814	0.802961	0.879406	0.782585	0.821651	1.27565	0.0101725
O14910	Protein lin-7 homolog A	LIN7A	Protein lin-7 homolog A OS=Homo sapiens OX=9606 GN=LIN7A PE=1 SV=2 - [LIN7A_HUMAN]	30.47	2	7	20	233	25.9806	8.71924	1.13245	1.21178	0.949833	1.09802	0.896956	0.855964	0.829348	0.860756	1.27565	0.0413262
P62875	DNA-directed RNA polymerases I, II, and III subunit RPABC5	POLR2L	DNA-directed RNA polymerases I, II, and III subunit RPABC5 OS=Homo sapiens OX=9606 GN=POLR2L PE=1 SV=1 - [RPAB5_HUMAN]	16.42	1	1	3	67	7.63999	7.76709	1.07508	1.16848	1.20037	1.14798	0.900777	0.844223	0.955337	0.900112	1.27537	0.0074088
P49023	Paxillin	PXN	Paxillin OS=Homo sapiens OX=9606 GN=PXN PE=1 SV=3 - [PAXI_HUMAN]	23.35	11	11	46	591	64.4639	6.18896	0.99859	1.03153	1.14585	1.05866	0.779071	0.854082	0.858005	0.830386	1.2749	0.0113885
O00244	Copper transport protein ATOX1	ATOX1	Copper transport protein ATOX1 OS=Homo sapiens OX=9606 GN=ATOX1 PE=1 SV=1 - [ATOX1_HUMAN]	50	3	3	11	68	7.39674	7.23975	1.06594	0.942555	0.987584	0.998692	0.838332	0.766311	0.748811	0.784485	1.27306	0.00909608
Q86UB9	Transmembrane protein 135	TMEM135	Transmembrane protein 135 OS=Homo sapiens OX=9606 GN=TMEM135 PE=2 SV=2 - [TM135_HUMAN]	1.75	1	1	3	458	52.2561	9.45166	1.12163	0.986036	1.21184	1.1065	0.908541	0.783367	0.916693	0.869534	1.27252	0.0392658
P98160	Basement membrane-specific heparan sulfate proteoglycan core protein	HSPG2	Basement membrane-specific heparan sulfate proteoglycan core protein OS=Homo sapiens OX=9606 GN=HSPG2 PE=1 SV=4 - [PGBM_HUMAN]	34.21	105	105	432	4391	468.532	6.50732	1.07873	1.0325	1.01823	1.04315	0.796449	0.90942	0.755732	0.820534	1.27131	0.0108173
O60664	Perilipin-3	PLIN3	Perilipin-3 OS=Homo sapiens OX=9606 GN=PLIN3 PE=1 SV=3 - [PLIN3_HUMAN]	73.27	27	27	213	434	47.0459	5.43994	1.1226	1.08506	1.01489	1.07418	0.850165	0.826185	0.859215	0.845188	1.27094	0.00228206
P20020	Plasma membrane calcium-transporting ATPase 1	ATP2B1	Plasma membrane calcium-transporting ATPase 1 OS=Homo sapiens OX=9606 GN=ATP2B1 PE=1 SV=4 - [AT2B1_HUMAN]	30.25	14	35	165	1220	134.6	5.90967	1.07436	1.19655	0.944592	1.07183	0.853676	0.823607	0.857169	0.844817	1.26872	0.0366522
Q96LW7	Caspase recruitment domain-containing protein 19	CARD19	Caspase recruitment domain-containing protein 19 OS=Homo sapiens OX=9606 GN=CARD19 PE=1 SV=1 - [CAR19_HUMAN]	13.16	3	3	7	228	25.573	9.20264	0.99756	1.17982	1.055	1.07746	0.772977	0.811784	0.963021	0.849261	1.2687	0.0447733
P61960	Ubiquitin-fold modifier 1	UFM1	Ubiquitin-fold modifier 1 OS=Homo sapiens OX=9606 GN=UFM1 PE=1 SV=1 - [UFM1_HUMAN]	58.82	4	4	13	85	9.11187	9.30518	1.12085	0.991197	1.19535	1.10247	0.809495	0.878822	0.919673	0.86933	1.26818	0.0262832
O00151	PDZ and LIM domain protein 1	PDLIM1	PDZ and LIM domain protein 1 OS=Homo sapiens OX=9606 GN=PDLIM1 PE=1 SV=4 - [PDLI1_HUMAN]	60.79	14	14	90	329	36.049	7.02002	1.10095	0.987689	1.03722	1.04195	0.818661	0.786229	0.861491	0.822127	1.26739	0.00504356
P35270	Sepiapterin reductase	SPR	Sepiapterin reductase OS=Homo sapiens OX=9606 GN=SPR PE=1 SV=1 - [SPRE_HUMAN]	37.16	7	7	19	261	28.0308	8.04541	1.00318	1.01064	1.12367	1.04583	0.802407	0.863813	0.812059	0.826093	1.26599	0.00716152
Q9UDY2	Tight junction protein ZO-2	TJP2	Tight junction protein ZO-2 OS=Homo sapiens OX=9606 GN=TJP2 PE=1 SV=2 - [ZO2_HUMAN]	35.97	37	37	138	1190	133.876	7.40088	1.05451	1.09178	1.11908	1.08845	0.814307	0.867333	0.901235	0.860958	1.26423	0.00194151
P50135	Histamine N-methyltransferase	HNMT	Histamine N-methyltransferase OS=Homo sapiens OX=9606 GN=HNMT PE=1 SV=1 - [HNMT_HUMAN]	6.16	2	2	11	292	33.2736	5.33838	1.00002	1.00671	0.969366	0.99203	0.88239	0.722375	0.750647	0.785137	1.26351	0.0150187
P53990	IST1 homolog	IST1	IST1 homolog OS=Homo sapiens OX=9606 GN=IST1 PE=1 SV=1 - [IST1_HUMAN]	23.35	9	9	26	364	39.7255	5.35107	1.14264	1.1163	0.971611	1.07685	0.855526	0.82482	0.87946	0.853269	1.26203	0.0157228
P30626	Sorcin	SRI	Sorcin OS=Homo sapiens OX=9606 GN=SRI PE=1 SV=1 - [SORCN_HUMAN]	29.8	6	6	25	198	21.6624	5.59229	0.951691	1.09757	1.09272	1.04733	0.798415	0.841859	0.85195	0.830741	1.26071	0.0128257
P09497	Clathrin light chain B	CLTB	Clathrin light chain B OS=Homo sapiens OX=9606 GN=CLTB PE=1 SV=1 - [CLCB_HUMAN]	20.09	6	6	21	229	25.1751	4.64014	0.98413	1.21416	1.01562	1.0713	0.892876	0.83632	0.820456	0.849884	1.26053	0.0423423
Q9P0U1	Mitochondrial import receptor subunit TOM7 homolog	TOMM7	Mitochondrial import receptor subunit TOM7 homolog OS=Homo sapiens OX=9606 GN=TOMM7 PE=1 SV=1 - [TOM7_HUMAN]	41.82	2	2	6	55	6.24444	10.2866	1.05336	0.903363	1.12906	1.0286	0.783689	0.782438	0.88201	0.816046	1.26046	0.0454871
Q9ULE0	Protein WWC3	WWC3	Protein WWC3 OS=Homo sapiens OX=9606 GN=WWC3 PE=1 SV=3 - [WWC3_HUMAN]	1.74	1	2	4	1092	122.6	6.3667	1.22627	1.16011		1.19319	0.946433	0.947954		0.947193	1.25971	0.0176151
Q9Y6C2	EMILIN-1	EMILIN1	EMILIN-1 OS=Homo sapiens OX=9606 GN=EMILIN1 PE=1 SV=3 - [EMIL1_HUMAN]	31.2	26	27	93	1016	106.63	5.17334	1.04185	1.15832	0.962913	1.05436	0.906704	0.807489	0.800821	0.838338	1.25768	0.0311069
P30041	Peroxiredoxin-6	PRDX6	Peroxiredoxin-6 OS=Homo sapiens OX=9606 GN=PRDX6 PE=1 SV=3 - [PRDX6_HUMAN]	81.25	19	20	175	224	25.0192	6.37939	1.00695	1.07795	1.06515	1.05001	0.806702	0.813001	0.887498	0.835734	1.2564	0.00321179
Q6PHR2	Serine/threonine-protein kinase ULK3	ULK3	Serine/threonine-protein kinase ULK3 OS=Homo sapiens OX=9606 GN=ULK3 PE=1 SV=2 - [ULK3_HUMAN]	6.14	2	2	2	472	53.4108	7.35693	1.09815		1.05007	1.07411	0.870158		0.840242	0.8552	1.25598	0.0163193
Q9P0P8	Mitochondrial transcription rescue factor 1	MTRES1	Mitochondrial transcription rescue factor 1 OS=Homo sapiens OX=9606 GN=MTRES1 PE=1 SV=1 - [MRES1_HUMAN]	18.33	3	4	6	240	27.9238	9.29053	1.10519	0.956408	1.11807	1.05989	0.938483	0.749272	0.844185	0.84398	1.25582	0.0456409
Q9NQE9	Histidine triad nucleotide-binding protein 3	HINT3	Histidine triad nucleotide-binding protein 3 OS=Homo sapiens OX=9606 GN=HINT3 PE=1 SV=1 - [HINT3_HUMAN]	16.48	3	3	8	182	20.3481	6.59521	1.03554	1.15344	1.01837	1.06912	0.87869	0.825043	0.850637	0.851457	1.25563	0.00854576
O00170	AH receptor-interacting protein	AIP	AH receptor-interacting protein OS=Homo sapiens OX=9606 GN=AIP PE=1 SV=2 - [AIP_HUMAN]	39.39	10	10	38	330	37.6121	6.29053	1.03074	1.07557	1.13974	1.08202	0.889497	0.849784	0.846161	0.861814	1.25551	0.00310572
Q99973	Telomerase protein component 1	TEP1	Telomerase protein component 1 OS=Homo sapiens OX=9606 GN=TEP1 PE=1 SV=2 - [TEP1_HUMAN]	4.61	9	9	12	2627	290.307	7.97217	1.00955	1.16597	1.16363	1.11305	0.939119	0.772235	0.94832	0.886558	1.25547	0.042581
Q8NEZ2	Vacuolar protein sorting-associated protein 37A	VPS37A	Vacuolar protein sorting-associated protein 37A OS=Homo sapiens OX=9606 GN=VPS37A PE=1 SV=1 - [VP37A_HUMAN]	8.06	2	3	8	397	44.2865	5.56689	1.15503	0.957126	0.978148	1.0301	0.832126	0.816298	0.813376	0.8206	1.2553	0.029271
O00291	Huntingtin-interacting protein 1	HIP1	Huntingtin-interacting protein 1 OS=Homo sapiens OX=9606 GN=HIP1 PE=1 SV=5 - [HIP1_HUMAN]	25.94	28	29	59	1037	116.148	5.30029	1.09904	1.14193	0.963161	1.06804	0.805283	0.910978	0.839561	0.851941	1.25366	0.0255228
Q9Y6M1	Insulin-like growth factor 2 mRNA-binding protein 2	IGF2BP2	Insulin-like growth factor 2 mRNA-binding protein 2 OS=Homo sapiens OX=9606 GN=IGF2BP2 PE=1 SV=2 - [IF2B2_HUMAN]	42.57	18	22	108	599	66.0806	8.45557	0.997577	1.10611	1.01876	1.04082	0.825582	0.853928	0.814873	0.831461	1.25179	0.0040092
O00479	High mobility group nucleosome-binding domain-containing protein 4	HMGN4	High mobility group nucleosome-binding domain-containing protein 4 OS=Homo sapiens OX=9606 GN=HMGN4 PE=1 SV=3 - [HMGN4_HUMAN]	43.33	3	5	14	90	9.53323	10.4771	1.03369	1.11171	1.11174	1.08572	0.866478	0.878387	0.858466	0.867777	1.25115	0.00121713
Q96IX5	ATP synthase membrane subunit DAPIT, mitochondrial	ATP5MD	ATP synthase membrane subunit DAPIT, mitochondrial OS=Homo sapiens OX=9606 GN=ATP5MD PE=1 SV=1 - [ATPMD_HUMAN]	43.1	2	2	18	58	6.45337	9.75928	1.04179	0.98331	1.07725	1.03412	0.804402	0.754852	0.92157	0.826941	1.25053	0.0214629
O43678	NADH dehydrogenase [ubiquinone] 1 alpha subcomplex subunit 2	NDUFA2	NADH dehydrogenase [ubiquinone] 1 alpha subcomplex subunit 2 OS=Homo sapiens OX=9606 GN=NDUFA2 PE=1 SV=3 - [NDUA2_HUMAN]	57.58	6	6	15	99	10.9148	9.56885	1.0289	1.13448	1.068	1.07713	0.882334	0.80131	0.9047	0.862782	1.24843	0.00821191
O75832	26S proteasome non-ATPase regulatory subunit 10	PSMD10	26S proteasome non-ATPase regulatory subunit 10 OS=Homo sapiens OX=9606 GN=PSMD10 PE=1 SV=1 - [PSD10_HUMAN]	15.49	3	3	10	226	24.4124	6.1001	1.06438	1.03055	1.16969	1.08821	0.849157	0.79316	0.975255	0.872524	1.2472	0.0341432
P15374	Ubiquitin carboxyl-terminal hydrolase isozyme L3	UCHL3	Ubiquitin carboxyl-terminal hydrolase isozyme L3 OS=Homo sapiens OX=9606 GN=UCHL3 PE=1 SV=1 - [UCHL3_HUMAN]	22.61	4	4	14	230	26.166	4.91943	1.01218	1.0644	1.06391	1.04683	0.846716	0.833619	0.839777	0.840037	1.24617	0.000309175
O95168	NADH dehydrogenase [ubiquinone] 1 beta subcomplex subunit 4	NDUFB4	NADH dehydrogenase [ubiquinone] 1 beta subcomplex subunit 4 OS=Homo sapiens OX=9606 GN=NDUFB4 PE=1 SV=3 - [NDUB4_HUMAN]	45.74	5	6	24	129	15.1991	9.84717	1.07925	1.00798	1.04151	1.04291	0.84895	0.83548	0.826844	0.837091	1.24588	0.00067345
Q8IWE4	DCN1-like protein 3	DCUN1D3	DCN1-like protein 3 OS=Homo sapiens OX=9606 GN=DCUN1D3 PE=1 SV=1 - [DCNL3_HUMAN]	11.84	3	3	8	304	34.2696	5.12256	1.12264	0.965404	0.990113	1.02605	0.797381	0.814207	0.859301	0.82363	1.24577	0.0178738
Q9H2U2	Inorganic pyrophosphatase 2, mitochondrial	PPA2	Inorganic pyrophosphatase 2, mitochondrial OS=Homo sapiens OX=9606 GN=PPA2 PE=1 SV=2 - [IPYR2_HUMAN]	58.08	16	18	68	334	37.896	7.38623	0.939081	1.05789	1.06617	1.02105	0.793478	0.837624	0.829843	0.820315	1.2447	0.00972367
Q9Y6N5	Sulfide:quinone oxidoreductase, mitochondrial	SQOR	Sulfide:quinone oxidoreductase, mitochondrial OS=Homo sapiens OX=9606 GN=SQOR PE=1 SV=1 - [SQOR_HUMAN]	65.56	28	28	181	450	49.9289	9.11475	1.06464	1.1047	0.988005	1.05245	0.915788	0.853296	0.768801	0.845961	1.24409	0.0194548
Q15293	Reticulocalbin-1	RCN1	Reticulocalbin-1 OS=Homo sapiens OX=9606 GN=RCN1 PE=1 SV=1 - [RCN1_HUMAN]	58.01	16	16	189	331	38.8662	4.99561	0.950408	1.05968	1.0125	1.00753	0.861339	0.831841	0.736998	0.810059	1.24377	0.015812
Q8N5M9	Protein jagunal homolog 1	JAGN1	Protein jagunal homolog 1 OS=Homo sapiens OX=9606 GN=JAGN1 PE=1 SV=1 - [JAGN1_HUMAN]	17.49	4	4	14	183	21.1111	9.72998	1.11246	1.03337	1.07145	1.07243	0.893796	0.864428	0.828634	0.862286	1.2437	0.00208045
O95721	Synaptosomal-associated protein 29	SNAP29	Synaptosomal-associated protein 29 OS=Homo sapiens OX=9606 GN=SNAP29 PE=1 SV=1 - [SNP29_HUMAN]	34.11	8	8	16	258	28.9526	5.80811	1.05716	1.09566	0.95849	1.0371	0.835481	0.862605	0.804652	0.834246	1.24316	0.0100675
Q9UK41	Vacuolar protein sorting-associated protein 28 homolog	VPS28	Vacuolar protein sorting-associated protein 28 homolog OS=Homo sapiens OX=9606 GN=VPS28 PE=1 SV=1 - [VPS28_HUMAN]	28.51	6	6	17	221	25.4086	5.5415	1.01097	1.08176	1.13672	1.07648	0.73774	0.937281	0.923098	0.86604	1.243	0.0464482
P09669	Cytochrome c oxidase subunit 6C	COX6C	Cytochrome c oxidase subunit 6C OS=Homo sapiens OX=9606 GN=COX6C PE=1 SV=2 - [COX6C_HUMAN]	52	8	8	26	75	8.77569	10.3892	1.00746	1.08927	1.03512	1.04395	0.811249	0.845096	0.863674	0.840006	1.24279	0.00202089
P42126	Enoyl-CoA delta isomerase 1, mitochondrial	ECI1	Enoyl-CoA delta isomerase 1, mitochondrial OS=Homo sapiens OX=9606 GN=ECI1 PE=1 SV=1 - [ECI1_HUMAN]	18.54	5	5	19	302	32.7952	8.54346	0.966958	1.04249	1.10841	1.03929	0.878807	0.846424	0.784641	0.836624	1.24224	0.014748
P02794	Ferritin heavy chain	FTH1	Ferritin heavy chain OS=Homo sapiens OX=9606 GN=FTH1 PE=1 SV=2 - [FRIH_HUMAN]	61.75	11	11	44	183	21.2123	5.5542	0.93081	1.01118	0.939677	0.960557	0.724566	0.702713	0.894216	0.773832	1.2413	0.0466702
P10301	Ras-related protein R-Ras	RRAS	Ras-related protein R-Ras OS=Homo sapiens OX=9606 GN=RRAS PE=1 SV=1 - [RRAS_HUMAN]	55.5	9	11	90	218	23.4659	6.93213	1.06833	1.06672	1.01286	1.0493	0.899177	0.806858	0.830902	0.845646	1.24083	0.003547
Q12802	A-kinase anchor protein 13	AKAP13	A-kinase anchor protein 13 OS=Homo sapiens OX=9606 GN=AKAP13 PE=1 SV=2 - [AKP13_HUMAN]	3.55	8	8	18	2813	307.359	5.23682	1.05632	1.02724	1.15204	1.07853	0.937776	0.822825	0.847838	0.869479	1.24043	0.0152331
Q63HR2	Tensin-2	TNS2	Tensin-2 OS=Homo sapiens OX=9606 GN=TNS2 PE=1 SV=2 - [TNS2_HUMAN]	18.17	18	19	48	1409	152.485	8.35303	1.15291	1.10641	0.990289	1.0832	0.888373	0.908368	0.825814	0.874185	1.2391	0.0183968
Q03154	Aminoacylase-1	ACY1	Aminoacylase-1 OS=Homo sapiens OX=9606 GN=ACY1 PE=1 SV=1 - [ACY1_HUMAN]	33.33	11	11	34	408	45.856	6.17627	1.08323	1.08356	1.05958	1.07546	0.87054	0.869686	0.863664	0.867963	1.23906	1.46862e-05
Q9Y6K9	NF-kappa-B essential modulator	IKBKG	NF-kappa-B essential modulator OS=Homo sapiens OX=9606 GN=IKBKG PE=1 SV=2 - [NEMO_HUMAN]	29.59	10	10	27	419	48.1674	5.70654	1.04133	1.11123	1.14827	1.10028	0.914168	0.837525	0.913023	0.888239	1.23872	0.00626262
P07355	Annexin A2	ANXA2	Annexin A2 OS=Homo sapiens OX=9606 GN=ANXA2 PE=1 SV=2 - [ANXA2_HUMAN]	83.48	36	36	1494	339	38.5798	7.75244	1.1124	1.00684	1.05197	1.05707	0.835365	0.876112	0.848763	0.853413	1.23864	0.00344183
P55899	IgG receptor FcRn large subunit p51	FCGRT	IgG receptor FcRn large subunit p51 OS=Homo sapiens OX=9606 GN=FCGRT PE=1 SV=1 - [FCGRN_HUMAN]	11.23	4	4	10	365	39.7183	6.53662	1.07165	1.19709	1.17322	1.14732	0.930174	0.819712	1.03157	0.927152	1.23747	0.0381448
O14907	Tax1-binding protein 3	TAX1BP3	Tax1-binding protein 3 OS=Homo sapiens OX=9606 GN=TAX1BP3 PE=1 SV=2 - [TX1B3_HUMAN]	31.45	3	3	22	124	13.7261	8.48486	1.13662	1.0243	1.07633	1.07908	0.825507	0.912185	0.882677	0.873457	1.23542	0.00756357
Q6P1X6	UPF0598 protein C8orf82	C8orf82	UPF0598 protein C8orf82 OS=Homo sapiens OX=9606 GN=C8orf82 PE=1 SV=2 - [CH082_HUMAN]	12.04	2	2	5	216	23.8741	9.14404	1.00269	0.961279	1.00862	0.990861	0.903386	0.723779	0.779066	0.802077	1.23537	0.026715
P51970	NADH dehydrogenase [ubiquinone] 1 alpha subcomplex subunit 8	NDUFA8	NADH dehydrogenase [ubiquinone] 1 alpha subcomplex subunit 8 OS=Homo sapiens OX=9606 GN=NDUFA8 PE=1 SV=3 - [NDUA8_HUMAN]	22.09	4	4	16	172	20.0921	7.6499	1.04049	1.04313	1.09723	1.06028	0.873287	0.832922	0.870866	0.859025	1.23429	0.000885139
Q9NV35	Nucleotide triphosphate diphosphatase NUDT15	NUDT15	Nucleotide triphosphate diphosphatase NUDT15 OS=Homo sapiens OX=9606 GN=NUDT15 PE=1 SV=1 - [NUD15_HUMAN]	31.71	3	4	7	164	18.5972	6.13818	0.926402	1.06525	1.10708	1.03291	0.878337	0.768141	0.868521	0.838333	1.2321	0.0401505
Q96SL1	Solute carrier family 49 member 4	SLC49A4	Solute carrier family 49 member 4 OS=Homo sapiens OX=9606 GN=SLC49A4 PE=1 SV=1 - [DIRC2_HUMAN]	4.81	2	2	3	478	52.0535	8.47021	1.03411	1.02875		1.03143	0.822656	0.851753		0.837204	1.23199	0.00575134
P33121	Long-chain-fatty-acid--CoA ligase 1	ACSL1	Long-chain-fatty-acid--CoA ligase 1 OS=Homo sapiens OX=9606 GN=ACSL1 PE=1 SV=1 - [ACSL1_HUMAN]	27.94	20	20	62	698	77.8929	7.15186	0.991137	1.10076	0.956386	1.01609	0.819729	0.814899	0.839671	0.824766	1.23198	0.0123252
Q9UHL4	Dipeptidyl peptidase 2	DPP7	Dipeptidyl peptidase 2 OS=Homo sapiens OX=9606 GN=DPP7 PE=1 SV=3 - [DPP2_HUMAN]	13.62	6	6	18	492	54.3072	6.31592	0.985331	1.05077	1.05349	1.02987	0.816352	0.782778	0.909205	0.836112	1.23173	0.011557
P06132	Uroporphyrinogen decarboxylase	UROD	Uroporphyrinogen decarboxylase OS=Homo sapiens OX=9606 GN=UROD PE=1 SV=2 - [DCUP_HUMAN]	26.16	6	6	14	367	40.7608	6.13818	1.13091	1.08807	1.07453	1.09784	0.890829	0.868181	0.917997	0.892335	1.2303	0.000766989
Q8NCW5	NAD(P)H-hydrate epimerase	NAXE	NAD(P)H-hydrate epimerase OS=Homo sapiens OX=9606 GN=NAXE PE=1 SV=2 - [NNRE_HUMAN]	27.78	6	6	15	288	31.6542	7.66455	1.10411	1.06291	1.0388	1.06861	0.826581	0.950696	0.828865	0.868714	1.2301	0.0115011
Q93100	Phosphorylase b kinase regulatory subunit beta	PHKB	Phosphorylase b kinase regulatory subunit beta OS=Homo sapiens OX=9606 GN=PHKB PE=1 SV=3 - [KPBB_HUMAN]	10.16	9	9	9	1093	124.805	6.94678	1.08346	1.22307	1.08112	1.12921	0.841049	0.985102	0.929412	0.918521	1.22938	0.028636
P49354	Protein farnesyltransferase/geranylgeranyltransferase type-1 subunit alpha	FNTA	Protein farnesyltransferase/geranylgeranyltransferase type-1 subunit alpha OS=Homo sapiens OX=9606 GN=FNTA PE=1 SV=1 - [FNTA_HUMAN]	33.77	9	9	23	379	44.3811	5.08447	1.06599	1.11042	1.07538	1.08393	0.874844	0.863245	0.907029	0.881706	1.22935	0.000425576
O75347	Tubulin-specific chaperone A	TBCA	Tubulin-specific chaperone A OS=Homo sapiens OX=9606 GN=TBCA PE=1 SV=3 - [TBCA_HUMAN]	51.85	9	9	40	108	12.8467	5.2876	1.02837	1.09445	1.01821	1.04701	0.863533	0.824865	0.867106	0.851835	1.22913	0.00207048
P10606	Cytochrome c oxidase subunit 5B, mitochondrial	COX5B	Cytochrome c oxidase subunit 5B, mitochondrial OS=Homo sapiens OX=9606 GN=COX5B PE=1 SV=2 - [COX5B_HUMAN]	40.31	5	5	24	129	13.6869	8.80713	1.01904	1.10965	1.03816	1.05562	0.883729	0.838212	0.856931	0.859624	1.228	0.00304251
O75884	Serine hydrolase RBBP9	RBBP9	Serine hydrolase RBBP9 OS=Homo sapiens OX=9606 GN=RBBP9 PE=1 SV=2 - [RBBP9_HUMAN]	25.27	3	3	7	186	20.9865	6.20166	1.0405	1.10239	1.09485	1.07925	0.876995	0.8766	0.884646	0.879414	1.22724	0.000528563
P00167	Cytochrome b5	CYB5A	Cytochrome b5 OS=Homo sapiens OX=9606 GN=CYB5A PE=1 SV=2 - [CYB5_HUMAN]	42.54	4	4	11	134	15.3205	4.95752	1.06852	1.03632	1.01106	1.03864	0.901829	0.763035	0.874625	0.846496	1.22698	0.0135499
Q9UKZ1	CCR4-NOT transcription complex subunit 11	CNOT11	CCR4-NOT transcription complex subunit 11 OS=Homo sapiens OX=9606 GN=CNOT11 PE=1 SV=1 - [CNO11_HUMAN]	3.73	2	2	2	510	55.1803	6.40479	0.982516		1.0555	1.01901	0.817656		0.845037	0.831347	1.22573	0.0405279
Q8WZA0	Protein LZIC	LZIC	Protein LZIC OS=Homo sapiens OX=9606 GN=LZIC PE=1 SV=1 - [LZIC_HUMAN]	36.84	6	6	13	190	21.4811	4.94482	0.949816	1.11889	1.00108	1.02326	0.817577	0.842141	0.845987	0.835235	1.22512	0.0208593
P07858	Cathepsin B	CTSB	Cathepsin B OS=Homo sapiens OX=9606 GN=CTSB PE=1 SV=3 - [CATB_HUMAN]	33.04	11	11	94	339	37.7968	6.30322	1.09676	1.02411	0.962161	1.02768	0.865418	0.889282	0.764874	0.839858	1.22363	0.0260852
P25445	Tumor necrosis factor receptor superfamily member 6	FAS	Tumor necrosis factor receptor superfamily member 6 OS=Homo sapiens OX=9606 GN=FAS PE=1 SV=1 - [TNR6_HUMAN]	31.64	10	10	29	335	37.708	7.94287	0.968769	1.01367	1.12282	1.03509	0.825921	0.834403	0.877908	0.846077	1.22339	0.0175758
P61604	10 kDa heat shock protein, mitochondrial	HSPE1	10 kDa heat shock protein, mitochondrial OS=Homo sapiens OX=9606 GN=HSPE1 PE=1 SV=2 - [CH10_HUMAN]	75.49	10	10	74	102	10.9249	8.92432	0.944171	1.06713	1.11256	1.04129	0.861808	0.863219	0.828508	0.851179	1.22335	0.021073
Q14693	Phosphatidate phosphatase LPIN1	LPIN1	Phosphatidate phosphatase LPIN1 OS=Homo sapiens OX=9606 GN=LPIN1 PE=1 SV=2 - [LPIN1_HUMAN]	5.28	2	3	7	890	98.6024	6.58057	1.08653	1.18146	1.13477	1.13425	0.827003	0.909075	1.04723	0.927768	1.22256	0.0417272
Q9UK45	U6 snRNA-associated Sm-like protein LSm7	LSM7	U6 snRNA-associated Sm-like protein LSm7 OS=Homo sapiens OX=9606 GN=LSM7 PE=1 SV=1 - [LSM7_HUMAN]	13.59	2	2	9	103	11.595	5.2749	0.957252	1.08329	1.17027	1.07027	0.821695	0.886532	0.918336	0.875521	1.22244	0.0458664
P48556	26S proteasome non-ATPase regulatory subunit 8	PSMD8	26S proteasome non-ATPase regulatory subunit 8 OS=Homo sapiens OX=9606 GN=PSMD8 PE=1 SV=2 - [PSMD8_HUMAN]	36.86	12	12	37	350	39.5868	9.70068	1.09349	1.03043	1.05796	1.06063	0.843535	0.868214	0.894106	0.868619	1.22105	0.00119702
P49721	Proteasome subunit beta type-2	PSMB2	Proteasome subunit beta type-2 OS=Homo sapiens OX=9606 GN=PSMB2 PE=1 SV=1 - [PSB2_HUMAN]	53.23	8	9	34	201	22.8217	7.02002	1.06062	0.958072	1.1207	1.04646	0.876482	0.846662	0.847996	0.857047	1.22101	0.0174154
Q9BZL4	Protein phosphatase 1 regulatory subunit 12C	PPP1R12C	Protein phosphatase 1 regulatory subunit 12C OS=Homo sapiens OX=9606 GN=PPP1R12C PE=1 SV=1 - [PP12C_HUMAN]	29.28	17	17	39	782	84.8299	5.56689	1.07698	1.09445	1.0208	1.06408	0.888116	0.8512	0.875361	0.871559	1.22089	0.00146485
O76054	SEC14-like protein 2	SEC14L2	SEC14-like protein 2 OS=Homo sapiens OX=9606 GN=SEC14L2 PE=1 SV=1 - [S14L2_HUMAN]	11.66	4	5	15	403	46.1156	7.84033	1.13491	1.0608	1.10417	1.09996	0.87542	0.861205	0.967799	0.901474	1.22018	0.00751397
Q9UIJ7	GTP:AMP phosphotransferase AK3, mitochondrial	AK3	GTP:AMP phosphotransferase AK3, mitochondrial OS=Homo sapiens OX=9606 GN=AK3 PE=1 SV=4 - [KAD3_HUMAN]	76.65	18	18	106	227	25.5495	9.15869	1.01439	1.03222	1.03496	1.02719	0.860413	0.796293	0.869537	0.842081	1.21982	0.00150438
P14854	Cytochrome c oxidase subunit 6B1	COX6B1	Cytochrome c oxidase subunit 6B1 OS=Homo sapiens OX=9606 GN=COX6B1 PE=1 SV=2 - [CX6B1_HUMAN]	32.56	3	3	9	86	10.1857	7.04932	0.995011	0.949756	0.963105	0.969291	0.80899	0.80352	0.771705	0.794739	1.21964	0.000600758
Q15811	Intersectin-1	ITSN1	Intersectin-1 OS=Homo sapiens OX=9606 GN=ITSN1 PE=1 SV=3 - [ITSN1_HUMAN]	10.63	16	17	37	1721	195.3	7.76709	1.14166	1.05055	1.00589	1.06603	0.930498	0.856799	0.835604	0.8743	1.2193	0.0176163
P61244	Protein max	MAX	Protein max OS=Homo sapiens OX=9606 GN=MAX PE=1 SV=1 - [MAX_HUMAN]	19.38	2	2	6	160	18.2639	6.30322	1.11901	1.15128	1.23133	1.16721	0.991186	0.890363	0.990952	0.9575	1.21902	0.011427
O00303	Eukaryotic translation initiation factor 3 subunit F	EIF3F	Eukaryotic translation initiation factor 3 subunit F OS=Homo sapiens OX=9606 GN=EIF3F PE=1 SV=1 - [EIF3F_HUMAN]	30.81	10	10	42	357	37.5402	5.45264	1.07881	1.17417	1.10227	1.11842	0.881033	0.943485	0.932245	0.918921	1.2171	0.00445763
O94817	Ubiquitin-like protein ATG12	ATG12	Ubiquitin-like protein ATG12 OS=Homo sapiens OX=9606 GN=ATG12 PE=1 SV=1 - [ATG12_HUMAN]	6.43	1	1	2	140	15.1038	5.09717	1.00043	1.0213		1.01087	0.826873	0.834268		0.830571	1.21707	0.0037468
Q14019	Coactosin-like protein	COTL1	Coactosin-like protein OS=Homo sapiens OX=9606 GN=COTL1 PE=1 SV=3 - [COTL1_HUMAN]	79.58	13	13	95	142	15.935	5.66846	0.959094	1.09053	1.16766	1.07243	0.834764	0.880754	0.931065	0.882194	1.21564	0.0467682
Q9UKU7	Isobutyryl-CoA dehydrogenase, mitochondrial	ACAD8	Isobutyryl-CoA dehydrogenase, mitochondrial OS=Homo sapiens OX=9606 GN=ACAD8 PE=1 SV=1 - [ACAD8_HUMAN]	9.4	4	4	6	415	45.0405	7.85498	1.02547	1.1814	0.965363	1.05741	0.874048	0.834112	0.901621	0.869927	1.21552	0.0495111
Q16134	Electron transfer flavoprotein-ubiquinone oxidoreductase, mitochondrial	ETFDH	Electron transfer flavoprotein-ubiquinone oxidoreductase, mitochondrial OS=Homo sapiens OX=9606 GN=ETFDH PE=1 SV=2 - [ETFD_HUMAN]	21.56	11	11	18	617	68.4519	7.54736	1.02666	1.12731	1.00217	1.05205	0.88492	0.87998	0.832024	0.865641	1.21534	0.0112011
P25398	40S ribosomal protein S12	RPS12	40S ribosomal protein S12 OS=Homo sapiens OX=9606 GN=RPS12 PE=1 SV=3 - [RS12_HUMAN]	63.64	6	6	54	132	14.5055	7.21045	1.01745	1.14057	1.11151	1.08984	0.880626	0.916799	0.895449	0.897625	1.21414	0.00760703
Q15149	Plectin	PLEC	Plectin OS=Homo sapiens OX=9606 GN=PLEC PE=1 SV=3 - [PLEC_HUMAN]	71.33	352	357	2789	4684	531.466	5.96045	1.09402	1.03122	1.08505	1.0701	0.882318	0.91344	0.84949	0.881749	1.21361	0.00220067
Q92625	Ankyrin repeat and SAM domain-containing protein 1A	ANKS1A	Ankyrin repeat and SAM domain-containing protein 1A OS=Homo sapiens OX=9606 GN=ANKS1A PE=1 SV=4 - [ANS1A_HUMAN]	1.68	2	2	5	1134	123.032	6.37939	0.947308	1.07848	1.03983	1.02187	0.886399	0.790107	0.84972	0.842075	1.21352	0.0199887
Q9HCD6	Protein TANC2	TANC2	Protein TANC2 OS=Homo sapiens OX=9606 GN=TANC2 PE=1 SV=3 - [TANC2_HUMAN]	5.88	9	10	42	1990	219.512	8.07471	1.04227	1.1631	0.989669	1.06501	0.817025	0.87285	0.946318	0.878731	1.21199	0.0427417
P22061	Protein-L-isoaspartate(D-aspartate) O-methyltransferase	PCMT1	Protein-L-isoaspartate(D-aspartate) O-methyltransferase OS=Homo sapiens OX=9606 GN=PCMT1 PE=1 SV=4 - [PIMT_HUMAN]	55.51	10	10	40	227	24.6206	7.21045	1.06677	1.01596	1.05292	1.04522	0.8479	0.85215	0.88807	0.862707	1.21156	0.000770607
Q9NP97	Dynein light chain roadblock-type 1	DYNLRB1	Dynein light chain roadblock-type 1 OS=Homo sapiens OX=9606 GN=DYNLRB1 PE=1 SV=3 - [DLRB1_HUMAN]	82.29	5	5	20	96	10.9147	7.25439	0.964934	1.12632	1.13964	1.07697	0.818882	0.941348	0.906816	0.889016	1.21141	0.0484383
Q9UKR5	Probable ergosterol biosynthetic protein 28	ERG28	Probable ergosterol biosynthetic protein 28 OS=Homo sapiens OX=9606 GN=ERG28 PE=1 SV=1 - [ERG28_HUMAN]	12.14	2	2	8	140	15.8535	9.83252	1.0714	1.03905	0.950318	1.02026	0.882851	0.799188	0.84548	0.842507	1.21098	0.015065
P08236	Beta-glucuronidase	GUSB	Beta-glucuronidase OS=Homo sapiens OX=9606 GN=GUSB PE=1 SV=2 - [BGLR_HUMAN]	17.82	10	10	22	651	74.6847	7.02002	0.944776	1.10631	1.03586	1.02898	0.862506	0.919473	0.770165	0.850715	1.20955	0.0492469
Q9NP79	Vacuolar protein sorting-associated protein VTA1 homolog	VTA1	Vacuolar protein sorting-associated protein VTA1 homolog OS=Homo sapiens OX=9606 GN=VTA1 PE=1 SV=1 - [VTA1_HUMAN]	28.01	8	8	35	307	33.8579	6.29053	1.08896	1.01088	1.09344	1.06442	0.875233	0.883026	0.882456	0.880238	1.20924	0.00238816
O75881	Cytochrome P450 7B1	CYP7B1	Cytochrome P450 7B1 OS=Homo sapiens OX=9606 GN=CYP7B1 PE=1 SV=2 - [CP7B1_HUMAN]	8.89	3	3	4	506	58.2185	8.01611		0.960158	0.918098	0.939128		0.794275	0.759285	0.77678	1.209	0.027238
P07602	Prosaposin	PSAP	Prosaposin OS=Homo sapiens OX=9606 GN=PSAP PE=1 SV=2 - [SAP_HUMAN]	24.05	12	12	57	524	58.0739	5.17334	0.823335	0.949415	0.993568	0.922106	0.759745	0.780915	0.748433	0.763031	1.20848	0.0374408
O75626	PR domain zinc finger protein 1	PRDM1	PR domain zinc finger protein 1 OS=Homo sapiens OX=9606 GN=PRDM1 PE=1 SV=2 - [PRDM1_HUMAN]	0.85	1	1	3	825	91.7119	8.48486		1.02577	1.0406	1.03319		0.842612	0.867504	0.855058	1.20833	0.0065492
Q8N573	Oxidation resistance protein 1	OXR1	Oxidation resistance protein 1 OS=Homo sapiens OX=9606 GN=OXR1 PE=1 SV=2 - [OXR1_HUMAN]	18.42	13	13	33	874	97.9094	5.46533	1.13521	0.97538	1.04291	1.05117	0.910263	0.863245	0.839185	0.870898	1.20699	0.0238394
O15511	Actin-related protein 2/3 complex subunit 5	ARPC5	Actin-related protein 2/3 complex subunit 5 OS=Homo sapiens OX=9606 GN=ARPC5 PE=1 SV=3 - [ARPC5_HUMAN]	54.97	8	8	63	151	16.3103	5.66846	1.07038	0.965748	0.993553	1.00989	0.84698	0.848596	0.819404	0.838327	1.20465	0.00630619
Q8TD55	Pleckstrin homology domain-containing family O member 2	PLEKHO2	Pleckstrin homology domain-containing family O member 2 OS=Homo sapiens OX=9606 GN=PLEKHO2 PE=1 SV=1 - [PKHO2_HUMAN]	25.31	10	10	26	490	53.3171	5.42725	1.10922	1.05065	0.975269	1.04505	0.91214	0.875351	0.81635	0.867947	1.20404	0.0206933
Q6IAA8	Ragulator complex protein LAMTOR1	LAMTOR1	Ragulator complex protein LAMTOR1 OS=Homo sapiens OX=9606 GN=LAMTOR1 PE=1 SV=2 - [LTOR1_HUMAN]	65.84	7	7	29	161	17.7338	5.14795	1.03973	1.00715	1.03321	1.0267	0.845392	0.783144	0.930613	0.85305	1.20356	0.0167236
P07686	Beta-hexosaminidase subunit beta	HEXB	Beta-hexosaminidase subunit beta OS=Homo sapiens OX=9606 GN=HEXB PE=1 SV=3 - [HEXB_HUMAN]	37.59	19	21	92	556	63.0712	6.75635	0.953326	0.978695	1.1184	1.01681	0.843041	0.843025	0.848569	0.844878	1.2035	0.0286263
P49795	Regulator of G-protein signaling 19	RGS19	Regulator of G-protein signaling 19 OS=Homo sapiens OX=9606 GN=RGS19 PE=1 SV=1 - [RGS19_HUMAN]	5.07	1	1	2	217	24.6196	5.61768	1.03966	1.10322		1.07144	0.890174	0.890511		0.890343	1.2034	0.0294481
Q13505	Metaxin-1	MTX1	Metaxin-1 OS=Homo sapiens OX=9606 GN=MTX1 PE=1 SV=3 - [MTX1_HUMAN]	22.53	9	9	15	466	51.4306	9.78857	1.03807	1.0194	1.04617	1.03455	0.900683	0.8099	0.873507	0.861363	1.20106	0.00349279
O95873	Uncharacterized protein C6orf47	C6orf47	Uncharacterized protein C6orf47 OS=Homo sapiens OX=9606 GN=C6orf47 PE=1 SV=2 - [CF047_HUMAN]	7.48	2	2	3	294	31.6903	6.3667	1.04023		1.07276	1.0565	0.897805		0.861532	0.879668	1.20102	0.0184596
Q9UIS9	Methyl-CpG-binding domain protein 1	MBD1	Methyl-CpG-binding domain protein 1 OS=Homo sapiens OX=9606 GN=MBD1 PE=1 SV=2 - [MBD1_HUMAN]	3.97	2	2	5	605	66.5642	9.0415	0.979189	0.856729	0.994213	0.943377	1.20529	1.07894	1.11412	1.13278	0.832798	0.0302002
P60891	Ribose-phosphate pyrophosphokinase 1	PRPS1	Ribose-phosphate pyrophosphokinase 1 OS=Homo sapiens OX=9606 GN=PRPS1 PE=1 SV=2 - [PRPS1_HUMAN]	40.88	7	12	32	318	34.8119	6.97607	1.00817	1.01212	0.987541	1.00261	1.23849	1.29393	1.08098	1.20447	0.83241	0.0347714
P38646	Stress-70 protein, mitochondrial	HSPA9	Stress-70 protein, mitochondrial OS=Homo sapiens OX=9606 GN=HSPA9 PE=1 SV=2 - [GRP75_HUMAN]	57.29	41	42	376	679	73.6348	6.16357	0.844821	0.929424	0.955379	0.909875	1.03624	1.10752	1.13613	1.09329	0.832233	0.0147895
P50454	Serpin H1	SERPINH1	Serpin H1 OS=Homo sapiens OX=9606 GN=SERPINH1 PE=1 SV=2 - [SERPH_HUMAN]	66.99	27	27	435	418	46.4112	8.68994	1.05099	0.832104	0.954132	0.945743	1.13427	1.10197	1.17412	1.13679	0.831944	0.045686
P49916	DNA ligase 3	LIG3	DNA ligase 3 OS=Homo sapiens OX=9606 GN=LIG3 PE=1 SV=2 - [DNLI3_HUMAN]	10.8	11	11	17	1009	112.835	9.01221	0.866004	0.974578	0.936928	0.925836	1.12457	1.16482	1.05227	1.11389	0.831178	0.0147775
Q99729	Heterogeneous nuclear ribonucleoprotein A/B	HNRNPAB	Heterogeneous nuclear ribonucleoprotein A/B OS=Homo sapiens OX=9606 GN=HNRNPAB PE=1 SV=2 - [ROAA_HUMAN]	38.25	14	15	72	332	36.2024	8.20654	0.923135	1.03005	1.01733	0.990171	1.13399	1.2373	1.20405	1.19178	0.830833	0.0113543
Q9NW64	Pre-mRNA-splicing factor RBM22	RBM22	Pre-mRNA-splicing factor RBM22 OS=Homo sapiens OX=9606 GN=RBM22 PE=1 SV=1 - [RBM22_HUMAN]	18.57	7	7	17	420	46.8654	8.54346	0.870564	0.971009	0.876035	0.905869	1.05389	1.15528	1.06444	1.0912	0.830156	0.0155355
P33316	Deoxyuridine 5'-triphosphate nucleotidohydrolase, mitochondrial	DUT	Deoxyuridine 5'-triphosphate nucleotidohydrolase, mitochondrial OS=Homo sapiens OX=9606 GN=DUT PE=1 SV=4 - [DUT_HUMAN]	53.17	11	11	51	252	26.5466	9.36377	0.871877	0.948404	0.954606	0.924962	1.03341	1.22815	1.08181	1.11446	0.829966	0.0420953
Q9GZR7	ATP-dependent RNA helicase DDX24	DDX24	ATP-dependent RNA helicase DDX24 OS=Homo sapiens OX=9606 GN=DDX24 PE=1 SV=1 - [DDX24_HUMAN]	19.56	16	16	35	859	96.2715	9.05615	0.93254	0.983127	0.984569	0.966746	1.22134	1.09336	1.17998	1.16489	0.8299	0.00873956
O75369	Filamin-B	FLNB	Filamin-B OS=Homo sapiens OX=9606 GN=FLNB PE=1 SV=2 - [FLNB_HUMAN]	48.16	81	99	468	2602	277.99	5.73193	0.871165	0.966246	0.921945	0.919786	1.14214	1.15817	1.02486	1.10839	0.829841	0.0198282
Q9UN70	Protocadherin gamma-C3	PCDHGC3	Protocadherin gamma-C3 OS=Homo sapiens OX=9606 GN=PCDHGC3 PE=1 SV=1 - [PCDGK_HUMAN]	12.96	7	9	17	934	101.016	5.21143	0.978543	0.877131	0.877699	0.911124	1.13411	0.993221	1.16762	1.09832	0.829563	0.0414298
O95104	SR-related and CTD-associated factor 4	SCAF4	SR-related and CTD-associated factor 4 OS=Homo sapiens OX=9606 GN=SCAF4 PE=1 SV=3 - [SCAF4_HUMAN]	7.93	6	9	20	1147	125.79	9.5542	0.843324	0.923985	1.00377	0.923692	1.09388	1.18266	1.06778	1.11477	0.828593	0.0299518
P19338	Nucleolin	NCL	Nucleolin OS=Homo sapiens OX=9606 GN=NCL PE=1 SV=3 - [NUCL_HUMAN]	47.61	51	51	371	710	76.5684	4.70361	0.833971	0.989533	1.02321	0.948904	1.10303	1.19435	1.13875	1.14538	0.828466	0.0373917
Q96BZ9	TBC1 domain family member 20	TBC1D20	TBC1 domain family member 20 OS=Homo sapiens OX=9606 GN=TBC1D20 PE=1 SV=1 - [TBC20_HUMAN]	4.71	3	3	5	403	45.8258	6.85889	0.990609	0.824849	0.976838	0.930765	1.09533	1.10745	1.17005	1.12428	0.827878	0.0288303
Q969H8	Myeloid-derived growth factor	MYDGF	Myeloid-derived growth factor OS=Homo sapiens OX=9606 GN=MYDGF PE=1 SV=1 - [MYDGF_HUMAN]	30.64	6	6	59	173	18.7833	6.68311	0.993515	0.870394	0.913641	0.92585	1.11161	1.12918	1.11452	1.11844	0.827806	0.00616705
Q15185	Prostaglandin E synthase 3	PTGES3	Prostaglandin E synthase 3 OS=Homo sapiens OX=9606 GN=PTGES3 PE=1 SV=1 - [TEBP_HUMAN]	41.88	7	7	41	160	18.6854	4.53857	0.912316	0.910389	0.974572	0.932425	1.09332	1.22945	1.05783	1.12686	0.827451	0.0261018
Q00403	Transcription initiation factor IIB	GTF2B	Transcription initiation factor IIB OS=Homo sapiens OX=9606 GN=GTF2B PE=1 SV=1 - [TF2B_HUMAN]	9.49	3	3	5	316	34.8106	8.35303	1.01294	1.02436		1.01865	1.22701	1.23593		1.23147	0.82718	0.00115709
Q14011	Cold-inducible RNA-binding protein	CIRBP	Cold-inducible RNA-binding protein OS=Homo sapiens OX=9606 GN=CIRBP PE=1 SV=1 - [CIRBP_HUMAN]	54.07	9	9	50	172	18.6367	9.51025	0.897092	0.949316	0.965769	0.937393	1.08505	1.147	1.16879	1.13361	0.826906	0.00380477
Q9Y5X1	Sorting nexin-9	SNX9	Sorting nexin-9 OS=Homo sapiens OX=9606 GN=SNX9 PE=1 SV=1 - [SNX9_HUMAN]	38.82	20	20	106	595	66.5496	5.57959	0.946275	0.992593	0.930828	0.956565	1.27493	1.15119	1.04619	1.15744	0.826452	0.0430036
Q13093	Platelet-activating factor acetylhydrolase	PLA2G7	Platelet-activating factor acetylhydrolase OS=Homo sapiens OX=9606 GN=PLA2G7 PE=1 SV=1 - [PAFA_HUMAN]	1.81	1	1	2	441	50.0453	7.56201	0.969682		1.0042	0.986942	1.15347		1.24121	1.19734	0.824277	0.0467156
P07910	Heterogeneous nuclear ribonucleoproteins C1/C2	HNRNPC	Heterogeneous nuclear ribonucleoproteins C1/C2 OS=Homo sapiens OX=9606 GN=HNRNPC PE=1 SV=4 - [HNRPC_HUMAN]	46.08	19	19	188	306	33.6495	5.08447	0.822169	0.980501	0.974478	0.925716	1.08169	1.1726	1.11819	1.12416	0.82347	0.0269572
P37108	Signal recognition particle 14 kDa protein	SRP14	Signal recognition particle 14 kDa protein OS=Homo sapiens OX=9606 GN=SRP14 PE=1 SV=2 - [SRP14_HUMAN]	67.65	8	8	40	136	14.5608	10.0376	0.856709	0.958407	1.01692	0.944012	1.0684	1.24143	1.13591	1.14858	0.821894	0.0409107
Q96AY3	Peptidyl-prolyl cis-trans isomerase FKBP10	FKBP10	Peptidyl-prolyl cis-trans isomerase FKBP10 OS=Homo sapiens OX=9606 GN=FKBP10 PE=1 SV=1 - [FKB10_HUMAN]	49.66	27	28	166	582	64.2042	5.61768	1.0486	0.901193	0.879841	0.943213	1.21515	1.18508	1.04709	1.14911	0.820821	0.0499052
Q9UBU8	Mortality factor 4-like protein 1	MORF4L1	Mortality factor 4-like protein 1 OS=Homo sapiens OX=9606 GN=MORF4L1 PE=1 SV=2 - [MO4L1_HUMAN]	11.6	3	4	15	362	41.4476	9.27588	0.920105	1.06231	1.11451	1.03231	1.17444	1.32809	1.27382	1.25878	0.820082	0.0368422
P35637	RNA-binding protein FUS	FUS	RNA-binding protein FUS OS=Homo sapiens OX=9606 GN=FUS PE=1 SV=1 - [FUS_HUMAN]	18.82	8	11	97	526	53.3938	9.36377	0.891938	0.985267	0.995126	0.957444	1.10082	1.22796	1.17811	1.16896	0.819053	0.0129062
O14979	Heterogeneous nuclear ribonucleoprotein D-like	HNRNPDL	Heterogeneous nuclear ribonucleoprotein D-like OS=Homo sapiens OX=9606 GN=HNRNPDL PE=1 SV=3 - [HNRDL_HUMAN]	30.48	12	14	85	420	46.4091	9.56885	0.884817	0.919656	0.984044	0.929506	1.09067	1.15203	1.1635	1.1354	0.818658	0.00502026
Q5TFE4	5'-nucleotidase domain-containing protein 1	NT5DC1	5'-nucleotidase domain-containing protein 1 OS=Homo sapiens OX=9606 GN=NT5DC1 PE=1 SV=1 - [NT5D1_HUMAN]	20.44	8	8	19	455	51.8119	6.354	0.87293	0.847449	1.03437	0.91825	1.12886	1.05798	1.17962	1.12215	0.818292	0.0405782
P49588	Alanine--tRNA ligase, cytoplasmic	AARS	Alanine--tRNA ligase, cytoplasmic OS=Homo sapiens OX=9606 GN=AARS PE=1 SV=2 - [SYAC_HUMAN]	53.2	45	45	306	968	106.743	5.52881	0.830366	1.01567	0.902087	0.916042	1.04374	1.1958	1.11985	1.1198	0.818044	0.0428279
P54577	Tyrosine--tRNA ligase, cytoplasmic	YARS	Tyrosine--tRNA ligase, cytoplasmic OS=Homo sapiens OX=9606 GN=YARS PE=1 SV=4 - [SYYC_HUMAN]	61.36	40	40	183	528	59.1061	7.04932	0.885114	0.989922	0.921384	0.93214	1.092	1.20664	1.12181	1.14015	0.81756	0.0107082
P54687	Branched-chain-amino-acid aminotransferase, cytosolic	BCAT1	Branched-chain-amino-acid aminotransferase, cytosolic OS=Homo sapiens OX=9606 GN=BCAT1 PE=1 SV=3 - [BCAT1_HUMAN]	16.84	6	6	38	386	42.9385	5.30029	0.983327	0.968837	0.901156	0.951107	1.13423	1.17483	1.18258	1.16388	0.817186	0.00194138
P23458	Tyrosine-protein kinase JAK1	JAK1	Tyrosine-protein kinase JAK1 OS=Homo sapiens OX=9606 GN=JAK1 PE=1 SV=2 - [JAK1_HUMAN]	22.53	20	23	56	1154	133.191	7.54736	1.01406	1.0238	0.871738	0.969868	1.10942	1.14509	1.30652	1.18701	0.817069	0.0497153
P12259	Coagulation factor V	F5	Coagulation factor V OS=Homo sapiens OX=9606 GN=F5 PE=1 SV=4 - [FA5_HUMAN]	3.6	6	7	19	2224	251.546	6.04932	1.10453	0.916223	0.899793	0.973514	1.16539	1.22313	1.18689	1.19181	0.81684	0.0322987
Q14978	Nucleolar and coiled-body phosphoprotein 1	NOLC1	Nucleolar and coiled-body phosphoprotein 1 OS=Homo sapiens OX=9606 GN=NOLC1 PE=1 SV=2 - [NOLC1_HUMAN]	22.89	17	17	47	699	73.5596	9.46631	0.868644	0.994799	1.01718	0.960208	1.07661	1.23084	1.22052	1.17599	0.816507	0.0336579
Q9P031	Thyroid transcription factor 1-associated protein 26	CCDC59	Thyroid transcription factor 1-associated protein 26 OS=Homo sapiens OX=9606 GN=CCDC59 PE=1 SV=2 - [TAP26_HUMAN]	4.56	1	1	2	241	28.652	9.87646		0.954254	0.975258	0.964756		1.17038	1.19652	1.18345	0.815208	0.00582684
O43818	U3 small nucleolar RNA-interacting protein 2	RRP9	U3 small nucleolar RNA-interacting protein 2 OS=Homo sapiens OX=9606 GN=RRP9 PE=1 SV=1 - [U3IP2_HUMAN]	7.58	3	3	7	475	51.8085	7.85498	0.914338	0.862714	0.930602	0.902551	1.04754	1.16523	1.11133	1.10803	0.814553	0.00662246
Q02790	Peptidyl-prolyl cis-trans isomerase FKBP4	FKBP4	Peptidyl-prolyl cis-trans isomerase FKBP4 OS=Homo sapiens OX=9606 GN=FKBP4 PE=1 SV=3 - [FKBP4_HUMAN]	60.35	27	28	112	459	51.7721	5.42725	0.8301	0.908828	0.960649	0.899859	0.989263	1.13206	1.19706	1.10613	0.813524	0.0459963
Q09028	Histone-binding protein RBBP4	RBBP4	Histone-binding protein RBBP4 OS=Homo sapiens OX=9606 GN=RBBP4 PE=1 SV=3 - [RBBP4_HUMAN]	33.41	5	10	45	425	47.6261	4.89404	0.816748	0.832906	1.0347	0.894784	1.0879	1.14632	1.06856	1.10093	0.812754	0.0493494
Q8NFP7	Diphosphoinositol polyphosphate phosphohydrolase 3-alpha	NUDT10	Diphosphoinositol polyphosphate phosphohydrolase 3-alpha OS=Homo sapiens OX=9606 GN=NUDT10 PE=1 SV=1 - [NUD10_HUMAN]	22.56	2	4	9	164	18.4882	5.68115	0.88183	0.866133		0.873981	1.12004	1.03345		1.07675	0.811687	0.0440082
Q9UMF0	Intercellular adhesion molecule 5	ICAM5	Intercellular adhesion molecule 5 OS=Homo sapiens OX=9606 GN=ICAM5 PE=1 SV=3 - [ICAM5_HUMAN]	0.76	1	1	3	924	97.0557	5.94775	0.930742	0.902777	0.844416	0.892645	1.19273	1.05657	1.05073	1.10001	0.811489	0.0172524
Q13247	Serine/arginine-rich splicing factor 6	SRSF6	Serine/arginine-rich splicing factor 6 OS=Homo sapiens OX=9606 GN=SRSF6 PE=1 SV=2 - [SRSF6_HUMAN]	26.45	7	11	43	344	39.5634	11.4292	0.888722	1.07181	0.974399	0.978311	1.17763	1.2128	1.22751	1.20598	0.811217	0.0143131
Q8TDM6	Disks large homolog 5	DLG5	Disks large homolog 5 OS=Homo sapiens OX=9606 GN=DLG5 PE=1 SV=4 - [DLG5_HUMAN]	2.19	4	4	6	1919	213.735	7.41553	1.03335	1.07643	0.821772	0.977183	1.2126	1.23788	1.16343	1.20464	0.811183	0.0495675
Q9NV96	Cell cycle control protein 50A	TMEM30A	Cell cycle control protein 50A OS=Homo sapiens OX=9606 GN=TMEM30A PE=1 SV=1 - [CC50A_HUMAN]	10.8	4	4	8	361	40.6576	8.5874	0.930757	0.917317	0.941716	0.92993	1.06191	1.17883	1.20301	1.14792	0.810102	0.0078198
Q9NVV0	Trimeric intracellular cation channel type B	TMEM38B	Trimeric intracellular cation channel type B OS=Homo sapiens OX=9606 GN=TMEM38B PE=1 SV=1 - [TM38B_HUMAN]	8.25	2	2	4	291	32.4885	9.05615	0.806245	0.972566	0.972041	0.916951	1.1163	1.09169	1.18821	1.13207	0.809978	0.0262087
Q9NR30	Nucleolar RNA helicase 2	DDX21	Nucleolar RNA helicase 2 OS=Homo sapiens OX=9606 GN=DDX21 PE=1 SV=5 - [DDX21_HUMAN]	39.08	27	30	113	783	87.2904	9.27588	0.880667	0.983549	0.973506	0.945907	1.04615	1.23582	1.22387	1.16861	0.809428	0.0328002
Q92598	Heat shock protein 105 kDa	HSPH1	Heat shock protein 105 kDa OS=Homo sapiens OX=9606 GN=HSPH1 PE=1 SV=1 - [HS105_HUMAN]	35.66	25	29	141	858	96.8037	5.38916	0.948878	0.900068	0.933765	0.92757	1.10545	1.14136	1.1962	1.14767	0.808223	0.00185441
P98082	Disabled homolog 2	DAB2	Disabled homolog 2 OS=Homo sapiens OX=9606 GN=DAB2 PE=1 SV=3 - [DAB2_HUMAN]	40.65	23	23	102	770	82.397	5.52881	1.02972	0.989167	0.961267	0.993384	1.26108	1.27278	1.16764	1.23383	0.80512	0.00343181
P53985	Monocarboxylate transporter 1	SLC16A1	Monocarboxylate transporter 1 OS=Homo sapiens OX=9606 GN=SLC16A1 PE=1 SV=3 - [MOT1_HUMAN]	9.8	6	6	24	500	53.9089	8.66064	0.85252	0.898003	0.845097	0.865207	1.03689	1.02771	1.16019	1.07493	0.804897	0.0101915
Q06330	Recombining binding protein suppressor of hairless	RBPJ	Recombining binding protein suppressor of hairless OS=Homo sapiens OX=9606 GN=RBPJ PE=1 SV=3 - [SUH_HUMAN]	3.6	2	2	4	500	55.6015	7.18115	0.82384	0.959137	0.884779	0.889252	1.07405	1.18183	1.06054	1.10547	0.804407	0.0168819
Q6UB35	Monofunctional C1-tetrahydrofolate synthase, mitochondrial	MTHFD1L	Monofunctional C1-tetrahydrofolate synthase, mitochondrial OS=Homo sapiens OX=9606 GN=MTHFD1L PE=1 SV=1 - [C1TM_HUMAN]	19.53	17	18	58	978	105.724	8.06006	0.87222	0.970242	0.920748	0.92107	1.10732	1.21392	1.12303	1.14809	0.802262	0.00650831
Q8NHU3	Phosphatidylcholine:ceramide cholinephosphotransferase 2	SGMS2	Phosphatidylcholine:ceramide cholinephosphotransferase 2 OS=Homo sapiens OX=9606 GN=SGMS2 PE=1 SV=1 - [SMS2_HUMAN]	10.96	4	4	4	365	42.2527	8.80713		0.874458	0.853214	0.863836		1.09001	1.06478	1.0774	0.801781	0.00590936
P02786	Transferrin receptor protein 1	TFRC	Transferrin receptor protein 1 OS=Homo sapiens OX=9606 GN=TFRC PE=1 SV=2 - [TFR1_HUMAN]	49.74	34	34	164	760	84.8179	6.60986	0.919	0.967721	0.957099	0.94794	1.09655	1.15104	1.30015	1.18258	0.801586	0.020003
Q9BWU0	Kanadaptin	SLC4A1AP	Kanadaptin OS=Homo sapiens OX=9606 GN=SLC4A1AP PE=1 SV=1 - [NADAP_HUMAN]	14.95	8	8	13	796	88.759	5.18604	0.877113	0.963051	0.925403	0.921855	1.1137	1.17657	1.16338	1.15122	0.800766	0.00186424
Q13509	Tubulin beta-3 chain	TUBB3	Tubulin beta-3 chain OS=Homo sapiens OX=9606 GN=TUBB3 PE=1 SV=2 - [TBB3_HUMAN]	63.78	7	22	537	450	50.4003	4.93213	1.02777	0.886824	0.95072	0.955105	1.1574	1.18733	1.24063	1.19512	0.799172	0.00719643
Q92974	Rho guanine nucleotide exchange factor 2	ARHGEF2	Rho guanine nucleotide exchange factor 2 OS=Homo sapiens OX=9606 GN=ARHGEF2 PE=1 SV=4 - [ARHG2_HUMAN]	32.76	26	26	83	986	111.473	7.26904	0.915206	0.937127	0.933607	0.928647	1.10407	1.22344	1.16	1.1625	0.798834	0.00264942
Q9NTJ3	Structural maintenance of chromosomes protein 4	SMC4	Structural maintenance of chromosomes protein 4 OS=Homo sapiens OX=9606 GN=SMC4 PE=1 SV=2 - [SMC4_HUMAN]	22.13	29	29	76	1288	147.091	6.78564	0.85837	0.917398	0.975296	0.917022	1.07863	1.26303	1.11244	1.15136	0.796465	0.0237466
Q9UKD2	mRNA turnover protein 4 homolog	MRTO4	mRNA turnover protein 4 homolog OS=Homo sapiens OX=9606 GN=MRTO4 PE=1 SV=2 - [MRT4_HUMAN]	35.98	8	8	23	239	27.5429	8.29443	0.862626	0.977297	0.960555	0.933493	1.07571	1.30284	1.13903	1.17253	0.796139	0.0354235
Q8IW00	V-set and transmembrane domain-containing protein 4	VSTM4	V-set and transmembrane domain-containing protein 4 OS=Homo sapiens OX=9606 GN=VSTM4 PE=2 SV=3 - [VSTM4_HUMAN]	5.63	1	1	3	320	36.1234	9.86182	0.851656	0.839641	0.863977	0.851758	1.13012	0.947978	1.13807	1.07206	0.79451	0.0243172
P48507	Glutamate--cysteine ligase regulatory subunit	GCLM	Glutamate--cysteine ligase regulatory subunit OS=Homo sapiens OX=9606 GN=GCLM PE=1 SV=1 - [GSH0_HUMAN]	25.55	6	6	20	274	30.7078	6.02393	0.895042	0.923024	0.959221	0.925762	1.1752	1.17751	1.14747	1.16672	0.793471	0.000325302
O75976	Carboxypeptidase D	CPD	Carboxypeptidase D OS=Homo sapiens OX=9606 GN=CPD PE=1 SV=2 - [CBPD_HUMAN]	7.54	9	9	16	1380	152.835	6.04932	0.92833	1.0065	0.816767	0.917201	1.10291	1.12495	1.24008	1.15598	0.79344	0.0264798
Q9Y5B9	FACT complex subunit SPT16	SUPT16H	FACT complex subunit SPT16 OS=Homo sapiens OX=9606 GN=SUPT16H PE=1 SV=1 - [SP16H_HUMAN]	31.42	31	31	97	1047	119.838	5.65576	0.82965	0.949438	0.994954	0.924681	1.14356	1.21596	1.1459	1.16847	0.791357	0.0112019
P15311	Ezrin	EZR	Ezrin OS=Homo sapiens OX=9606 GN=EZR PE=1 SV=4 - [EZRI_HUMAN]	57.51	29	44	285	586	69.3697	6.26514	0.958075	0.961799	0.857617	0.92583	1.12672	1.25144	1.1358	1.17132	0.790417	0.00959565
Q08945	FACT complex subunit SSRP1	SSRP1	FACT complex subunit SSRP1 OS=Homo sapiens OX=9606 GN=SSRP1 PE=1 SV=1 - [SSRP1_HUMAN]	25.53	17	17	47	709	81.0244	6.87354	0.825163	0.963066	0.996899	0.928376	1.13969	1.23512	1.15508	1.17663	0.789011	0.0146305
P23193	Transcription elongation factor A protein 1	TCEA1	Transcription elongation factor A protein 1 OS=Homo sapiens OX=9606 GN=TCEA1 PE=1 SV=2 - [TCEA1_HUMAN]	37.54	11	12	51	301	33.948	8.38232	0.816295	0.943734	1.01908	0.92637	1.14513	1.29808	1.08232	1.17517	0.788284	0.0462745
P38159	RNA-binding motif protein, X chromosome	RBMX	RNA-binding motif protein, X chromosome OS=Homo sapiens OX=9606 GN=RBMX PE=1 SV=3 - [RBMX_HUMAN]	52.17	8	23	116	391	42.3063	10.0522	0.82601	0.925329	1.00215	0.917828	1.1874	1.18824	1.12844	1.16803	0.785794	0.0102242
Q8N7Z5	Ankyrin repeat domain-containing protein 31	ANKRD31	Ankyrin repeat domain-containing protein 31 OS=Homo sapiens OX=9606 GN=ANKRD31 PE=2 SV=2 - [ANR31_HUMAN]	0.43	1	1	2	1873	210.685	6.20166		1.04542	1.09445	1.06994		1.35695	1.36759	1.36227	0.785407	0.00728169
Q13332	Receptor-type tyrosine-protein phosphatase S	PTPRS	Receptor-type tyrosine-protein phosphatase S OS=Homo sapiens OX=9606 GN=PTPRS PE=1 SV=3 - [PTPRS_HUMAN]	7.44	7	10	15	1948	216.905	6.45557	0.915299	0.837785	0.875802	0.876295	1.12509	1.00139	1.22944	1.11864	0.783356	0.0253159
P13674	Prolyl 4-hydroxylase subunit alpha-1	P4HA1	Prolyl 4-hydroxylase subunit alpha-1 OS=Homo sapiens OX=9606 GN=P4HA1 PE=1 SV=2 - [P4HA1_HUMAN]	55.81	27	27	126	534	61.011	6.01123	0.9122	0.841673	0.964755	0.906209	1.29457	1.10367	1.07952	1.15925	0.781718	0.0300751
P46734	Dual specificity mitogen-activated protein kinase kinase 3	MAP2K3	Dual specificity mitogen-activated protein kinase kinase 3 OS=Homo sapiens OX=9606 GN=MAP2K3 PE=1 SV=2 - [MP2K3_HUMAN]	48.13	14	14	57	347	39.2929	7.43018	1.04008	0.977671	0.911148	0.9763	1.27548	1.2206	1.25846	1.25151	0.780095	0.0024733
Q8IVW4	Cyclin-dependent kinase-like 3	CDKL3	Cyclin-dependent kinase-like 3 OS=Homo sapiens OX=9606 GN=CDKL3 PE=1 SV=1 - [CDKL3_HUMAN]	2.7	1	1	2	592	67.4712	9.30518		0.925817	1.00429	0.965052		1.22988	1.2554	1.24264	0.776616	0.0213854
P35052	Glypican-1	GPC1	Glypican-1 OS=Homo sapiens OX=9606 GN=GPC1 PE=1 SV=2 - [GPC1_HUMAN]	29.03	13	13	39	558	61.641	7.29834	0.946455	0.900732	0.931989	0.926392	1.21575	1.2894	1.07875	1.19463	0.775461	0.0132
P62805	Histone H4	HIST1H4A	Histone H4 OS=Homo sapiens OX=9606 GN=HIST1H4A PE=1 SV=2 - [H4_HUMAN]	58.25	8	8	252	103	11.3604	11.356	0.758846	0.901702	1.01654	0.892362	1.08876	1.23637	1.12898	1.15137	0.775043	0.0402813
O75167	Phosphatase and actin regulator 2	PHACTR2	Phosphatase and actin regulator 2 OS=Homo sapiens OX=9606 GN=PHACTR2 PE=1 SV=2 - [PHAR2_HUMAN]	5.36	3	3	4	634	69.6577	8.1626	0.927651	0.933001	1.12427	0.994975	1.38751	1.19526	1.27147	1.28475	0.774451	0.027525
Q99986	Serine/threonine-protein kinase VRK1	VRK1	Serine/threonine-protein kinase VRK1 OS=Homo sapiens OX=9606 GN=VRK1 PE=1 SV=1 - [VRK1_HUMAN]	12.88	3	3	11	396	45.4474	8.90967	0.801794	0.922165	1.00076	0.90824	1.15694	1.20314	1.16089	1.17366	0.773854	0.0112936
Q15906	Vacuolar protein sorting-associated protein 72 homolog	VPS72	Vacuolar protein sorting-associated protein 72 homolog OS=Homo sapiens OX=9606 GN=VPS72 PE=1 SV=1 - [VPS72_HUMAN]	3.02	1	1	3	364	40.5697	6.48096	1.01078	0.88741	1.10122	0.999804	1.4212	1.31882	1.13729	1.29244	0.773582	0.0475908
P61916	NPC intracellular cholesterol transporter 2	NPC2	NPC intracellular cholesterol transporter 2 OS=Homo sapiens OX=9606 GN=NPC2 PE=1 SV=1 - [NPC2_HUMAN]	29.14	5	5	13	151	16.5595	7.6499	0.969203	1.02256	0.854851	0.94887	1.14488	1.36665	1.16884	1.22679	0.77346	0.0318563
Q92522	Histone H1x	H1FX	Histone H1x OS=Homo sapiens OX=9606 GN=H1FX PE=1 SV=1 - [H1X_HUMAN]	48.36	11	11	37	213	22.4735	10.7554	0.745976	0.932764	0.954172	0.877637	1.2419	1.13129	1.03405	1.13575	0.772739	0.0445653
Q9HB71	Calcyclin-binding protein	CACYBP	Calcyclin-binding protein OS=Homo sapiens OX=9606 GN=CACYBP PE=1 SV=2 - [CYBP_HUMAN]	69.3	14	16	73	228	26.1936	8.25049	0.87675	0.959663	0.980726	0.939047	1.15573	1.27352	1.21738	1.21554	0.772534	0.00401984
P29966	Myristoylated alanine-rich C-kinase substrate	MARCKS	Myristoylated alanine-rich C-kinase substrate OS=Homo sapiens OX=9606 GN=MARCKS PE=1 SV=4 - [MARCS_HUMAN]	40.66	10	10	88	332	31.5359	4.44971	0.852191	0.828749	0.951708	0.877549	1.0748	1.04666	1.29158	1.13768	0.77135	0.039073
Q9H7E9	UPF0488 protein C8orf33	C8orf33	UPF0488 protein C8orf33 OS=Homo sapiens OX=9606 GN=C8orf33 PE=1 SV=1 - [CH033_HUMAN]	4.8	1	1	2	229	24.9769	9.94971		0.914295	0.892927	0.903611		1.18179	1.18623	1.18401	0.763178	0.00151124
P05204	Non-histone chromosomal protein HMG-17	HMGN2	Non-histone chromosomal protein HMG-17 OS=Homo sapiens OX=9606 GN=HMGN2 PE=1 SV=3 - [HMGN2_HUMAN]	62.22	5	7	16	90	9.38706	9.99365	0.807414	1.02997	0.956365	0.931249	1.21545	1.27467	1.17851	1.22288	0.761524	0.0149041
P07197	Neurofilament medium polypeptide	NEFM	Neurofilament medium polypeptide OS=Homo sapiens OX=9606 GN=NEFM PE=1 SV=3 - [NFM_HUMAN]	8.08	6	8	145	916	102.411	4.90674	0.876702	0.92923	0.854715	0.886882	1.16736	1.02253	1.30592	1.16527	0.761097	0.0303636
P16070	CD44 antigen	CD44	CD44 antigen OS=Homo sapiens OX=9606 GN=CD44 PE=1 SV=3 - [CD44_HUMAN]	10.11	8	8	88	742	81.4874	5.32568	0.887272	0.973584	0.937172	0.932676	1.14763	1.2609	1.27794	1.22882	0.758998	0.00348816
Q9Y2X0	Mediator of RNA polymerase II transcription subunit 16	MED16	Mediator of RNA polymerase II transcription subunit 16 OS=Homo sapiens OX=9606 GN=MED16 PE=1 SV=2 - [MED16_HUMAN]	0.8	1	1	2	877	96.7306	7.37158	0.917929	1.00876		0.963345	1.27871	1.26109		1.2699	0.7586	0.0220241
Q7L5N7	Lysophosphatidylcholine acyltransferase 2	LPCAT2	Lysophosphatidylcholine acyltransferase 2 OS=Homo sapiens OX=9606 GN=LPCAT2 PE=1 SV=1 - [PCAT2_HUMAN]	11.03	6	6	15	544	60.1694	6.55127	0.946017	0.845336	0.866755	0.886036	1.25217	1.08541	1.17571	1.17109	0.756588	0.00753166
P09429	High mobility group protein B1	HMGB1	High mobility group protein B1 OS=Homo sapiens OX=9606 GN=HMGB1 PE=1 SV=3 - [HMGB1_HUMAN]	38.14	8	13	103	215	24.8782	5.74463	0.780649	0.917404	0.997899	0.898651	1.08499	1.2727	1.20703	1.18824	0.756286	0.0260546
Q9P2B2	Prostaglandin F2 receptor negative regulator	PTGFRN	Prostaglandin F2 receptor negative regulator OS=Homo sapiens OX=9606 GN=PTGFRN PE=1 SV=2 - [FPRP_HUMAN]	1.71	2	2	3	879	98.4946	6.60986	1.07788	1.07309		1.07549	1.5049	1.35581		1.43035	0.751902	0.0414431
Q76M96	Coiled-coil domain-containing protein 80	CCDC80	Coiled-coil domain-containing protein 80 OS=Homo sapiens OX=9606 GN=CCDC80 PE=1 SV=1 - [CCD80_HUMAN]	13.89	10	10	16	950	108.106	9.71533	0.882037	0.89355	0.924143	0.89991	1.09396	1.40941	1.0918	1.19839	0.750933	0.0483664
P68366	Tubulin alpha-4A chain	TUBA4A	Tubulin alpha-4A chain OS=Homo sapiens OX=9606 GN=TUBA4A PE=1 SV=1 - [TBA4A_HUMAN]	55.13	4	23	464	448	49.8924	5.05908	0.930378	0.870145	0.8704	0.890307	1.24618	1.11519	1.19856	1.18664	0.750274	0.00236642
Q9NXG6	Transmembrane prolyl 4-hydroxylase	P4HTM	Transmembrane prolyl 4-hydroxylase OS=Homo sapiens OX=9606 GN=P4HTM PE=1 SV=2 - [P4HTM_HUMAN]	5.98	2	2	7	502	56.6252	6.06201	0.895661	1.00045	0.848856	0.914988	1.29118	1.18455	1.18511	1.22028	0.749817	0.00591456
P47895	Aldehyde dehydrogenase family 1 member A3	ALDH1A3	Aldehyde dehydrogenase family 1 member A3 OS=Homo sapiens OX=9606 GN=ALDH1A3 PE=1 SV=2 - [AL1A3_HUMAN]	18.16	6	9	20	512	56.0728	7.25439	0.911555	0.898254	0.762887	0.857566	1.23951	1.11432	1.09774	1.15052	0.74537	0.0109106
Q58FG1	Putative heat shock protein HSP 90-alpha A4	HSP90AA4P	Putative heat shock protein HSP 90-alpha A4 OS=Homo sapiens OX=9606 GN=HSP90AA4P PE=5 SV=1 - [HS904_HUMAN]	12.2	1	5	87	418	47.6821	5.18604	0.886486	0.768649	0.779504	0.811546	1.04117	1.1346	1.10575	1.09384	0.741926	0.00376434
Q9NRP0	Oligosaccharyltransferase complex subunit OSTC	OSTC	Oligosaccharyltransferase complex subunit OSTC OS=Homo sapiens OX=9606 GN=OSTC PE=1 SV=1 - [OSTC_HUMAN]	12.75	2	2	5	149	16.8178	9.12939	0.865232	0.682372	0.83728	0.794961	0.99278	1.19542	1.02728	1.07183	0.741686	0.0306797
P13995	Bifunctional methylenetetrahydrofolate dehydrogenase/cyclohydrolase, mitochondrial	MTHFD2	Bifunctional methylenetetrahydrofolate dehydrogenase/cyclohydrolase, mitochondrial OS=Homo sapiens OX=9606 GN=MTHFD2 PE=1 SV=2 - [MTDC_HUMAN]	20.29	6	6	13	350	37.8712	8.73389	0.843032	1.0661	0.96975	0.959629	1.21116	1.43583	1.23512	1.29404	0.741577	0.0254067
Q9BT88	Synaptotagmin-11	SYT11	Synaptotagmin-11 OS=Homo sapiens OX=9606 GN=SYT11 PE=1 SV=2 - [SYT11_HUMAN]	10.9	4	4	10	431	48.2664	9.0415	0.912594	0.889908	0.959516	0.920673	1.14575	1.19571	1.41466	1.25204	0.735338	0.0176236
Q15012	Lysosomal-associated transmembrane protein 4A	LAPTM4A	Lysosomal-associated transmembrane protein 4A OS=Homo sapiens OX=9606 GN=LAPTM4A PE=1 SV=1 - [LAP4A_HUMAN]	19.74	3	3	19	233	26.7825	6.49365	1.08904	0.876346	0.847397	0.937595	1.28882	1.12709	1.43991	1.28527	0.72949	0.0422869
Q8TAA9	Vang-like protein 1	VANGL1	Vang-like protein 1 OS=Homo sapiens OX=9606 GN=VANGL1 PE=1 SV=1 - [VANG1_HUMAN]	5.73	2	2	7	524	59.9372	8.80713	0.97227	0.860171	0.981589	0.93801	1.31835	1.3259	1.21734	1.2872	0.728724	0.00263627
P43007	Neutral amino acid transporter A	SLC1A4	Neutral amino acid transporter A OS=Homo sapiens OX=9606 GN=SLC1A4 PE=1 SV=1 - [SATT_HUMAN]	8.46	3	3	10	532	55.6876	6.25244	1.00898	0.852431	0.888988	0.9168	1.06291	1.36006	1.35259	1.25852	0.728477	0.0346829
P09038	Fibroblast growth factor 2	FGF2	Fibroblast growth factor 2 OS=Homo sapiens OX=9606 GN=FGF2 PE=1 SV=3 - [FGF2_HUMAN]	9.72	3	3	12	288	30.751	11.1802	0.830572	0.83069	1.04508	0.902113	1.22043	1.1046	1.408	1.24434	0.724971	0.0395317
Q8WXX5	DnaJ homolog subfamily C member 9	DNAJC9	DnaJ homolog subfamily C member 9 OS=Homo sapiens OX=9606 GN=DNAJC9 PE=1 SV=1 - [DNJC9_HUMAN]	25.38	7	7	25	260	29.8911	5.73193	0.745313	0.820845	0.982785	0.849648	1.08344	1.37384	1.09535	1.18421	0.717481	0.0470163
P12004	Proliferating cell nuclear antigen	PCNA	Proliferating cell nuclear antigen OS=Homo sapiens OX=9606 GN=PCNA PE=1 SV=1 - [PCNA_HUMAN]	73.18	15	15	74	261	28.7503	4.69092	0.774783	0.861598	0.975405	0.870595	1.13021	1.355	1.176	1.2204	0.713368	0.0176603
Q6UXH8	Collagen and calcium-binding EGF domain-containing protein 1	CCBE1	Collagen and calcium-binding EGF domain-containing protein 1 OS=Homo sapiens OX=9606 GN=CCBE1 PE=1 SV=1 - [CCBE1_HUMAN]	10.84	4	4	6	406	44.0743	7.57666	1.0692	0.919306	0.916395	0.968301	1.24821	1.39296	1.43745	1.35954	0.712226	0.00682416
Q9BT25	HAUS augmin-like complex subunit 8	HAUS8	HAUS augmin-like complex subunit 8 OS=Homo sapiens OX=9606 GN=HAUS8 PE=1 SV=3 - [HAUS8_HUMAN]	9.02	3	3	7	410	44.83	7.06396	0.712769	0.934073	1.02123	0.889356	1.21756	1.38288	1.14811	1.24952	0.711761	0.0353327
Q969K3	E3 ubiquitin-protein ligase RNF34	RNF34	E3 ubiquitin-protein ligase RNF34 OS=Homo sapiens OX=9606 GN=RNF34 PE=1 SV=1 - [RNF34_HUMAN]	3.76	1	1	2	372	41.6135	4.95752	0.805227	0.786625		0.795926	1.05405	1.19365		1.12385	0.708215	0.0431454
P17302	Gap junction alpha-1 protein	GJA1	Gap junction alpha-1 protein OS=Homo sapiens OX=9606 GN=GJA1 PE=1 SV=2 - [CXA1_HUMAN]	36.65	11	11	73	382	42.9809	8.76318	1.00813	0.86676	0.830663	0.901849	1.23548	1.14215	1.44443	1.27402	0.707878	0.0235488
P45877	Peptidyl-prolyl cis-trans isomerase C	PPIC	Peptidyl-prolyl cis-trans isomerase C OS=Homo sapiens OX=9606 GN=PPIC PE=1 SV=1 - [PPIC_HUMAN]	20.75	4	5	20	212	22.7488	8.39697	1.02978	0.777488	0.940618	0.915963	1.38465	1.27814	1.24244	1.30174	0.703644	0.0106494
P20908	Collagen alpha-1(V) chain	COL5A1	Collagen alpha-1(V) chain OS=Homo sapiens OX=9606 GN=COL5A1 PE=1 SV=3 - [CO5A1_HUMAN]	11.7	15	16	47	1838	183.447	5.05908	1.00235	0.818201	0.979056	0.933203	1.38381	1.19077	1.40568	1.32675	0.703374	0.011727
Q02241	Kinesin-like protein KIF23	KIF23	Kinesin-like protein KIF23 OS=Homo sapiens OX=9606 GN=KIF23 PE=1 SV=3 - [KIF23_HUMAN]	20.63	16	17	39	960	109.99	8.51416	0.791245	0.891447	0.811874	0.831522	1.17111	1.31439	1.06775	1.18442	0.702052	0.0105115
P00734	Prothrombin	F2	Prothrombin OS=Homo sapiens OX=9606 GN=F2 PE=1 SV=2 - [THRB_HUMAN]	7.56	6	6	12	622	69.9921	5.89697	1.00291	0.87861	0.880344	0.92062	1.28471	1.18068	1.48849	1.31796	0.69852	0.0161236
P23921	Ribonucleoside-diphosphate reductase large subunit	RRM1	Ribonucleoside-diphosphate reductase large subunit OS=Homo sapiens OX=9606 GN=RRM1 PE=1 SV=1 - [RIR1_HUMAN]	26.14	19	19	71	792	90.0125	7.15186	0.876118	0.834514	0.940275	0.883636	1.23754	1.46369	1.09639	1.26587	0.698045	0.0264364
Q8NDX5	Polyhomeotic-like protein 3	PHC3	Polyhomeotic-like protein 3 OS=Homo sapiens OX=9606 GN=PHC3 PE=1 SV=1 - [PHC3_HUMAN]	3.15	1	3	10	983	106.096	6.62451		0.927217	0.806065	0.866641		1.32925	1.19204	1.26065	0.687457	0.0499476
P17936	Insulin-like growth factor-binding protein 3	IGFBP3	Insulin-like growth factor-binding protein 3 OS=Homo sapiens OX=9606 GN=IGFBP3 PE=1 SV=2 - [IBP3_HUMAN]	9.97	3	3	6	291	31.6537	8.68994	1.0053	0.715336	0.832388	0.851009	1.12719	1.31081	1.27824	1.23875	0.686991	0.0187492
Q8WUX1	Sodium-coupled neutral amino acid transporter 5	SLC38A5	Sodium-coupled neutral amino acid transporter 5 OS=Homo sapiens OX=9606 GN=SLC38A5 PE=1 SV=1 - [S38A5_HUMAN]	5.72	2	2	7	472	51.4229	8.20654	1.05711	0.716084	1.00956	0.927584	1.52878	1.36559	1.16327	1.35255	0.685806	0.0473397
O43175	D-3-phosphoglycerate dehydrogenase	PHGDH	D-3-phosphoglycerate dehydrogenase OS=Homo sapiens OX=9606 GN=PHGDH PE=1 SV=4 - [SERA_HUMAN]	42.4	19	19	110	533	56.6144	6.7124	0.733598	0.966769	0.888387	0.862918	1.19981	1.36738	1.21746	1.26155	0.684015	0.0100528
O43852	Calumenin	CALU	Calumenin OS=Homo sapiens OX=9606 GN=CALU PE=1 SV=2 - [CALU_HUMAN]	65.71	27	27	256	315	37.0835	4.64014	0.723594	0.818377	0.957874	0.833282	1.11925	1.22516	1.33875	1.22772	0.678722	0.0132428
P08243	Asparagine synthetase [glutamine-hydrolyzing]	ASNS	Asparagine synthetase [glutamine-hydrolyzing] OS=Homo sapiens OX=9606 GN=ASNS PE=1 SV=4 - [ASNS_HUMAN]	45.63	22	22	102	561	64.3286	6.85889	0.841817	0.970043	0.959375	0.923745	1.22975	1.5567	1.33128	1.37258	0.673001	0.0128971
P0C0S5	Histone H2A.Z	H2AFZ	Histone H2A.Z OS=Homo sapiens OX=9606 GN=H2AFZ PE=1 SV=2 - [H2AZ_HUMAN]	31.25	2	4	47	128	13.5446	10.5796	0.635522	0.885473	0.967116	0.829371	1.12802	1.25848	1.31979	1.23543	0.671321	0.0239839
Q14CN4	Keratin, type II cytoskeletal 72	KRT72	Keratin, type II cytoskeletal 72 OS=Homo sapiens OX=9606 GN=KRT72 PE=1 SV=2 - [K2C72_HUMAN]	4.7	2	2	5	511	55.8424	6.88818	1.03929	1.37521	0.880862	1.09846	1.79239	1.50608	1.61591	1.63813	0.670556	0.0324654
Q14315	Filamin-C	FLNC	Filamin-C OS=Homo sapiens OX=9606 GN=FLNC PE=1 SV=3 - [FLNC_HUMAN]	60.73	118	139	879	2725	290.841	5.97314	0.874719	0.782622	0.900742	0.852695	1.17919	1.19608	1.50911	1.29479	0.658556	0.0174075
P31641	Sodium- and chloride-dependent taurine transporter	SLC6A6	Sodium- and chloride-dependent taurine transporter OS=Homo sapiens OX=9606 GN=SLC6A6 PE=1 SV=2 - [SC6A6_HUMAN]	3.87	3	3	6	620	69.7836	7.38623	0.87393	0.911872	0.936774	0.907525	1.3489	1.38596	1.4144	1.38309	0.656159	5.52669e-05
Q9UNW9	RNA-binding protein Nova-2	NOVA2	RNA-binding protein Nova-2 OS=Homo sapiens OX=9606 GN=NOVA2 PE=1 SV=1 - [NOVA2_HUMAN]	1.63	1	1	3	492	48.9786	8.1626	0.664486	0.863241	1.01298	0.846903	1.32183	1.41802	1.13357	1.29114	0.655935	0.0275143
P62987	Ubiquitin-60S ribosomal protein L40	UBA52	Ubiquitin-60S ribosomal protein L40 OS=Homo sapiens OX=9606 GN=UBA52 PE=1 SV=2 - [RL40_HUMAN]	58.59	1	10	210	128	14.719	9.83252		0.880872	0.916664	0.898768		1.43649	1.30897	1.37273	0.654731	0.0189714
Q96HR8	H/ACA ribonucleoprotein complex non-core subunit NAF1	NAF1	H/ACA ribonucleoprotein complex non-core subunit NAF1 OS=Homo sapiens OX=9606 GN=NAF1 PE=1 SV=2 - [NAF1_HUMAN]	3.04	1	1	2	494	53.6831	4.86865	0.895656	0.907151		0.901403	1.34455	1.43877		1.39166	0.647719	0.00924061
Q9H8M2	Bromodomain-containing protein 9	BRD9	Bromodomain-containing protein 9 OS=Homo sapiens OX=9606 GN=BRD9 PE=1 SV=2 - [BRD9_HUMAN]	2.35	1	2	7	597	66.9584	6.18896	1.07543	0.951736	0.912959	0.98004	1.37289	1.50074	1.71213	1.52859	0.641142	0.00765383
P36383	Gap junction gamma-1 protein	GJC1	Gap junction gamma-1 protein OS=Homo sapiens OX=9606 GN=GJC1 PE=1 SV=2 - [CXG1_HUMAN]	10.61	3	3	5	396	45.4409	7.32764		0.925106	0.840866	0.882986		1.29289	1.46574	1.37931	0.640164	0.0355349
Q6UX15	Layilin	LAYN	Layilin OS=Homo sapiens OX=9606 GN=LAYN PE=2 SV=1 - [LAYN_HUMAN]	6.02	2	2	3	382	43.0811	4.94482	0.840298	0.832767	0.755519	0.809528	1.20327	1.37901	1.21174	1.26467	0.640109	0.00198319
P30825	High affinity cationic amino acid transporter 1	SLC7A1	High affinity cationic amino acid transporter 1 OS=Homo sapiens OX=9606 GN=SLC7A1 PE=1 SV=1 - [CTR1_HUMAN]	9.7	4	5	12	629	67.5941	5.42725	0.895482	0.878056	0.95721	0.910249	1.32596	1.46406	1.53038	1.44013	0.63206	0.00121961
O15460	Prolyl 4-hydroxylase subunit alpha-2	P4HA2	Prolyl 4-hydroxylase subunit alpha-2 OS=Homo sapiens OX=9606 GN=P4HA2 PE=1 SV=1 - [P4HA2_HUMAN]	44.67	19	19	100	535	60.8636	5.70654	0.749152	0.814726	0.979181	0.847686	1.40597	1.30873	1.33612	1.35027	0.627789	0.00249048
Q9Y617	Phosphoserine aminotransferase	PSAT1	Phosphoserine aminotransferase OS=Homo sapiens OX=9606 GN=PSAT1 PE=1 SV=2 - [SERC_HUMAN]	53.24	21	21	107	370	40.3968	7.66455	0.713147	0.884285	0.935265	0.844232	1.19843	1.5249	1.34564	1.35632	0.622442	0.0115104
O14495	Phospholipid phosphatase 3	PLPP3	Phospholipid phosphatase 3 OS=Homo sapiens OX=9606 GN=PLPP3 PE=1 SV=1 - [PLPP3_HUMAN]	22.19	8	8	42	311	35.093	9.14404	0.915558	0.768572	0.8792	0.854443	1.32851	1.25472	1.62939	1.40421	0.608488	0.0110214
P16402	Histone H1.3	HIST1H1D	Histone H1.3 OS=Homo sapiens OX=9606 GN=HIST1H1D PE=1 SV=2 - [H13_HUMAN]	55.66	8	19	144	221	22.3363	11.019	0.749134	0.790708	0.937475	0.825772	1.56146	1.50359	1.00979	1.35828	0.607953	0.044472
Q7Z4F1	Low-density lipoprotein receptor-related protein 10	LRP10	Low-density lipoprotein receptor-related protein 10 OS=Homo sapiens OX=9606 GN=LRP10 PE=1 SV=2 - [LRP10_HUMAN]	11.64	6	6	22	713	76.1447	5.51611	1.06447	0.89335	0.663772	0.873864	1.40111	1.26389	1.68486	1.44995	0.602684	0.027471
Q15113	Procollagen C-endopeptidase enhancer 1	PCOLCE	Procollagen C-endopeptidase enhancer 1 OS=Homo sapiens OX=9606 GN=PCOLCE PE=1 SV=2 - [PCOC1_HUMAN]	38.75	11	11	30	449	47.942	7.43018	0.918131	0.823986	0.887911	0.876676	1.4886	1.56155	1.33552	1.46189	0.599686	0.00125628
P35625	Metalloproteinase inhibitor 3	TIMP3	Metalloproteinase inhibitor 3 OS=Homo sapiens OX=9606 GN=TIMP3 PE=1 SV=2 - [TIMP3_HUMAN]	13.74	3	3	16	211	24.1288	8.71924	0.951286	0.754072	0.844759	0.850039	1.40913	1.66386	1.19881	1.42394	0.596965	0.0171039
Q99808	Equilibrative nucleoside transporter 1	SLC29A1	Equilibrative nucleoside transporter 1 OS=Homo sapiens OX=9606 GN=SLC29A1 PE=1 SV=3 - [S29A1_HUMAN]	10.96	4	4	8	456	50.1864	8.29443	0.663931	0.895145	0.811414	0.790164	1.29146	1.60149	1.13019	1.34104	0.589215	0.0231914
Q9H788	SH2 domain-containing protein 4A	SH2D4A	SH2 domain-containing protein 4A OS=Homo sapiens OX=9606 GN=SH2D4A PE=1 SV=1 - [SH24A_HUMAN]	28.41	13	13	31	454	52.6942	8.06006	0.850458	0.852077	0.78688	0.829805	1.49549	1.40274	1.34441	1.41421	0.586761	0.000281927
Q16739	Ceramide glucosyltransferase	UGCG	Ceramide glucosyltransferase OS=Homo sapiens OX=9606 GN=UGCG PE=1 SV=1 - [CEGT_HUMAN]	22.84	6	6	17	394	44.8239	7.78174	0.825623	0.945286	0.91231	0.894406	1.7865	1.3509	1.43555	1.52431	0.58676	0.0103143
P08195	4F2 cell-surface antigen heavy chain	SLC3A2	4F2 cell-surface antigen heavy chain OS=Homo sapiens OX=9606 GN=SLC3A2 PE=1 SV=3 - [4F2_HUMAN]	40	20	20	71	630	67.9517	5.0083	0.823389	0.794397	0.816007	0.811264	1.26299	1.38603	1.53485	1.39462	0.581708	0.00179978
P20337	Ras-related protein Rab-3B	RAB3B	Ras-related protein Rab-3B OS=Homo sapiens OX=9606 GN=RAB3B PE=1 SV=2 - [RAB3B_HUMAN]	50.23	4	8	72	219	24.7421	5.021	0.857524	0.789555	0.810121	0.819067	1.3952	1.30201	1.6228	1.44	0.568795	0.00310256
P30530	Tyrosine-protein kinase receptor UFO	AXL	Tyrosine-protein kinase receptor UFO OS=Homo sapiens OX=9606 GN=AXL PE=1 SV=4 - [UFO_HUMAN]	16.22	10	10	33	894	98.274	5.38916	0.887498	0.850435	0.753494	0.830476	1.46444	1.44194	1.48718	1.46452	0.567064	0.000112541
P13942	Collagen alpha-2(XI) chain	COL11A2	Collagen alpha-2(XI) chain OS=Homo sapiens OX=9606 GN=COL11A2 PE=1 SV=5 - [COBA2_HUMAN]	0.81	1	1	2	1736	171.686	6.21436	0.891401	0.885284		0.888342	1.53425	1.59966		1.56696	0.566923	0.00233501
Q96CG8	Collagen triple helix repeat-containing protein 1	CTHRC1	Collagen triple helix repeat-containing protein 1 OS=Homo sapiens OX=9606 GN=CTHRC1 PE=1 SV=1 - [CTHR1_HUMAN]	16.46	4	4	26	243	26.2071	7.98682	1.00648	0.918794	0.816374	0.913883	1.94133	1.32438	1.62976	1.63182	0.560037	0.0182709
P04004	Vitronectin	VTN	Vitronectin OS=Homo sapiens OX=9606 GN=VTN PE=1 SV=1 - [VTNC_HUMAN]	6.07	3	3	26	478	54.2712	5.79541	1.04924	0.69899	0.743953	0.830728	1.3616	1.47823	1.68182	1.50722	0.551168	0.00942146
Q14624	Inter-alpha-trypsin inhibitor heavy chain H4	ITIH4	Inter-alpha-trypsin inhibitor heavy chain H4 OS=Homo sapiens OX=9606 GN=ITIH4 PE=1 SV=4 - [ITIH4_HUMAN]	1.08	1	1	3	930	103.293	6.97607	0.989461	0.801791	0.824552	0.871935	1.56626	1.42624	1.86333	1.61861	0.538694	0.00622763
Q15758	Neutral amino acid transporter B(0)	SLC1A5	Neutral amino acid transporter B(0) OS=Homo sapiens OX=9606 GN=SLC1A5 PE=1 SV=2 - [AAAT_HUMAN]	15.9	8	8	62	541	56.5623	5.47803	0.792211	0.747515	0.810404	0.783377	1.34182	1.49916	1.55941	1.4668	0.534073	0.000535703
O00622	CCN family member 1	CCN1	CCN family member 1 OS=Homo sapiens OX=9606 GN=CCN1 PE=1 SV=1 - [CCN1_HUMAN]	25.46	10	10	23	381	41.9983	8.20654	0.842734	0.742303	0.739887	0.774975	1.28327	1.4043	1.74813	1.47857	0.524139	0.00798673
P69905	Hemoglobin subunit alpha	HBA1	Hemoglobin subunit alpha OS=Homo sapiens OX=9606 GN=HBA1 PE=1 SV=2 - [HBA_HUMAN]	42.96	6	6	43	142	15.2479	8.67529	0.872666	0.923184	0.66518	0.820344	1.3764	1.6418	1.71434	1.57751	0.520023	0.00427307
Q9Y6M7	Sodium bicarbonate cotransporter 3	SLC4A7	Sodium bicarbonate cotransporter 3 OS=Homo sapiens OX=9606 GN=SLC4A7 PE=1 SV=2 - [S4A7_HUMAN]	4.86	5	5	14	1214	135.957	6.7124	0.935687	0.919944	0.688731	0.848121	1.50679	1.77376	1.61761	1.63272	0.519453	0.00212894
P08123	Collagen alpha-2(I) chain	COL1A2	Collagen alpha-2(I) chain OS=Homo sapiens OX=9606 GN=COL1A2 PE=1 SV=7 - [CO1A2_HUMAN]	59.08	60	60	313	1366	129.235	8.95361	0.873522	0.761565	0.792927	0.809338	1.52736	1.57462	1.74235	1.61477	0.501208	0.00038893
P02461	Collagen alpha-1(III) chain	COL3A1	Collagen alpha-1(III) chain OS=Homo sapiens OX=9606 GN=COL3A1 PE=1 SV=4 - [CO3A1_HUMAN]	14.19	16	17	45	1466	138.479	6.60986	0.887119	0.705173	0.92705	0.839781	1.72531	1.19395	2.18791	1.70239	0.493294	0.0431375
P04150	Glucocorticoid receptor	NR3C1	Glucocorticoid receptor OS=Homo sapiens OX=9606 GN=NR3C1 PE=1 SV=1 - [GCR_HUMAN]	6.18	4	4	9	777	85.6046	6.37939	0.73532	0.858623	0.830183	0.808042	1.83672	1.75446	1.52594	1.70571	0.473728	0.000857586
Q9UPY5	Cystine/glutamate transporter	SLC7A11	Cystine/glutamate transporter OS=Homo sapiens OX=9606 GN=SLC7A11 PE=1 SV=1 - [XCT_HUMAN]	3.19	2	2	5	501	55.3869	9.18799	0.606913	0.756118	0.877458	0.74683	1.44221	1.7835	1.58967	1.60513	0.465277	0.00243055
P15502	Elastin	ELN	Elastin OS=Homo sapiens OX=9606 GN=ELN PE=1 SV=4 - [ELN_HUMAN]	11.07	5	5	16	786	68.3555	10.4038	0.854946	0.751588	0.78792	0.798151	1.72483	1.92099	1.57724	1.74102	0.458439	0.000822282
P19883	Follistatin	FST	Follistatin OS=Homo sapiens OX=9606 GN=FST PE=1 SV=2 - [FST_HUMAN]	8.43	2	2	5	344	37.9815	5.66846	0.661895	0.754091	0.808715	0.741567	1.27462	1.4807	2.09861	1.61798	0.458329	0.0251641
O60565	Gremlin-1	GREM1	Gremlin-1 OS=Homo sapiens OX=9606 GN=GREM1 PE=1 SV=1 - [GREM1_HUMAN]	33.7	4	4	22	184	20.6835	9.39307	0.8457	0.790136	0.640685	0.75884	1.47587	1.56896	2.23802	1.76095	0.430927	0.015537
P48061	Stromal cell-derived factor 1	CXCL12	Stromal cell-derived factor 1 OS=Homo sapiens OX=9606 GN=CXCL12 PE=1 SV=1 - [SDF1_HUMAN]	17.2	2	2	7	93	10.6588	9.87646	0.762468	0.812456	0.744743	0.773222	1.49182	1.68254	2.57909	1.91781	0.403179	0.0270638
P01023	Alpha-2-macroglobulin	A2M	Alpha-2-macroglobulin OS=Homo sapiens OX=9606 GN=A2M PE=1 SV=3 - [A2MG_HUMAN]	4.82	6	8	56	1474	163.188	6.45557	0.853606	0.652172	0.671948	0.725909	1.84412	1.86066	1.72522	1.81	0.401054	0.000147697
Q06033	Inter-alpha-trypsin inhibitor heavy chain H3	ITIH3	Inter-alpha-trypsin inhibitor heavy chain H3 OS=Homo sapiens OX=9606 GN=ITIH3 PE=1 SV=2 - [ITIH3_HUMAN]	9.1	11	11	54	890	99.7865	5.74463	0.794185	0.734785	0.639258	0.722743	1.59308	1.50042	2.51294	1.86881	0.386739	0.0246224
Q09FC8	Zinc finger protein 415	ZNF415	Zinc finger protein 415 OS=Homo sapiens OX=9606 GN=ZNF415 PE=1 SV=2 - [ZN415_HUMAN]	6.97	1	2	5	603	68.7538	8.89502	0.77335	0.69333	0.73489	0.733857	2.29679	2.47087	1.15269	1.97345	0.371865	0.0401976
P02765	Alpha-2-HS-glycoprotein	AHSG	Alpha-2-HS-glycoprotein OS=Homo sapiens OX=9606 GN=AHSG PE=1 SV=2 - [FETUA_HUMAN]	5.18	3	3	9	367	39.3157	5.71924	0.755748	0.427041	0.569796	0.584195	1.46916	1.6746	1.61277	1.58551	0.368459	0.000894392
P02452	Collagen alpha-1(I) chain	COL1A1	Collagen alpha-1(I) chain OS=Homo sapiens OX=9606 GN=COL1A1 PE=1 SV=5 - [CO1A1_HUMAN]	62.84	67	68	365	1464	138.857	5.79541	0.779855	0.662722	0.684084	0.708887	1.7396	2.04478	2.26233	2.01557	0.351706	0.0011064
Q01650	Large neutral amino acids transporter small subunit 1	SLC7A5	Large neutral amino acids transporter small subunit 1 OS=Homo sapiens OX=9606 GN=SLC7A5 PE=1 SV=2 - [LAT1_HUMAN]	7.69	2	3	11	507	54.9743	7.72314	0.570464	0.509831	0.641605	0.573966	1.73935	2.24608	2.15534	2.04692	0.280404	0.000784343

## Sheet: D14_vs_D0
Accession	Protein Name	Gene Name	Description	Coverage	Unique Peptides	Peptides	PSMs	AAs	MW [kDa]	calc. pI	D14-1	D14-2	D14-3	average D14	D0-1	D0-2	D0-3	average D0	D14/D0	p value
P04179	Superoxide dismutase [Mn], mitochondrial	SOD2	Superoxide dismutase [Mn], mitochondrial OS=Homo sapiens OX=9606 GN=SOD2 PE=1 SV=3 - [SODM_HUMAN]	72.97	14	14	170	222	24.7346	8.25049	2.06264	2.21789	0.961263	1.74727	0.492504	0.538748	0.680085	0.570446	3.06298	0.042164
P00325	All-trans-retinol dehydrogenase [NAD(+)] ADH1B	ADH1B	All-trans-retinol dehydrogenase [NAD(+)] ADH1B OS=Homo sapiens OX=9606 GN=ADH1B PE=1 SV=2 - [ADH1B_HUMAN]	36.53	13	13	50	375	39.8286	8.29443	1.98153	1.27617	1.31143	1.52305	0.675749	0.616655	0.437337	0.57658	2.64152	0.0170032
Q13491	Neuronal membrane glycoprotein M6-b	GPM6B	Neuronal membrane glycoprotein M6-b OS=Homo sapiens OX=9606 GN=GPM6B PE=1 SV=2 - [GPM6B_HUMAN]	7.55	2	2	6	265	28.9692	5.75732	1.28931	1.37586	1.53618	1.40045	0.517823	0.586229	0.541497	0.548516	2.55316	0.00034336
Q01432	AMP deaminase 3	AMPD3	AMP deaminase 3 OS=Homo sapiens OX=9606 GN=AMPD3 PE=1 SV=1 - [AMPD3_HUMAN]	9.65	6	7	13	767	88.7556	6.97607	1.61813	1.76816	1.41044	1.59891	0.682105	0.564323	0.717201	0.654543	2.44279	0.00114174
Q5JTJ3	Cytochrome c oxidase assembly factor 6 homolog	COA6	Cytochrome c oxidase assembly factor 6 homolog OS=Homo sapiens OX=9606 GN=COA6 PE=1 SV=1 - [COA6_HUMAN]	11.2	1	1	3	125	14.1069	8.25049	1.33831	1.49203		1.41517	0.574304	0.618095		0.5962	2.37365	0.00938786
Q14393	Growth arrest-specific protein 6	GAS6	Growth arrest-specific protein 6 OS=Homo sapiens OX=9606 GN=GAS6 PE=1 SV=3 - [GAS6_HUMAN]	29.65	16	16	49	678	74.8768	5.69385	1.04125	1.91878	1.96186	1.64063	0.657501	0.64859	0.775976	0.694022	2.36394	0.0352962
Q13451	Peptidyl-prolyl cis-trans isomerase FKBP5	FKBP5	Peptidyl-prolyl cis-trans isomerase FKBP5 OS=Homo sapiens OX=9606 GN=FKBP5 PE=1 SV=2 - [FKBP5_HUMAN]	59.08	29	30	126	457	51.1796	5.89697	1.22435	1.15123	1.18394	1.18651	0.503032	0.485456	0.540187	0.509558	2.3285	1.4151e-05
Q7RTY8	Transmembrane protease serine 7	TMPRSS7	Transmembrane protease serine 7 OS=Homo sapiens OX=9606 GN=TMPRSS7 PE=2 SV=3 - [TMPS7_HUMAN]	0.83	1	1	2	843	94.3534	8.48486	1.63423		1.62782	1.63103	0.698692		0.725938	0.712315	2.28975	0.000231949
Q9H8H3	Methyltransferase-like protein 7A	METTL7A	Methyltransferase-like protein 7A OS=Homo sapiens OX=9606 GN=METTL7A PE=1 SV=1 - [MET7A_HUMAN]	11.07	2	2	15	244	28.3006	8.38232	1.3037	1.4525	1.23905	1.33175	0.55953	0.563192	0.678322	0.600348	2.2183	0.000596096
Q8N139	ATP-binding cassette sub-family A member 6	ABCA6	ATP-binding cassette sub-family A member 6 OS=Homo sapiens OX=9606 GN=ABCA6 PE=1 SV=2 - [ABCA6_HUMAN]	1.79	2	2	5	1617	184.167	7.35693	1.63877	1.26215	1.06434	1.32175	0.526088	0.671797	0.597609	0.598498	2.20845	0.0140886
P19971	Thymidine phosphorylase	TYMP	Thymidine phosphorylase OS=Homo sapiens OX=9606 GN=TYMP PE=1 SV=2 - [TYPH_HUMAN]	52.49	19	19	66	482	49.9242	5.52881	1.28029	1.50341	1.57342	1.45237	0.73413	0.638694	0.639615	0.670813	2.1651	0.00113761
P40261	Nicotinamide N-methyltransferase	NNMT	Nicotinamide N-methyltransferase OS=Homo sapiens OX=9606 GN=NNMT PE=1 SV=1 - [NNMT_HUMAN]	42.05	9	9	101	264	29.5551	5.74463	1.14795	1.36028	1.52361	1.34394	0.696454	0.620797	0.560738	0.625996	2.14689	0.00342241
P21397	Amine oxidase [flavin-containing] A	MAOA	Amine oxidase [flavin-containing] A OS=Homo sapiens OX=9606 GN=MAOA PE=1 SV=1 - [AOFA_HUMAN]	30.93	14	14	53	527	59.6435	7.85498	1.63963	1.34505	1.15198	1.37889	0.655839	0.712634	0.648657	0.672376	2.05077	0.00785585
Q9BTM1	Histone H2A.J	H2AFJ	Histone H2A.J OS=Homo sapiens OX=9606 GN=H2AFJ PE=1 SV=1 - [H2AJ_HUMAN]	45.74	1	7	67	129	14.0109	10.9019	1.32826	1.49007	1.32706	1.3818	0.770756	0.679516	0.582518	0.677597	2.03926	0.000781995
P24310	Cytochrome c oxidase subunit 7A1, mitochondrial	COX7A1	Cytochrome c oxidase subunit 7A1, mitochondrial OS=Homo sapiens OX=9606 GN=COX7A1 PE=1 SV=2 - [CX7A1_HUMAN]	29.11	2	2	12	79	9.11177	10.1108	1.11254	1.12187	1.7226	1.31901	0.698347	0.584752	0.667304	0.650134	2.02882	0.0308327
P52926	High mobility group protein HMGI-C	HMGA2	High mobility group protein HMGI-C OS=Homo sapiens OX=9606 GN=HMGA2 PE=1 SV=1 - [HMGA2_HUMAN]	48.62	6	6	28	109	11.8251	10.6235	1.68746	1.46962	1.35507	1.50405	0.757449	0.760873	0.726169	0.748163	2.01032	0.00152713
P07602	Prosaposin	PSAP	Prosaposin OS=Homo sapiens OX=9606 GN=PSAP PE=1 SV=2 - [SAP_HUMAN]	24.05	12	12	57	524	58.0739	5.17334	1.51869	1.59662	1.43854	1.51795	0.759745	0.780915	0.748433	0.763031	1.98937	8.50771e-05
O00483	Cytochrome c oxidase subunit NDUFA4	NDUFA4	Cytochrome c oxidase subunit NDUFA4 OS=Homo sapiens OX=9606 GN=NDUFA4 PE=1 SV=1 - [NDUA4_HUMAN]	30.86	3	3	15	81	9.36391	9.37842	1.24281	1.19045	1.14691	1.19339	0.646686	0.501628	0.67297	0.607095	1.96574	0.000616866
P15144	Aminopeptidase N	ANPEP	Aminopeptidase N OS=Homo sapiens OX=9606 GN=ANPEP PE=1 SV=4 - [AMPN_HUMAN]	43.02	41	41	378	967	109.471	5.47803	1.33756	1.30833	1.42796	1.35795	0.765756	0.676501	0.661321	0.701192	1.93663	0.000172935
P28845	Corticosteroid 11-beta-dehydrogenase isozyme 1	HSD11B1	Corticosteroid 11-beta-dehydrogenase isozyme 1 OS=Homo sapiens OX=9606 GN=HSD11B1 PE=1 SV=3 - [DHI1_HUMAN]	14.04	5	5	13	292	32.3796	8.55811	0.946616	1.57183	1.48934	1.33593	0.625926	0.902015	0.582826	0.703589	1.89874	0.0453493
O43657	Tetraspanin-6	TSPAN6	Tetraspanin-6 OS=Homo sapiens OX=9606 GN=TSPAN6 PE=1 SV=1 - [TSN6_HUMAN]	11.02	3	3	10	245	27.5451	8.104	1.32831	1.49687	1.74236	1.52251	0.913576	0.701723	0.794296	0.803199	1.89556	0.00596378
Q9BRX8	Peroxiredoxin-like 2A	PRXL2A	Peroxiredoxin-like 2A OS=Homo sapiens OX=9606 GN=PRXL2A PE=1 SV=3 - [PXL2A_HUMAN]	23.58	5	5	11	229	25.7474	8.83643	1.16301	1.6382	1.22415	1.34179	0.712887	0.80943	0.620788	0.714368	1.87828	0.0168315
P27144	Adenylate kinase 4, mitochondrial	AK4	Adenylate kinase 4, mitochondrial OS=Homo sapiens OX=9606 GN=AK4 PE=1 SV=1 - [KAD4_HUMAN]	36.32	5	5	23	223	25.2522	8.39697	1.48372	1.50367	1.07312	1.3535	0.701968	0.773303	0.68688	0.720717	1.878	0.0114163
Q9Y3Z3	Deoxynucleoside triphosphate triphosphohydrolase SAMHD1	SAMHD1	Deoxynucleoside triphosphate triphosphohydrolase SAMHD1 OS=Homo sapiens OX=9606 GN=SAMHD1 PE=1 SV=2 - [SAMH1_HUMAN]	60.54	37	37	206	626	72.1548	7.13721	1.15136	1.30332	1.28242	1.2457	0.821306	0.565033	0.623604	0.669981	1.8593	0.00318821
O14737	Programmed cell death protein 5	PDCD5	Programmed cell death protein 5 OS=Homo sapiens OX=9606 GN=PDCD5 PE=1 SV=3 - [PDCD5_HUMAN]	56	8	8	46	125	14.2763	6.03662	1.2548	1.40446	1.21096	1.29007	0.612174	0.697874	0.787139	0.699062	1.84543	0.00157599
P35555	Fibrillin-1	FBN1	Fibrillin-1 OS=Homo sapiens OX=9606 GN=FBN1 PE=1 SV=4 - [FBN1_HUMAN]	6.72	16	17	46	2871	312.083	4.93213	1.29195	1.15974	1.53243	1.32804	0.686018	0.702482	0.770814	0.719772	1.84508	0.00560093
P56385	ATP synthase subunit e, mitochondrial	ATP5ME	ATP synthase subunit e, mitochondrial OS=Homo sapiens OX=9606 GN=ATP5ME PE=1 SV=2 - [ATP5I_HUMAN]	71.01	5	6	36	69	7.92833	9.34912	1.23413	1.22042	1.10146	1.18533	0.742153	0.578512	0.60805	0.642905	1.84372	0.00117061
P17931	Galectin-3	LGALS3	Galectin-3 OS=Homo sapiens OX=9606 GN=LGALS3 PE=1 SV=5 - [LEG3_HUMAN]	46	12	12	94	250	26.1361	8.55811	1.1701	1.27735	1.22933	1.22559	0.715509	0.686421	0.622326	0.674752	1.81636	0.000185644
Q16647	Prostacyclin synthase	PTGIS	Prostacyclin synthase OS=Homo sapiens OX=9606 GN=PTGIS PE=1 SV=1 - [PTGIS_HUMAN]	34	12	12	46	500	57.0678	7.31299	1.35939	1.5044	1.05517	1.30632	0.733166	0.71921	0.713859	0.722078	1.80911	0.0116042
P14927	Cytochrome b-c1 complex subunit 7	UQCRB	Cytochrome b-c1 complex subunit 7 OS=Homo sapiens OX=9606 GN=UQCRB PE=1 SV=2 - [QCR7_HUMAN]	69.37	10	10	38	111	13.522	8.77783	1.32731	1.27941	1.17171	1.25948	0.688106	0.715017	0.693208	0.698777	1.8024	0.00027689
Q8WWI5	Choline transporter-like protein 1	SLC44A1	Choline transporter-like protein 1 OS=Homo sapiens OX=9606 GN=SLC44A1 PE=1 SV=1 - [CTL1_HUMAN]	17.2	10	10	29	657	73.2533	8.60205	1.27202	1.07075	1.21661	1.18646	0.659338	0.574894	0.741708	0.658646	1.80137	0.00236584
O75881	Cytochrome P450 7B1	CYP7B1	Cytochrome P450 7B1 OS=Homo sapiens OX=9606 GN=CYP7B1 PE=1 SV=2 - [CP7B1_HUMAN]	8.89	3	3	4	506	58.2185	8.01611		1.33088	1.44845	1.38967		0.794275	0.759285	0.77678	1.78901	0.00986619
Q9H9H4	Vacuolar protein sorting-associated protein 37B	VPS37B	Vacuolar protein sorting-associated protein 37B OS=Homo sapiens OX=9606 GN=VPS37B PE=1 SV=1 - [VP37B_HUMAN]	3.86	1	1	2	285	31.2875	7.34229		1.10474	1.22048	1.16261		0.599912	0.700262	0.650087	1.78839	0.0216119
Q6QNY0	Biogenesis of lysosome-related organelles complex 1 subunit 3	BLOC1S3	Biogenesis of lysosome-related organelles complex 1 subunit 3 OS=Homo sapiens OX=9606 GN=BLOC1S3 PE=1 SV=1 - [BL1S3_HUMAN]	24.26	3	3	6	202	21.2429	5.14795	1.22778	1.16148	1.76326	1.38417	0.985135	0.693871	0.689639	0.789548	1.75312	0.0499847
Q9Y2Q3	Glutathione S-transferase kappa 1	GSTK1	Glutathione S-transferase kappa 1 OS=Homo sapiens OX=9606 GN=GSTK1 PE=1 SV=3 - [GSTK1_HUMAN]	62.83	12	12	76	226	25.4803	8.41162	1.14873	1.16018	1.23472	1.18121	0.695597	0.632368	0.694503	0.674156	1.75213	0.000119238
P04632	Calpain small subunit 1	CAPNS1	Calpain small subunit 1 OS=Homo sapiens OX=9606 GN=CAPNS1 PE=1 SV=1 - [CPNS1_HUMAN]	71.64	11	11	63	268	28.2977	5.19873	1.28068	1.39562	1.48854	1.38828	0.719609	0.798582	0.866174	0.794788	1.74673	0.00128024
Q9UDY4	DnaJ homolog subfamily B member 4	DNAJB4	DnaJ homolog subfamily B member 4 OS=Homo sapiens OX=9606 GN=DNAJB4 PE=1 SV=1 - [DNJB4_HUMAN]	39.76	11	13	58	337	37.7831	8.49951	0.837023	0.991383	1.28411	1.0375	0.585903	0.5516	0.650507	0.596003	1.74077	0.0302707
P31949	Protein S100-A11	S100A11	Protein S100-A11 OS=Homo sapiens OX=9606 GN=S100A11 PE=1 SV=2 - [S10AB_HUMAN]	53.33	6	6	83	105	11.7328	7.12256	1.14911	1.23328	1.23589	1.20609	0.633315	0.736365	0.712633	0.694104	1.73763	0.000265494
Q68DH5	G-protein coupled receptor-associated protein LMBRD2	LMBRD2	G-protein coupled receptor-associated protein LMBRD2 OS=Homo sapiens OX=9606 GN=LMBRD2 PE=1 SV=1 - [LMBD2_HUMAN]	1.58	1	1	2	695	81.12	7.50342	1.20514		1.2657	1.23542	0.777322		0.644685	0.711004	1.73757	0.0187835
P61769	Beta-2-microglobulin	B2M	Beta-2-microglobulin OS=Homo sapiens OX=9606 GN=B2M PE=1 SV=1 - [B2MG_HUMAN]	43.7	5	5	33	119	13.7059	6.52197	1.13478	1.42788	1.1655	1.24272	0.826194	0.563408	0.76659	0.718731	1.72905	0.012831
P12111	Collagen alpha-3(VI) chain	COL6A3	Collagen alpha-3(VI) chain OS=Homo sapiens OX=9606 GN=COL6A3 PE=1 SV=5 - [CO6A3_HUMAN]	64.56	175	175	1811	3177	343.457	6.68311	1.37047	1.16493	1.30297	1.27946	0.720227	0.722271	0.778996	0.740498	1.72784	0.00105524
Q12882	Dihydropyrimidine dehydrogenase [NADP(+)]	DPYD	Dihydropyrimidine dehydrogenase [NADP(+)] OS=Homo sapiens OX=9606 GN=DPYD PE=1 SV=2 - [DPYD_HUMAN]	19.9	16	17	43	1025	111.329	7.04932	1.31285	1.14941	1.1581	1.20679	0.67391	0.73143	0.6997	0.70168	1.71985	0.000815989
Q96A26	Protein FAM162A	FAM162A	Protein FAM162A OS=Homo sapiens OX=9606 GN=FAM162A PE=1 SV=2 - [F162A_HUMAN]	25.32	4	4	11	154	17.3312	9.77393	1.57055	1.24912	1.07641	1.29869	0.828797	0.749212	0.715548	0.764519	1.69871	0.0228781
Q7Z7N9	Transmembrane protein 179B	TMEM179B	Transmembrane protein 179B OS=Homo sapiens OX=9606 GN=TMEM179B PE=1 SV=1 - [T179B_HUMAN]	10.96	2	2	6	219	23.5352	7.85498	1.39352	1.24562	1.12888	1.25601	0.724416	0.72883	0.767682	0.740309	1.6966	0.00268652
P27701	CD82 antigen	CD82	CD82 antigen OS=Homo sapiens OX=9606 GN=CD82 PE=1 SV=1 - [CD82_HUMAN]	26.22	7	7	27	267	29.6058	5.23682	1.1722	1.58732	1.4082	1.38924	0.815834	0.844291	0.800959	0.820361	1.69345	0.00926633
P51397	Death-associated protein 1	DAP	Death-associated protein 1 OS=Homo sapiens OX=9606 GN=DAP PE=1 SV=3 - [DAP1_HUMAN]	46.08	4	4	25	102	11.1577	9.31982	1.35566	1.4333	1.39203	1.39366	0.724215	0.94194	0.804656	0.823604	1.69215	0.0010709
O60361	Putative nucleoside diphosphate kinase	NME2P1	Putative nucleoside diphosphate kinase OS=Homo sapiens OX=9606 GN=NME2P1 PE=5 SV=1 - [NDK8_HUMAN]	59.85	1	7	132	137	15.519	8.57275		1.40449	1.44263	1.42356		0.843307	0.846695	0.845001	1.68469	0.00109316
Q5GJ75	Tumor necrosis factor alpha-induced protein 8-like protein 3	TNFAIP8L3	Tumor necrosis factor alpha-induced protein 8-like protein 3 OS=Homo sapiens OX=9606 GN=TNFAIP8L3 PE=1 SV=1 - [TP8L3_HUMAN]	12.67	4	4	11	292	32.6391	8.5874	1.15122	1.52396	1.33033	1.33517	0.755188	0.834105	0.791835	0.793709	1.68219	0.00792019
Q02952	A-kinase anchor protein 12	AKAP12	A-kinase anchor protein 12 OS=Homo sapiens OX=9606 GN=AKAP12 PE=1 SV=4 - [AKA12_HUMAN]	53.09	75	75	313	1782	191.367	4.41162	1.1702	1.49186	1.24036	1.30081	0.843338	0.828773	0.664708	0.778939	1.66997	0.00995632
Q06278	Aldehyde oxidase	AOX1	Aldehyde oxidase OS=Homo sapiens OX=9606 GN=AOX1 PE=1 SV=2 - [AOXA_HUMAN]	16.44	19	19	39	1338	147.822	7.1665	0.975155	1.24035	1.41541	1.21031	0.71632	0.766482	0.69536	0.726054	1.66696	0.0202345
Q9UBI6	Guanine nucleotide-binding protein G(I)/G(S)/G(O) subunit gamma-12	GNG12	Guanine nucleotide-binding protein G(I)/G(S)/G(O) subunit gamma-12 OS=Homo sapiens OX=9606 GN=GNG12 PE=1 SV=3 - [GBG12_HUMAN]	58.33	4	5	39	72	8.00117	8.96826	1.08961	1.00208	1.19578	1.09582	0.739873	0.619289	0.628282	0.662481	1.65412	0.00313017
O15145	Actin-related protein 2/3 complex subunit 3	ARPC3	Actin-related protein 2/3 complex subunit 3 OS=Homo sapiens OX=9606 GN=ARPC3 PE=1 SV=3 - [ARPC3_HUMAN]	40.45	8	8	53	178	20.5334	8.5874	1.08728	1.14551	1.19015	1.14098	0.691683	0.694789	0.685159	0.690544	1.65229	0.000113376
P01034	Cystatin-C	CST3	Cystatin-C OS=Homo sapiens OX=9606 GN=CST3 PE=1 SV=1 - [CYTC_HUMAN]	25.34	4	4	21	146	15.7891	8.74854	0.995599	1.20996	1.31359	1.17305	0.689885	0.719208	0.722157	0.710417	1.65121	0.00797879
P54819	Adenylate kinase 2, mitochondrial	AK2	Adenylate kinase 2, mitochondrial OS=Homo sapiens OX=9606 GN=AK2 PE=1 SV=2 - [KAD2_HUMAN]	64.85	12	12	56	239	26.4608	7.81104	1.31058	1.13883	1.12177	1.19039	0.727789	0.646799	0.798881	0.72449	1.64308	0.00335079
P08473	Neprilysin	MME	Neprilysin OS=Homo sapiens OX=9606 GN=MME PE=1 SV=2 - [NEP_HUMAN]	57.33	47	47	415	750	85.4599	5.73193	1.24968	1.26406	1.02755	1.18043	0.608208	0.680142	0.87544	0.721263	1.63661	0.0142455
O75431	Metaxin-2	MTX2	Metaxin-2 OS=Homo sapiens OX=9606 GN=MTX2 PE=1 SV=1 - [MTX2_HUMAN]	16.73	4	4	11	263	29.7441	6.29053	1.27617	1.2029	1.22585	1.23498	0.756452	0.791534	0.724914	0.757633	1.63004	7.92863e-05
Q06323	Proteasome activator complex subunit 1	PSME1	Proteasome activator complex subunit 1 OS=Homo sapiens OX=9606 GN=PSME1 PE=1 SV=1 - [PSME1_HUMAN]	62.65	18	18	156	249	28.705	6.02393	1.24004	1.38335	1.22656	1.28331	0.876265	0.7001	0.787492	0.787952	1.62867	0.00227092
Q9BV36	Melanophilin	MLPH	Melanophilin OS=Homo sapiens OX=9606 GN=MLPH PE=1 SV=1 - [MELPH_HUMAN]	8.33	3	3	5	600	65.9088	6.07471	1.22368	1.02683	1.49222	1.24758	0.650821	0.799604	0.84811	0.766178	1.62831	0.0308797
Q16718	NADH dehydrogenase [ubiquinone] 1 alpha subcomplex subunit 5	NDUFA5	NADH dehydrogenase [ubiquinone] 1 alpha subcomplex subunit 5 OS=Homo sapiens OX=9606 GN=NDUFA5 PE=1 SV=3 - [NDUA5_HUMAN]	52.59	4	4	16	116	13.4502	5.98584	1.27182	1.12859	1.14799	1.1828	0.676595	0.771566	0.734161	0.727441	1.62597	0.000985347
P27658	Collagen alpha-1(VIII) chain	COL8A1	Collagen alpha-1(VIII) chain OS=Homo sapiens OX=9606 GN=COL8A1 PE=1 SV=2 - [CO8A1_HUMAN]	9.41	7	7	27	744	73.3171	9.61279	1.181	0.873189	1.21408	1.08942	0.827798	0.481518	0.702266	0.670527	1.62472	0.0477015
Q8N357	Solute carrier family 35 member F6	SLC35F6	Solute carrier family 35 member F6 OS=Homo sapiens OX=9606 GN=SLC35F6 PE=1 SV=1 - [S35F6_HUMAN]	8.63	4	4	14	371	40.1882	6.93213	1.26416	1.25331	1.42402	1.31383	0.743162	0.886013	0.81884	0.816005	1.61007	0.0019467
O00534	von Willebrand factor A domain-containing protein 5A	VWA5A	von Willebrand factor A domain-containing protein 5A OS=Homo sapiens OX=9606 GN=VWA5A PE=2 SV=2 - [VMA5A_HUMAN]	17.81	12	12	26	786	86.434	6.58057	1.54008	1.17153	1.23787	1.31649	0.903213	0.788214	0.780594	0.824007	1.59767	0.0148691
O75368	SH3 domain-binding glutamic acid-rich-like protein	SH3BGRL	SH3 domain-binding glutamic acid-rich-like protein OS=Homo sapiens OX=9606 GN=SH3BGRL PE=1 SV=1 - [SH3L1_HUMAN]	91.23	11	11	66	114	12.7664	5.24951	0.999087	1.18936	1.3645	1.18432	0.81518	0.685909	0.730176	0.743755	1.59235	0.0171152
Q93052	Lipoma-preferred partner	LPP	Lipoma-preferred partner OS=Homo sapiens OX=9606 GN=LPP PE=1 SV=1 - [LPP_HUMAN]	38.07	16	16	84	612	65.7038	7.37158	1.02502	1.09671	1.19334	1.10502	0.678806	0.684892	0.72135	0.695016	1.58993	0.0012557
Q6P4F2	Ferredoxin-2, mitochondrial	FDX2	Ferredoxin-2, mitochondrial OS=Homo sapiens OX=9606 GN=FDX2 PE=1 SV=2 - [FDX2_HUMAN]	5.91	1	1	2	186	19.8758	5.5415		1.24734	1.42386	1.3356		0.907032	0.777785	0.842409	1.58545	0.0458396
Q969Z3	Mitochondrial amidoxime reducing component 2	MARC2	Mitochondrial amidoxime reducing component 2 OS=Homo sapiens OX=9606 GN=MARC2 PE=1 SV=1 - [MARC2_HUMAN]	4.48	2	2	5	335	37.9987	9.15869	1.25085	1.45173	1.52554	1.40937	1.06012	0.863848	0.753004	0.892325	1.57944	0.0131557
P12109	Collagen alpha-1(VI) chain	COL6A1	Collagen alpha-1(VI) chain OS=Homo sapiens OX=9606 GN=COL6A1 PE=1 SV=3 - [CO6A1_HUMAN]	50.19	43	43	422	1028	108.462	5.42725	1.31029	1.16747	1.33286	1.27021	0.835109	0.776197	0.801714	0.80434	1.57919	0.00102952
P12110	Collagen alpha-2(VI) chain	COL6A2	Collagen alpha-2(VI) chain OS=Homo sapiens OX=9606 GN=COL6A2 PE=1 SV=4 - [CO6A2_HUMAN]	38.76	38	38	286	1019	108.512	6.21436	1.3441	1.11714	1.20191	1.22105	0.742144	0.752193	0.830182	0.77484	1.57588	0.00341595
P14406	Cytochrome c oxidase subunit 7A2, mitochondrial	COX7A2	Cytochrome c oxidase subunit 7A2, mitochondrial OS=Homo sapiens OX=9606 GN=COX7A2 PE=1 SV=1 - [CX7A2_HUMAN]	27.71	2	2	24	83	9.39011	9.75928	1.18288	1.20107	1.03322	1.13906	0.712274	0.652241	0.807102	0.723872	1.57356	0.0039895
P50479	PDZ and LIM domain protein 4	PDLIM4	PDZ and LIM domain protein 4 OS=Homo sapiens OX=9606 GN=PDLIM4 PE=1 SV=2 - [PDLI4_HUMAN]	41.82	11	11	54	330	35.3757	7.91357	1.02888	1.30663	1.22829	1.18793	0.787669	0.719588	0.759003	0.75542	1.57255	0.0070397
Q9Y3D6	Mitochondrial fission 1 protein	FIS1	Mitochondrial fission 1 protein OS=Homo sapiens OX=9606 GN=FIS1 PE=1 SV=2 - [FIS1_HUMAN]	30.92	4	4	21	152	16.927	8.79248	1.10134	1.06565	1.26491	1.14397	0.842436	0.68558	0.660644	0.729553	1.56804	0.00774448
Q6ZMP0	Thrombospondin type-1 domain-containing protein 4	THSD4	Thrombospondin type-1 domain-containing protein 4 OS=Homo sapiens OX=9606 GN=THSD4 PE=2 SV=2 - [THSD4_HUMAN]	9.14	8	8	25	1018	112.377	7.6499	1.12176	1.08803	1.34117	1.18365	0.854046	0.659965	0.757167	0.757059	1.56349	0.0117693
Q03169	Tumor necrosis factor alpha-induced protein 2	TNFAIP2	Tumor necrosis factor alpha-induced protein 2 OS=Homo sapiens OX=9606 GN=TNFAIP2 PE=2 SV=2 - [TNAP2_HUMAN]	13	6	6	11	654	72.6161	6.45557	1.09901	1.4949	1.13156	1.24182	0.775284	0.739992	0.86835	0.794542	1.56294	0.0279198
Q9ULQ1	Two pore calcium channel protein 1	TPCN1	Two pore calcium channel protein 1 OS=Homo sapiens OX=9606 GN=TPCN1 PE=1 SV=3 - [TPC1_HUMAN]	7.72	5	5	10	816	94.0858	8.26514	1.29941	1.2749	1.1118	1.2287	0.79431	0.809094	0.755865	0.786423	1.5624	0.00191833
Q9H7C9	Mth938 domain-containing protein	AAMDC	Mth938 domain-containing protein OS=Homo sapiens OX=9606 GN=AAMDC PE=1 SV=1 - [AAMDC_HUMAN]	54.92	6	6	15	122	13.3238	8.45557	1.0377	1.1637	1.18826	1.12989	0.719825	0.666988	0.782851	0.723221	1.5623	0.00209762
O75438	NADH dehydrogenase [ubiquinone] 1 beta subcomplex subunit 1	NDUFB1	NADH dehydrogenase [ubiquinone] 1 beta subcomplex subunit 1 OS=Homo sapiens OX=9606 GN=NDUFB1 PE=1 SV=1 - [NDUB1_HUMAN]	18.97	1	1	8	58	6.95664	8.92432	1.1727	1.34898	1.02028	1.18065	0.736983	0.719299	0.832066	0.762783	1.54782	0.014513
Q96CX2	BTB/POZ domain-containing protein KCTD12	KCTD12	BTB/POZ domain-containing protein KCTD12 OS=Homo sapiens OX=9606 GN=KCTD12 PE=1 SV=1 - [KCD12_HUMAN]	54.77	14	14	104	325	35.6787	5.64307	1.30807	1.23	1.07924	1.20577	0.890221	0.642218	0.813156	0.781865	1.54217	0.0130068
P07205	Phosphoglycerate kinase 2	PGK2	Phosphoglycerate kinase 2 OS=Homo sapiens OX=9606 GN=PGK2 PE=1 SV=3 - [PGK2_HUMAN]	20.86	2	9	103	417	44.7673	8.54346	1.4985	1.26747	1.05327	1.27308	0.868634	0.806701	0.80459	0.826642	1.54006	0.0266039
P39060	Collagen alpha-1(XVIII) chain	COL18A1	Collagen alpha-1(XVIII) chain OS=Homo sapiens OX=9606 GN=COL18A1 PE=1 SV=5 - [COIA1_HUMAN]	5.93	8	8	15	1754	178.077	6.01123	1.13631	1.09671	1.38821	1.20707	0.963915	0.749691	0.638218	0.783941	1.53975	0.0328487
Q5SRE7	Phytanoyl-CoA dioxygenase domain-containing protein 1	PHYHD1	Phytanoyl-CoA dioxygenase domain-containing protein 1 OS=Homo sapiens OX=9606 GN=PHYHD1 PE=1 SV=2 - [PHYD1_HUMAN]	15.46	4	4	8	291	32.3903	6.31592	1.29957	1.05293	1.15852	1.17034	0.822296	0.625446	0.843626	0.763789	1.53228	0.0150923
O14521	Succinate dehydrogenase [ubiquinone] cytochrome b small subunit, mitochondrial	SDHD	Succinate dehydrogenase [ubiquinone] cytochrome b small subunit, mitochondrial OS=Homo sapiens OX=9606 GN=SDHD PE=1 SV=1 - [DHSD_HUMAN]	10.69	2	2	3	159	17.0319	8.63135	1.28692	1.47296	1.07631	1.27873	0.854785	0.692505	0.962101	0.836464	1.52874	0.0333396
P03891	NADH-ubiquinone oxidoreductase chain 2	MT-ND2	NADH-ubiquinone oxidoreductase chain 2 OS=Homo sapiens OX=9606 GN=MT-ND2 PE=1 SV=2 - [NU2M_HUMAN]	2.59	1	1	2	347	38.9348	9.83252		1.38059	1.27962	1.3301		0.904438	0.842139	0.873289	1.5231	0.016447
Q53TN4	Cytochrome b reductase 1	CYBRD1	Cytochrome b reductase 1 OS=Homo sapiens OX=9606 GN=CYBRD1 PE=1 SV=1 - [CYBR1_HUMAN]	14.34	4	5	24	286	31.6207	8.76318	1.19825	1.20779	1.286	1.23068	0.677265	0.849551	0.905205	0.810673	1.51809	0.00476161
Q9UL46	Proteasome activator complex subunit 2	PSME2	Proteasome activator complex subunit 2 OS=Homo sapiens OX=9606 GN=PSME2 PE=1 SV=4 - [PSME2_HUMAN]	74.06	17	17	112	239	27.3843	5.73193	1.17732	1.32101	1.07884	1.19239	0.90024	0.691624	0.768621	0.786829	1.51544	0.0120651
O94929	Actin-binding LIM protein 3	ABLIM3	Actin-binding LIM protein 3 OS=Homo sapiens OX=9606 GN=ABLIM3 PE=1 SV=3 - [ABLM3_HUMAN]	14.49	8	8	23	683	77.7516	8.54346	1.16868	1.36931	1.17502	1.23767	0.790117	0.881632	0.78378	0.81851	1.5121	0.00456797
P33121	Long-chain-fatty-acid--CoA ligase 1	ACSL1	Long-chain-fatty-acid--CoA ligase 1 OS=Homo sapiens OX=9606 GN=ACSL1 PE=1 SV=1 - [ACSL1_HUMAN]	27.94	20	20	62	698	77.8929	7.15186	1.24017	1.33349	1.16444	1.24603	0.819729	0.814899	0.839671	0.824766	1.51077	0.00104343
P50135	Histamine N-methyltransferase	HNMT	Histamine N-methyltransferase OS=Homo sapiens OX=9606 GN=HNMT PE=1 SV=1 - [HNMT_HUMAN]	6.16	2	2	11	292	33.2736	5.33838	1.16398	1.32807	1.06642	1.18616	0.88239	0.722375	0.750647	0.785137	1.51076	0.011576
P29590	Protein PML	PML	Protein PML OS=Homo sapiens OX=9606 GN=PML PE=1 SV=3 - [PML_HUMAN]	34.58	27	27	98	882	97.4889	6.21436	1.05066	1.44373	1.30402	1.26613	0.968913	0.726359	0.828318	0.841197	1.50516	0.0344574
O95295	SNARE-associated protein Snapin	SNAPIN	SNARE-associated protein Snapin OS=Homo sapiens OX=9606 GN=SNAPIN PE=1 SV=1 - [SNAPN_HUMAN]	33.82	3	3	8	136	14.8649	9.30518	1.12524	1.20797	1.1477	1.1603	0.77834	0.771304	0.765541	0.771728	1.50351	9.96267e-05
P54851	Epithelial membrane protein 2	EMP2	Epithelial membrane protein 2 OS=Homo sapiens OX=9606 GN=EMP2 PE=1 SV=1 - [EMP2_HUMAN]	3.59	1	1	7	167	19.1858	7.62061	1.17507	1.41914	1.29057	1.29493	0.914642	0.820975	0.848222	0.86128	1.50349	0.00461585
Q9BRF8	Serine/threonine-protein phosphatase CPPED1	CPPED1	Serine/threonine-protein phosphatase CPPED1 OS=Homo sapiens OX=9606 GN=CPPED1 PE=1 SV=3 - [CPPED_HUMAN]	39.17	13	13	66	314	35.5259	6.20166	0.999903	1.15317	1.10047	1.08452	0.691809	0.84205	0.633442	0.722434	1.5012	0.00916444
Q9UHL4	Dipeptidyl peptidase 2	DPP7	Dipeptidyl peptidase 2 OS=Homo sapiens OX=9606 GN=DPP7 PE=1 SV=3 - [DPP2_HUMAN]	13.62	6	6	18	492	54.3072	6.31592	1.28755	1.42815	1.04647	1.25406	0.816352	0.782778	0.909205	0.836112	1.49987	0.0237689
Q8NGA1	Olfactory receptor 1M1	OR1M1	Olfactory receptor 1M1 OS=Homo sapiens OX=9606 GN=OR1M1 PE=2 SV=1 - [OR1M1_HUMAN]	2.24	1	1	8	313	34.8163	8.90967	1.05392	1.40511	1.57519	1.34474	0.925039	0.851833	0.916534	0.897802	1.49781	0.0450316
O00264	Membrane-associated progesterone receptor component 1	PGRMC1	Membrane-associated progesterone receptor component 1 OS=Homo sapiens OX=9606 GN=PGRMC1 PE=1 SV=3 - [PGRC1_HUMAN]	30.26	8	8	25	195	21.6578	4.70361	1.23	1.09111	1.53495	1.28535	0.735311	0.903156	0.948919	0.862462	1.49033	0.0445221
Q99584	Protein S100-A13	S100A13	Protein S100-A13 OS=Homo sapiens OX=9606 GN=S100A13 PE=1 SV=1 - [S10AD_HUMAN]	55.1	7	7	55	98	11.4641	6.16357	1.06997	1.15605	1.16493	1.13032	0.698868	0.75809	0.822607	0.759855	1.48754	0.0013824
Q494V2	Cilia- and flagella-associated protein 100	CFAP100	Cilia- and flagella-associated protein 100 OS=Homo sapiens OX=9606 GN=CFAP100 PE=2 SV=1 - [CP100_HUMAN]	1.96	1	2	6	611	71.0732	7.10791	1.52381	1.21499	1.38174	1.37351	0.909312	0.902127	0.958997	0.923479	1.48732	0.00779239
Q9NZD2	Glycolipid transfer protein	GLTP	Glycolipid transfer protein OS=Homo sapiens OX=9606 GN=GLTP PE=1 SV=3 - [GLTP_HUMAN]	26.32	5	5	15	209	23.8344	7.38623	1.2213	1.16214	1.10013	1.16119	0.766168	0.812548	0.765929	0.781548	1.48576	0.000579209
O94875	Sorbin and SH3 domain-containing protein 2	SORBS2	Sorbin and SH3 domain-containing protein 2 OS=Homo sapiens OX=9606 GN=SORBS2 PE=1 SV=3 - [SRBS2_HUMAN]	12.36	9	9	18	1100	124.03	8.30908	1.38185	1.08029	0.975412	1.14585	0.675651	0.836156	0.803075	0.771627	1.48498	0.0463688
O60613	Selenoprotein F	SELENOF	Selenoprotein F OS=Homo sapiens OX=9606 GN=SELENOF PE=1 SV=4 - [SEP15_HUMAN]	21.82	3	3	12	165	18.0811	5.03369	1.34918	1.13295	0.996624	1.15958	0.852468	0.776249	0.718367	0.782361	1.48216	0.0263568
Q9NRP2	COX assembly mitochondrial protein 2 homolog	CMC2	COX assembly mitochondrial protein 2 homolog OS=Homo sapiens OX=9606 GN=CMC2 PE=1 SV=1 - [COXM2_HUMAN]	21.52	2	2	4	79	9.45372	7.86963	1.16744	0.964433	1.29226	1.14138	0.822896	0.691917	0.797755	0.770856	1.48066	0.023252
Q9UIJ7	GTP:AMP phosphotransferase AK3, mitochondrial	AK3	GTP:AMP phosphotransferase AK3, mitochondrial OS=Homo sapiens OX=9606 GN=AK3 PE=1 SV=4 - [KAD3_HUMAN]	76.65	18	18	106	227	25.5495	9.15869	1.29222	1.26481	1.18331	1.24678	0.860413	0.796293	0.869537	0.842081	1.4806	0.000537575
Q14766	Latent-transforming growth factor beta-binding protein 1	LTBP1	Latent-transforming growth factor beta-binding protein 1 OS=Homo sapiens OX=9606 GN=LTBP1 PE=1 SV=4 - [LTBP1_HUMAN]	6.86	8	8	28	1721	186.673	5.96045	1.18225	1.03594	0.928202	1.0488	0.623782	0.724093	0.777465	0.708447	1.48042	0.0169115
P19404	NADH dehydrogenase [ubiquinone] flavoprotein 2, mitochondrial	NDUFV2	NADH dehydrogenase [ubiquinone] flavoprotein 2, mitochondrial OS=Homo sapiens OX=9606 GN=NDUFV2 PE=1 SV=2 - [NDUV2_HUMAN]	36.55	9	9	44	249	27.374	8.06006	1.17392	1.16035	1.11213	1.1488	0.820733	0.68753	0.825778	0.778014	1.47658	0.00163424
P04080	Cystatin-B	CSTB	Cystatin-B OS=Homo sapiens OX=9606 GN=CSTB PE=1 SV=2 - [CYTB_HUMAN]	94.9	9	9	63	98	11.1326	7.56201	0.989129	1.16263	1.18722	1.11299	0.697726	0.797717	0.766776	0.754073	1.47598	0.00650466
P56181	NADH dehydrogenase [ubiquinone] flavoprotein 3, mitochondrial	NDUFV3	NADH dehydrogenase [ubiquinone] flavoprotein 3, mitochondrial OS=Homo sapiens OX=9606 GN=NDUFV3 PE=1 SV=2 - [NDUV3_HUMAN]	19.44	2	2	6	108	11.9331	9.70068	1.30956	1.12965	1.08222	1.17381	0.729429	0.798125	0.86049	0.796015	1.47461	0.00872644
P60903	Protein S100-A10	S100A10	Protein S100-A10 OS=Homo sapiens OX=9606 GN=S100A10 PE=1 SV=2 - [S10AA_HUMAN]	36.08	5	5	62	97	11.1955	7.37158	1.28062	1.16859	0.93324	1.12749	0.756942	0.75543	0.783686	0.765353	1.47316	0.0243726
Q9Y2Q5	Ragulator complex protein LAMTOR2	LAMTOR2	Ragulator complex protein LAMTOR2 OS=Homo sapiens OX=9606 GN=LAMTOR2 PE=1 SV=1 - [LTOR2_HUMAN]	43.2	4	4	21	125	13.4989	5.40186	1.17001	1.22037	1.24801	1.2128	0.837368	0.892223	0.740398	0.82333	1.47304	0.00145563
Q99757	Thioredoxin, mitochondrial	TXN2	Thioredoxin, mitochondrial OS=Homo sapiens OX=9606 GN=TXN2 PE=1 SV=2 - [THIOM_HUMAN]	9.04	1	1	5	166	18.3716	8.29443	1.31742	1.26957	1.38591	1.3243	0.836574	0.894033	0.966642	0.899083	1.47294	0.0010937
O75935	Dynactin subunit 3	DCTN3	Dynactin subunit 3 OS=Homo sapiens OX=9606 GN=DCTN3 PE=1 SV=1 - [DCTN3_HUMAN]	44.09	12	12	28	186	21.1062	5.46533	1.11837	1.06669	1.15518	1.11342	0.798635	0.688753	0.780717	0.756035	1.4727	0.00110741
Q8N3I7	Bardet-Biedl syndrome 5 protein	BBS5	Bardet-Biedl syndrome 5 protein OS=Homo sapiens OX=9606 GN=BBS5 PE=1 SV=1 - [BBS5_HUMAN]	2.05	1	1	2	341	38.7308	5.60498	1.21859	1.2368		1.2277	0.872801	0.795753		0.834277	1.47157	0.00997284
Q15293	Reticulocalbin-1	RCN1	Reticulocalbin-1 OS=Homo sapiens OX=9606 GN=RCN1 PE=1 SV=1 - [RCN1_HUMAN]	58.01	16	16	189	331	38.8662	4.99561	1.12156	1.19398	1.24811	1.18788	0.861339	0.831841	0.736998	0.810059	1.46642	0.00196826
Q9HAV7	GrpE protein homolog 1, mitochondrial	GRPEL1	GrpE protein homolog 1, mitochondrial OS=Homo sapiens OX=9606 GN=GRPEL1 PE=1 SV=2 - [GRPE1_HUMAN]	55.76	10	11	34	217	24.2639	8.11865	1.17897	1.27378	1.04857	1.16711	0.760855	0.748516	0.88043	0.796601	1.46511	0.00883498
Q9BRC7	1-phosphatidylinositol 4,5-bisphosphate phosphodiesterase delta-4	PLCD4	1-phosphatidylinositol 4,5-bisphosphate phosphodiesterase delta-4 OS=Homo sapiens OX=9606 GN=PLCD4 PE=2 SV=1 - [PLCD4_HUMAN]	1.57	1	2	4	762	87.5294	5.21143	1.29242	1.40253	1.6255	1.44015	1.2244	0.793693	0.932369	0.983488	1.46433	0.0464929
Q9H0R8	Gamma-aminobutyric acid receptor-associated protein-like 1	GABARAPL1	Gamma-aminobutyric acid receptor-associated protein-like 1 OS=Homo sapiens OX=9606 GN=GABARAPL1 PE=1 SV=1 - [GBRL1_HUMAN]	17.09	1	3	14	117	14.0352	8.73389	1.15829	1.16284	1.27579	1.19897	0.927661	0.733509	0.800425	0.820532	1.46121	0.0052971
Q9H2U2	Inorganic pyrophosphatase 2, mitochondrial	PPA2	Inorganic pyrophosphatase 2, mitochondrial OS=Homo sapiens OX=9606 GN=PPA2 PE=1 SV=2 - [IPYR2_HUMAN]	58.08	16	18	68	334	37.896	7.38623	1.18918	1.27704	1.12255	1.19626	0.793478	0.837624	0.829843	0.820315	1.45829	0.00129941
Q9BQ49	Small integral membrane protein 7	SMIM7	Small integral membrane protein 7 OS=Homo sapiens OX=9606 GN=SMIM7 PE=1 SV=2 - [SMIM7_HUMAN]	13.33	1	1	3	75	8.62548	8.17725	1.12728	1.18239	1.43485	1.24817	0.922213	0.767761	0.882767	0.85758	1.45546	0.0207376
Q96IX5	ATP synthase membrane subunit DAPIT, mitochondrial	ATP5MD	ATP synthase membrane subunit DAPIT, mitochondrial OS=Homo sapiens OX=9606 GN=ATP5MD PE=1 SV=1 - [ATPMD_HUMAN]	43.1	2	2	18	58	6.45337	9.75928	1.3271	1.15032	1.13145	1.20296	0.804402	0.754852	0.92157	0.826941	1.4547	0.00911965
Q96K19	E3 ubiquitin-protein ligase RNF170	RNF170	E3 ubiquitin-protein ligase RNF170 OS=Homo sapiens OX=9606 GN=RNF170 PE=1 SV=2 - [RN170_HUMAN]	12.79	3	3	5	258	29.7952	5.57959	1.12835	1.07062	1.23857	1.14585	0.873777	0.711239	0.779065	0.788027	1.45407	0.00630588
O75947	ATP synthase subunit d, mitochondrial	ATP5PD	ATP synthase subunit d, mitochondrial OS=Homo sapiens OX=9606 GN=ATP5PD PE=1 SV=3 - [ATP5H_HUMAN]	65.84	9	9	37	161	18.4795	5.30029	1.22124	1.10037	1.1614	1.161	0.787061	0.844499	0.768759	0.800106	1.45106	0.000979616
Q9P0U1	Mitochondrial import receptor subunit TOM7 homolog	TOMM7	Mitochondrial import receptor subunit TOM7 homolog OS=Homo sapiens OX=9606 GN=TOMM7 PE=1 SV=1 - [TOM7_HUMAN]	41.82	2	2	6	55	6.24444	10.2866	1.2836	1.28196	0.978083	1.18121	0.783689	0.782438	0.88201	0.816046	1.44749	0.0267912
Q96KR6	Protein FAM210B, mitochondrial	FAM210B	Protein FAM210B, mitochondrial OS=Homo sapiens OX=9606 GN=FAM210B PE=1 SV=2 - [F210B_HUMAN]	15.1	2	2	7	192	20.4112	10.4331	1.22583	1.36538	1.09501	1.22874	0.771802	0.85639	0.921116	0.849769	1.44597	0.0131903
P14384	Carboxypeptidase M	CPM	Carboxypeptidase M OS=Homo sapiens OX=9606 GN=CPM PE=1 SV=2 - [CBPM_HUMAN]	31.15	12	12	40	443	50.4815	7.35693	0.997005	0.967133	1.1588	1.04098	0.769254	0.578209	0.819951	0.722471	1.44086	0.0281874
Q9NVH6	Trimethyllysine dioxygenase, mitochondrial	TMLHE	Trimethyllysine dioxygenase, mitochondrial OS=Homo sapiens OX=9606 GN=TMLHE PE=1 SV=1 - [TMLH_HUMAN]	14.73	6	6	11	421	49.4861	7.72314	1.13987	1.22744	0.978614	1.11531	0.858213	0.849333	0.615121	0.774222	1.44055	0.0341594
O95379	Tumor necrosis factor alpha-induced protein 8	TNFAIP8	Tumor necrosis factor alpha-induced protein 8 OS=Homo sapiens OX=9606 GN=TNFAIP8 PE=1 SV=1 - [TFIP8_HUMAN]	11.11	3	3	5	198	22.9889	7.92822	1.30037	1.24233	1.13492	1.22588	0.795375	0.829293	0.933012	0.85256	1.43788	0.00424152
P59768	Guanine nucleotide-binding protein G(I)/G(S)/G(O) subunit gamma-2	GNG2	Guanine nucleotide-binding protein G(I)/G(S)/G(O) subunit gamma-2 OS=Homo sapiens OX=9606 GN=GNG2 PE=1 SV=2 - [GBG2_HUMAN]	22.54	1	1	3	71	7.84503	7.98682	1.04187	1.1259	1.24213	1.13663	0.712468	0.761203	0.897919	0.79053	1.43781	0.0125577
Q5HYK7	SH3 domain-containing protein 19	SH3D19	SH3 domain-containing protein 19 OS=Homo sapiens OX=9606 GN=SH3D19 PE=1 SV=2 - [SH319_HUMAN]	24.81	17	17	49	790	86.4717	8.32373	1.00946	1.00961	1.18073	1.0666	0.769348	0.763687	0.696193	0.743076	1.43538	0.00633045
P37802	Transgelin-2	TAGLN2	Transgelin-2 OS=Homo sapiens OX=9606 GN=TAGLN2 PE=1 SV=3 - [TAGL2_HUMAN]	79.4	14	15	231	199	22.3772	8.25049	1.00571	1.10951	1.09028	1.0685	0.724691	0.737317	0.773061	0.745023	1.43418	0.000763596
Q9NYL9	Tropomodulin-3	TMOD3	Tropomodulin-3 OS=Homo sapiens OX=9606 GN=TMOD3 PE=1 SV=1 - [TMOD3_HUMAN]	57.95	19	20	82	352	39.5703	5.18604	1.16839	1.14854	1.17645	1.16446	0.847851	0.782031	0.81027	0.813384	1.43163	7.20975e-05
P37235	Hippocalcin-like protein 1	HPCAL1	Hippocalcin-like protein 1 OS=Homo sapiens OX=9606 GN=HPCAL1 PE=1 SV=3 - [HPCL1_HUMAN]	47.67	9	9	20	193	22.299	5.35107	1.24332	1.20211	1.34622	1.26388	0.951579	0.855591	0.84225	0.88314	1.43112	0.00228107
Q9BXK5	Bcl-2-like protein 13	BCL2L13	Bcl-2-like protein 13 OS=Homo sapiens OX=9606 GN=BCL2L13 PE=1 SV=1 - [B2L13_HUMAN]	13.61	4	4	6	485	52.6906	4.43701	1.18876	1.03504	1.4322	1.21867	0.928462	0.737843	0.889326	0.851877	1.43057	0.0471355
Q9NZB8	Molybdenum cofactor biosynthesis protein 1	MOCS1	Molybdenum cofactor biosynthesis protein 1 OS=Homo sapiens OX=9606 GN=MOCS1 PE=1 SV=3 - [MOCS1_HUMAN]	1.26	1	1	3	636	70.0606	9.26123	1.12261	1.28805	1.41677	1.27581	0.915884	1.00105	0.76111	0.892682	1.42919	0.0255499
O43324	Eukaryotic translation elongation factor 1 epsilon-1	EEF1E1	Eukaryotic translation elongation factor 1 epsilon-1 OS=Homo sapiens OX=9606 GN=EEF1E1 PE=1 SV=1 - [MCA3_HUMAN]	41.95	9	9	35	174	19.7983	8.54346	1.1202	1.13861	0.994821	1.08454	0.803172	0.743213	0.733733	0.760039	1.42696	0.00293531
P37275	Zinc finger E-box-binding homeobox 1	ZEB1	Zinc finger E-box-binding homeobox 1 OS=Homo sapiens OX=9606 GN=ZEB1 PE=1 SV=2 - [ZEB1_HUMAN]	0.98	1	1	2	1124	123.997	4.94482	1.33264	1.29256		1.3126	0.89385	0.948445		0.921148	1.42497	0.00740037
Q96A73	Putative monooxygenase p33MONOX	KIAA1191	Putative monooxygenase p33MONOX OS=Homo sapiens OX=9606 GN=KIAA1191 PE=1 SV=1 - [P33MX_HUMAN]	5.57	2	2	4	305	33.226	9.39307	1.03823		1.09683	1.06753	0.724026		0.774969	0.749497	1.42433	0.0145761
Q9H6R3	Acyl-CoA synthetase short-chain family member 3, mitochondrial	ACSS3	Acyl-CoA synthetase short-chain family member 3, mitochondrial OS=Homo sapiens OX=9606 GN=ACSS3 PE=1 SV=1 - [ACSS3_HUMAN]	19.39	12	12	25	686	74.7305	8.63135	1.231	1.17947	1.18705	1.19917	0.836916	0.806495	0.883618	0.842343	1.42362	0.000206076
Q8TED9	Actin filament-associated protein 1-like 1	AFAP1L1	Actin filament-associated protein 1-like 1 OS=Homo sapiens OX=9606 GN=AFAP1L1 PE=1 SV=2 - [AF1L1_HUMAN]	5.08	3	3	4	768	86.3777	6.80029		1.0181	1.03909	1.02859		0.681582	0.763888	0.722735	1.4232	0.0187403
Q96FQ6	Protein S100-A16	S100A16	Protein S100-A16 OS=Homo sapiens OX=9606 GN=S100A16 PE=1 SV=1 - [S10AG_HUMAN]	76.7	8	8	43	103	11.794	6.78564	1.07771	1.11054	1.28875	1.159	0.853282	0.881365	0.710395	0.815014	1.42206	0.0150706
O60673	DNA polymerase zeta catalytic subunit	REV3L	DNA polymerase zeta catalytic subunit OS=Homo sapiens OX=9606 GN=REV3L PE=1 SV=2 - [REV3L_HUMAN]	0.42	1	2	8	3130	352.554	8.47021	1.16596	1.30659	1.53713	1.33656	0.953475	0.948829	0.917977	0.940094	1.42173	0.0218621
Q9UBX5	Fibulin-5	FBLN5	Fibulin-5 OS=Homo sapiens OX=9606 GN=FBLN5 PE=1 SV=1 - [FBLN5_HUMAN]	7.37	3	3	8	448	50.1467	4.729	1.13455	1.19594	1.00427	1.11159	0.769726	0.833703	0.744083	0.782504	1.42055	0.00622322
P07686	Beta-hexosaminidase subunit beta	HEXB	Beta-hexosaminidase subunit beta OS=Homo sapiens OX=9606 GN=HEXB PE=1 SV=3 - [HEXB_HUMAN]	37.59	19	21	92	556	63.0712	6.75635	1.39044	1.23047	0.979279	1.20006	0.843041	0.843025	0.848569	0.844878	1.4204	0.0412315
Q13405	39S ribosomal protein L49, mitochondrial	MRPL49	39S ribosomal protein L49, mitochondrial OS=Homo sapiens OX=9606 GN=MRPL49 PE=1 SV=1 - [RM49_HUMAN]	34.94	5	5	13	166	19.1859	9.45166	1.0908	1.05684	0.970096	1.03925	0.760816	0.722461	0.720403	0.73456	1.41479	0.00134774
P61604	10 kDa heat shock protein, mitochondrial	HSPE1	10 kDa heat shock protein, mitochondrial OS=Homo sapiens OX=9606 GN=HSPE1 PE=1 SV=2 - [CH10_HUMAN]	75.49	10	10	74	102	10.9249	8.92432	1.27493	1.31668	1.02063	1.20408	0.861808	0.863219	0.828508	0.851179	1.4146	0.019332
Q9GZM8	Nuclear distribution protein nudE-like 1	NDEL1	Nuclear distribution protein nudE-like 1 OS=Homo sapiens OX=9606 GN=NDEL1 PE=1 SV=1 - [NDEL1_HUMAN]	3.19	1	1	2	345	38.3515	5.23682	1.13404	1.08228		1.10816	0.810813	0.758707		0.78476	1.4121	0.0126483
Q8NI22	Multiple coagulation factor deficiency protein 2	MCFD2	Multiple coagulation factor deficiency protein 2 OS=Homo sapiens OX=9606 GN=MCFD2 PE=1 SV=1 - [MCFD2_HUMAN]	11.64	1	1	3	146	16.3798	4.62744	1.21394	1.33845	1.55989	1.37076	0.987044	0.953403	0.972275	0.970908	1.41183	0.0170419
Q04446	1,4-alpha-glucan-branching enzyme	GBE1	1,4-alpha-glucan-branching enzyme OS=Homo sapiens OX=9606 GN=GBE1 PE=1 SV=3 - [GLGB_HUMAN]	50.43	28	28	220	702	80.4226	6.31592	1.22901	1.21348	1.08973	1.17741	0.884951	0.83007	0.787367	0.834129	1.41154	0.0027956
P05362	Intercellular adhesion molecule 1	ICAM1	Intercellular adhesion molecule 1 OS=Homo sapiens OX=9606 GN=ICAM1 PE=1 SV=2 - [ICAM1_HUMAN]	21.62	10	10	29	532	57.789	7.98682	1.10501	1.45647	1.25319	1.27155	0.838205	0.846956	1.01932	0.901495	1.4105	0.0347199
O14548	Cytochrome c oxidase subunit 7A-related protein, mitochondrial	COX7A2L	Cytochrome c oxidase subunit 7A-related protein, mitochondrial OS=Homo sapiens OX=9606 GN=COX7A2L PE=1 SV=2 - [COX7R_HUMAN]	40.35	5	5	16	114	12.6065	9.42236	1.19274	1.2306	1.03163	1.15166	0.766331	0.858766	0.82867	0.817922	1.40803	0.00751094
Q16740	ATP-dependent Clp protease proteolytic subunit, mitochondrial	CLPP	ATP-dependent Clp protease proteolytic subunit, mitochondrial OS=Homo sapiens OX=9606 GN=CLPP PE=1 SV=1 - [CLPP_HUMAN]	29.96	6	6	15	277	30.1606	8.08936	1.16053	1.10066	1.28103	1.18074	0.832852	0.849792	0.838805	0.840483	1.40484	0.0030831
P30046	D-dopachrome decarboxylase	DDT	D-dopachrome decarboxylase OS=Homo sapiens OX=9606 GN=DDT PE=1 SV=3 - [DOPD_HUMAN]	50	6	6	38	118	12.7037	7.29834	1.07996	1.09673	1.15151	1.1094	0.819006	0.778878	0.77258	0.790155	1.40403	0.000254247
O00217	NADH dehydrogenase [ubiquinone] iron-sulfur protein 8, mitochondrial	NDUFS8	NADH dehydrogenase [ubiquinone] iron-sulfur protein 8, mitochondrial OS=Homo sapiens OX=9606 GN=NDUFS8 PE=1 SV=1 - [NDUS8_HUMAN]	22.38	5	5	12	210	23.6896	6.34131	1.27079	1.23446	1.13127	1.21217	0.860923	0.895245	0.834089	0.863419	1.40392	0.0015422
Q9P0M6	Core histone macro-H2A.2	H2AFY2	Core histone macro-H2A.2 OS=Homo sapiens OX=9606 GN=H2AFY2 PE=1 SV=3 - [H2AW_HUMAN]	51.34	14	16	53	372	40.0334	9.68604	1.26119	1.38194	1.04421	1.22911	0.832364	0.806598	0.9888	0.875921	1.40322	0.0363144
Q6P1A2	Lysophospholipid acyltransferase 5	LPCAT3	Lysophospholipid acyltransferase 5 OS=Homo sapiens OX=9606 GN=LPCAT3 PE=1 SV=1 - [MBOA5_HUMAN]	12.94	4	4	6	487	55.9981	8.68994	1.09506	1.25433	1.35778	1.23572	0.88261	0.725533	1.03414	0.88076	1.40302	0.0389968
P23142	Fibulin-1	FBLN1	Fibulin-1 OS=Homo sapiens OX=9606 GN=FBLN1 PE=1 SV=4 - [FBLN1_HUMAN]	24.04	15	15	87	703	77.1624	5.22412	1.11248	1.04169	0.949793	1.03466	0.744954	0.787184	0.680385	0.737508	1.40291	0.00622326
Q96LW7	Caspase recruitment domain-containing protein 19	CARD19	Caspase recruitment domain-containing protein 19 OS=Homo sapiens OX=9606 GN=CARD19 PE=1 SV=1 - [CAR19_HUMAN]	13.16	3	3	7	228	25.573	9.20264	1.21486	1.2915	1.06643	1.19093	0.772977	0.811784	0.963021	0.849261	1.40231	0.0177312
Q9NQE9	Histidine triad nucleotide-binding protein 3	HINT3	Histidine triad nucleotide-binding protein 3 OS=Homo sapiens OX=9606 GN=HINT3 PE=1 SV=1 - [HINT3_HUMAN]	16.48	3	3	8	182	20.3481	6.59521	1.17297	1.14655	1.26043	1.19331	0.87869	0.825043	0.850637	0.851457	1.4015	0.000823006
O95817	BAG family molecular chaperone regulator 3	BAG3	BAG family molecular chaperone regulator 3 OS=Homo sapiens OX=9606 GN=BAG3 PE=1 SV=3 - [BAG3_HUMAN]	25.57	11	11	27	575	61.5569	6.94678	0.971144	1.10522	1.32303	1.13313	0.80314	0.825411	0.797086	0.808546	1.40144	0.0343636
P07108	Acyl-CoA-binding protein	DBI	Acyl-CoA-binding protein OS=Homo sapiens OX=9606 GN=DBI PE=1 SV=2 - [ACBP_HUMAN]	50.57	3	3	24	87	10.038	6.56592	1.09513	1.34951	1.16133	1.20199	0.774156	0.934692	0.867858	0.858902	1.39945	0.0184246
Q96DB5	Regulator of microtubule dynamics protein 1	RMDN1	Regulator of microtubule dynamics protein 1 OS=Homo sapiens OX=9606 GN=RMDN1 PE=1 SV=1 - [RMD1_HUMAN]	38.54	12	13	51	314	35.7854	8.49951	1.20084	1.09245	1.08617	1.12649	0.773574	0.785561	0.858072	0.805736	1.39809	0.00215798
Q9H3K6	BolA-like protein 2	BOLA2	BolA-like protein 2 OS=Homo sapiens OX=9606 GN=BOLA2 PE=1 SV=1 - [BOLA2_HUMAN]	39.53	3	3	10	86	10.1102	6.52197	1.10445	1.19623		1.15034	0.862191	0.783407		0.822799	1.39808	0.0324427
P20020	Plasma membrane calcium-transporting ATPase 1	ATP2B1	Plasma membrane calcium-transporting ATPase 1 OS=Homo sapiens OX=9606 GN=ATP2B1 PE=1 SV=4 - [AT2B1_HUMAN]	30.25	14	35	165	1220	134.6	5.90967	1.10442	1.34167	1.09408	1.18006	0.853676	0.823607	0.857169	0.844817	1.39682	0.0147278
Q8IY63	Angiomotin-like protein 1	AMOTL1	Angiomotin-like protein 1 OS=Homo sapiens OX=9606 GN=AMOTL1 PE=1 SV=1 - [AMOL1_HUMAN]	5.23	2	4	6	956	106.508	7.10791	1.06511	1.26701	1.26265	1.19826	0.970447	0.869077	0.738772	0.859432	1.39424	0.0230528
P14854	Cytochrome c oxidase subunit 6B1	COX6B1	Cytochrome c oxidase subunit 6B1 OS=Homo sapiens OX=9606 GN=COX6B1 PE=1 SV=2 - [CX6B1_HUMAN]	32.56	3	3	9	86	10.1857	7.04932	1.08111	1.15833	1.08473	1.10806	0.80899	0.80352	0.771705	0.794739	1.39424	0.000348822
P00395	Cytochrome c oxidase subunit 1	MT-CO1	Cytochrome c oxidase subunit 1 OS=Homo sapiens OX=9606 GN=MT-CO1 PE=1 SV=1 - [COX1_HUMAN]	1.56	1	1	2	513	57.003	6.69775		1.51989	1.52607	1.52298		1.1087	1.07728	1.09299	1.39341	0.00138367
P30536	Translocator protein	TSPO	Translocator protein OS=Homo sapiens OX=9606 GN=TSPO PE=1 SV=3 - [TSPO_HUMAN]	26.63	4	4	13	169	18.8156	9.36377	1.24585	1.16841	1.32668	1.24698	0.875488	0.920828	0.889427	0.895248	1.39289	0.00179095
A6NDU8	UPF0600 protein C5orf51	C5orf51	UPF0600 protein C5orf51 OS=Homo sapiens OX=9606 GN=C5orf51 PE=1 SV=1 - [CE051_HUMAN]	11.22	3	3	5	294	33.5986	5.26221	1.14765	1.20374	1.34721	1.23287	0.796088	1.08226	0.783075	0.887141	1.38971	0.0389741
Q9Y6N5	Sulfide:quinone oxidoreductase, mitochondrial	SQOR	Sulfide:quinone oxidoreductase, mitochondrial OS=Homo sapiens OX=9606 GN=SQOR PE=1 SV=1 - [SQOR_HUMAN]	65.56	28	28	181	450	49.9289	9.11475	1.12734	1.2383	1.15814	1.17459	0.915788	0.853296	0.768801	0.845961	1.38847	0.00366582
Q7Z3D6	D-glutamate cyclase, mitochondrial	DGLUCY	D-glutamate cyclase, mitochondrial OS=Homo sapiens OX=9606 GN=DGLUCY PE=1 SV=2 - [GLUCM_HUMAN]	20.29	11	11	38	616	66.394	6.78564	1.11961	1.184	1.28195	1.19519	0.941037	0.805714	0.838001	0.861584	1.3872	0.0058971
P61960	Ubiquitin-fold modifier 1	UFM1	Ubiquitin-fold modifier 1 OS=Homo sapiens OX=9606 GN=UFM1 PE=1 SV=1 - [UFM1_HUMAN]	58.82	4	4	13	85	9.11187	9.30518	1.20191	1.30846	1.10683	1.20573	0.809495	0.878822	0.919673	0.86933	1.38697	0.00719677
O14531	Dihydropyrimidinase-related protein 4	DPYSL4	Dihydropyrimidinase-related protein 4 OS=Homo sapiens OX=9606 GN=DPYSL4 PE=1 SV=2 - [DPYL4_HUMAN]	4.02	1	2	12	572	61.8384	7.09326	1.22141	1.06148	1.09091	1.1246	0.945576	0.738909	0.75467	0.813052	1.38319	0.0195929
Q92597	Protein NDRG1	NDRG1	Protein NDRG1 OS=Homo sapiens OX=9606 GN=NDRG1 PE=1 SV=1 - [NDRG1_HUMAN]	41.88	10	10	51	394	42.8077	5.8208	1.34962	1.3677	1.05914	1.25882	1.00841	0.903602	0.821239	0.911084	1.38167	0.037723
Q9UHA4	Ragulator complex protein LAMTOR3	LAMTOR3	Ragulator complex protein LAMTOR3 OS=Homo sapiens OX=9606 GN=LAMTOR3 PE=1 SV=1 - [LTOR3_HUMAN]	49.19	6	6	15	124	13.6143	7.34229	1.08742	1.18921	1.22561	1.16741	0.921779	0.798122	0.816691	0.845531	1.38069	0.00469096
Q08431	Lactadherin	MFGE8	Lactadherin OS=Homo sapiens OX=9606 GN=MFGE8 PE=1 SV=3 - [MFGM_HUMAN]	55.56	18	18	95	387	43.0775	8.14795	0.968077	1.18541	1.18619	1.11323	0.760503	0.842005	0.816849	0.806452	1.3804	0.0159743
Q96AB3	Isochorismatase domain-containing protein 2	ISOC2	Isochorismatase domain-containing protein 2 OS=Homo sapiens OX=9606 GN=ISOC2 PE=1 SV=1 - [ISOC2_HUMAN]	23.41	2	2	5	205	22.3228	7.76709	1.09769	1.45454	1.19893	1.25038	0.988566	0.873564	0.861516	0.907882	1.37725	0.0393948
Q16851	UTP--glucose-1-phosphate uridylyltransferase	UGP2	UTP--glucose-1-phosphate uridylyltransferase OS=Homo sapiens OX=9606 GN=UGP2 PE=1 SV=5 - [UGPA_HUMAN]	58.86	28	28	197	508	56.9047	8.14795	1.18183	1.02961	1.01412	1.07519	0.799186	0.739149	0.805354	0.78123	1.37627	0.00693392
P51688	N-sulphoglucosamine sulphohydrolase	SGSH	N-sulphoglucosamine sulphohydrolase OS=Homo sapiens OX=9606 GN=SGSH PE=1 SV=1 - [SPHM_HUMAN]	11.35	4	4	12	502	56.6595	6.94678	1.11791	1.12522	1.16981	1.13765	1.00888	0.668846	0.803861	0.827196	1.37531	0.0362496
Q92882	Osteoclast-stimulating factor 1	OSTF1	Osteoclast-stimulating factor 1 OS=Homo sapiens OX=9606 GN=OSTF1 PE=1 SV=2 - [OSTF1_HUMAN]	42.06	6	6	20	214	23.7719	5.68115	1.02603	1.13896	1.16512	1.11004	0.918655	0.699542	0.804492	0.807563	1.37455	0.0166316
O60879	Protein diaphanous homolog 2	DIAPH2	Protein diaphanous homolog 2 OS=Homo sapiens OX=9606 GN=DIAPH2 PE=1 SV=1 - [DIAP2_HUMAN]	20.89	21	22	61	1101	125.49	6.58057	1.0972	1.18641	1.12534	1.13632	0.780253	0.854953	0.84597	0.827059	1.37393	0.00093805
P35232	Prohibitin	PHB	Prohibitin OS=Homo sapiens OX=9606 GN=PHB PE=1 SV=1 - [PHB_HUMAN]	67.65	16	16	109	272	29.7859	5.75732	1.11423	1.15847	1.10754	1.12675	0.837724	0.787764	0.836037	0.820509	1.37323	0.00018028
P07203	Glutathione peroxidase 1	GPX1	Glutathione peroxidase 1 OS=Homo sapiens OX=9606 GN=GPX1 PE=1 SV=4 - [GPX1_HUMAN]	32.51	6	6	28	203	22.0751	6.55127	1.31492	1.04011	1.01913	1.12472	0.802961	0.879406	0.782585	0.821651	1.36885	0.0384627
O14735	CDP-diacylglycerol--inositol 3-phosphatidyltransferase	CDIPT	CDP-diacylglycerol--inositol 3-phosphatidyltransferase OS=Homo sapiens OX=9606 GN=CDIPT PE=1 SV=1 - [CDIPT_HUMAN]	28.17	6	6	21	213	23.5231	8.03076	1.05925	1.15655	1.28872	1.16818	1.00383	0.731375	0.8253	0.853503	1.36868	0.0388962
Q92734	Protein TFG	TFG	Protein TFG OS=Homo sapiens OX=9606 GN=TFG PE=1 SV=2 - [TFG_HUMAN]	30.5	12	13	43	400	43.4212	5.09717	1.08228	1.12124	1.37781	1.19378	0.998968	0.782083	0.836795	0.872615	1.36804	0.0471087
O95298	NADH dehydrogenase [ubiquinone] 1 subunit C2	NDUFC2	NADH dehydrogenase [ubiquinone] 1 subunit C2 OS=Homo sapiens OX=9606 GN=NDUFC2 PE=1 SV=1 - [NDUC2_HUMAN]	37.82	6	6	21	119	14.1784	8.98291	1.20514	1.11657	0.95586	1.09252	0.85853	0.794647	0.743796	0.798991	1.36738	0.0215403
O75626	PR domain zinc finger protein 1	PRDM1	PR domain zinc finger protein 1 OS=Homo sapiens OX=9606 GN=PRDM1 PE=1 SV=2 - [PRDM1_HUMAN]	0.85	1	1	3	825	91.7119	8.48486		1.17034	1.1655	1.16792		0.842612	0.867504	0.855058	1.3659	0.0016386
Q9UJZ1	Stomatin-like protein 2, mitochondrial	STOML2	Stomatin-like protein 2, mitochondrial OS=Homo sapiens OX=9606 GN=STOML2 PE=1 SV=1 - [STML2_HUMAN]	51.12	13	13	73	356	38.5102	7.38623	1.1807	1.1548	1.03605	1.12385	0.815328	0.78344	0.869775	0.822848	1.36581	0.00417386
Q6RW13	Type-1 angiotensin II receptor-associated protein	AGTRAP	Type-1 angiotensin II receptor-associated protein OS=Homo sapiens OX=9606 GN=AGTRAP PE=1 SV=1 - [ATRAP_HUMAN]	35.22	4	4	12	159	17.4079	6.13818	1.06178	1.25838	1.31003	1.21006	0.953267	0.844381	0.862348	0.886666	1.36473	0.0174525
P13473	Lysosome-associated membrane glycoprotein 2	LAMP2	Lysosome-associated membrane glycoprotein 2 OS=Homo sapiens OX=9606 GN=LAMP2 PE=1 SV=2 - [LAMP2_HUMAN]	15.37	6	6	30	410	44.9323	5.63037	1.06962	1.27514	1.41388	1.25288	0.923835	0.922359	0.908253	0.918149	1.36457	0.0287509
Q14108	Lysosome membrane protein 2	SCARB2	Lysosome membrane protein 2 OS=Homo sapiens OX=9606 GN=SCARB2 PE=1 SV=2 - [SCRB2_HUMAN]	33.89	14	14	94	478	54.2555	5.13525	1.11042	1.2158	1.35255	1.22626	0.980743	0.852945	0.862351	0.89868	1.36451	0.0157204
Q9Y6G5	COMM domain-containing protein 10	COMMD10	COMM domain-containing protein 10 OS=Homo sapiens OX=9606 GN=COMMD10 PE=1 SV=1 - [COMDA_HUMAN]	49.01	7	7	17	202	22.9521	6.53662	1.10135	1.26551	1.05574	1.14087	0.865406	0.758249	0.886886	0.836847	1.36329	0.0154986
P43304	Glycerol-3-phosphate dehydrogenase, mitochondrial	GPD2	Glycerol-3-phosphate dehydrogenase, mitochondrial OS=Homo sapiens OX=9606 GN=GPD2 PE=1 SV=3 - [GPDM_HUMAN]	52.41	34	34	130	727	80.8016	7.69385	1.31354	1.19543	1.1347	1.21456	0.927146	0.830372	0.916812	0.891444	1.36246	0.00603299
O95479	GDH/6PGL endoplasmic bifunctional protein	H6PD	GDH/6PGL endoplasmic bifunctional protein OS=Homo sapiens OX=9606 GN=H6PD PE=1 SV=2 - [G6PE_HUMAN]	23.14	16	16	41	791	88.8364	7.29834	1.15182	1.16306	1.15468	1.15652	0.859001	0.807313	0.880873	0.849062	1.36211	0.000153927
Q8WZA0	Protein LZIC	LZIC	Protein LZIC OS=Homo sapiens OX=9606 GN=LZIC PE=1 SV=1 - [LZIC_HUMAN]	36.84	6	6	13	190	21.4811	4.94482	1.17464	1.10743	1.12874	1.13694	0.817577	0.842141	0.845987	0.835235	1.36122	0.000156181
Q9NPA8	Transcription and mRNA export factor ENY2	ENY2	Transcription and mRNA export factor ENY2 OS=Homo sapiens OX=9606 GN=ENY2 PE=1 SV=1 - [ENY2_HUMAN]	16.83	1	1	5	101	11.5213	9.33447	1.0765	1.04147	1.30114	1.1397	0.850577	0.854418	0.807522	0.837506	1.36083	0.0217155
Q9P266	Junctional protein associated with coronary artery disease	JCAD	Junctional protein associated with coronary artery disease OS=Homo sapiens OX=9606 GN=JCAD PE=1 SV=3 - [JCAD_HUMAN]	34.73	33	33	91	1359	148.26	7.09326	1.19656	1.14339	1.09228	1.14408	0.815092	0.885185	0.825204	0.841827	1.35904	0.0012496
P00558	Phosphoglycerate kinase 1	PGK1	Phosphoglycerate kinase 1 OS=Homo sapiens OX=9606 GN=PGK1 PE=1 SV=3 - [PGK1_HUMAN]	77.94	27	34	401	417	44.5861	8.104	1.35792	1.22331	1.04	1.20707	0.907195	0.889438	0.868859	0.888498	1.35856	0.0264627
P30626	Sorcin	SRI	Sorcin OS=Homo sapiens OX=9606 GN=SRI PE=1 SV=1 - [SORCN_HUMAN]	29.8	6	6	25	198	21.6624	5.59229	1.02643	1.15836	1.20011	1.1283	0.798415	0.841859	0.85195	0.830741	1.35819	0.00560188
O43399	Tumor protein D54	TPD52L2	Tumor protein D54 OS=Homo sapiens OX=9606 GN=TPD52L2 PE=1 SV=2 - [TPD54_HUMAN]	82.04	16	16	106	206	22.2243	5.36377	1.08032	1.07112	1.05824	1.0699	0.710689	0.837783	0.816832	0.788435	1.35699	0.00212134
Q9H1C7	Cysteine-rich and transmembrane domain-containing protein 1	CYSTM1	Cysteine-rich and transmembrane domain-containing protein 1 OS=Homo sapiens OX=9606 GN=CYSTM1 PE=1 SV=1 - [CYTM1_HUMAN]	10.31	1	1	4	97	10.6238	4.32275	1.06889	1.11966	1.23673	1.14176	0.751343	0.820786	0.952488	0.841539	1.35675	0.0176541
P07858	Cathepsin B	CTSB	Cathepsin B OS=Homo sapiens OX=9606 GN=CTSB PE=1 SV=3 - [CATB_HUMAN]	33.04	11	11	94	339	37.7968	6.30322	1.06053	1.21701	1.13302	1.13685	0.865418	0.889282	0.764874	0.839858	1.35363	0.00737453
Q9NXC5	GATOR complex protein MIOS	MIOS	GATOR complex protein MIOS OS=Homo sapiens OX=9606 GN=MIOS PE=1 SV=2 - [MIO_HUMAN]	14.29	10	10	22	875	98.5209	6.72705	1.10841	1.08281	1.26831	1.15318	0.900816	0.898103	0.757089	0.852002	1.35349	0.0159047
P10606	Cytochrome c oxidase subunit 5B, mitochondrial	COX5B	Cytochrome c oxidase subunit 5B, mitochondrial OS=Homo sapiens OX=9606 GN=COX5B PE=1 SV=2 - [COX5B_HUMAN]	40.31	5	5	24	129	13.6869	8.80713	1.21012	1.16513	1.1053	1.16019	0.883729	0.838212	0.856931	0.859624	1.34964	0.000816306
O75746	Calcium-binding mitochondrial carrier protein Aralar1	SLC25A12	Calcium-binding mitochondrial carrier protein Aralar1 OS=Homo sapiens OX=9606 GN=SLC25A12 PE=1 SV=2 - [CMC1_HUMAN]	24.63	9	14	36	678	74.7149	8.38232	1.15372	1.1344	1.24881	1.17898	0.904575	0.860503	0.856793	0.873957	1.34901	0.00137986
P08236	Beta-glucuronidase	GUSB	Beta-glucuronidase OS=Homo sapiens OX=9606 GN=GUSB PE=1 SV=2 - [BGLR_HUMAN]	17.82	10	10	22	651	74.6847	7.02002	1.11801	1.19916	1.12499	1.14738	0.862506	0.919473	0.770165	0.850715	1.34873	0.00424371
Q9UGM6	Tryptophan--tRNA ligase, mitochondrial	WARS2	Tryptophan--tRNA ligase, mitochondrial OS=Homo sapiens OX=9606 GN=WARS2 PE=1 SV=1 - [SYWM_HUMAN]	9.44	3	3	8	360	40.1214	9.27588	0.998046	1.20557	1.286	1.1632	0.794618	0.993136	0.799826	0.862527	1.3486	0.0493786
Q03393	6-pyruvoyl tetrahydrobiopterin synthase	PTS	6-pyruvoyl tetrahydrobiopterin synthase OS=Homo sapiens OX=9606 GN=PTS PE=1 SV=1 - [PTPS_HUMAN]	8.97	1	1	2	145	16.3752	6.68311		1.14169	1.22026	1.18097		0.932661	0.821317	0.876989	1.34662	0.0467467
Q07817	Bcl-2-like protein 1	BCL2L1	Bcl-2-like protein 1 OS=Homo sapiens OX=9606 GN=BCL2L1 PE=1 SV=1 - [B2CL1_HUMAN]	8.15	2	2	6	233	26.0327	4.93213	1.00474	1.16927	1.17593	1.11665	0.914588	0.859365	0.713781	0.829245	1.34659	0.0247707
P52306	Rap1 GTPase-GDP dissociation stimulator 1	RAP1GDS1	Rap1 GTPase-GDP dissociation stimulator 1 OS=Homo sapiens OX=9606 GN=RAP1GDS1 PE=1 SV=3 - [GDS1_HUMAN]	30.81	16	17	65	607	66.2745	5.31299	1.01883	1.09858	1.24273	1.12005	0.808775	0.862869	0.826495	0.832713	1.34506	0.0130376
P39210	Protein Mpv17	MPV17	Protein Mpv17 OS=Homo sapiens OX=9606 GN=MPV17 PE=1 SV=1 - [MPV17_HUMAN]	21.59	3	3	11	176	19.7204	9.46631	1.26628	1.35828	1.19224	1.27227	0.904288	1.0842	0.850779	0.946422	1.34429	0.0188392
Q9P0S9	Transmembrane protein 14C	TMEM14C	Transmembrane protein 14C OS=Homo sapiens OX=9606 GN=TMEM14C PE=1 SV=1 - [TM14C_HUMAN]	55.36	4	4	13	112	11.557	9.87646	1.23705	1.31685	1.40109	1.31833	0.989959	0.996765	0.95871	0.981812	1.34275	0.00231612
P00167	Cytochrome b5	CYB5A	Cytochrome b5 OS=Homo sapiens OX=9606 GN=CYB5A PE=1 SV=2 - [CYB5_HUMAN]	42.54	4	4	11	134	15.3205	4.95752	1.1855	1.06807	1.14962	1.1344	0.901829	0.763035	0.874625	0.846496	1.34011	0.00630848
Q99643	Succinate dehydrogenase cytochrome b560 subunit, mitochondrial	SDHC	Succinate dehydrogenase cytochrome b560 subunit, mitochondrial OS=Homo sapiens OX=9606 GN=SDHC PE=1 SV=1 - [C560_HUMAN]	4.73	1	1	6	169	18.5978	9.68604	1.28776	1.27448	1.09156	1.21793	0.95206	0.827287	0.948843	0.909397	1.33927	0.0149887
Q9Y224	RNA transcription, translation and transport factor protein	RTRAF	RNA transcription, translation and transport factor protein OS=Homo sapiens OX=9606 GN=RTRAF PE=1 SV=1 - [RTRAF_HUMAN]	50	11	11	50	244	28.0507	6.65381	1.13525	1.17863	1.01491	1.1096	0.809045	0.840641	0.835898	0.828528	1.33924	0.00490637
Q9UKR5	Probable ergosterol biosynthetic protein 28	ERG28	Probable ergosterol biosynthetic protein 28 OS=Homo sapiens OX=9606 GN=ERG28 PE=1 SV=1 - [ERG28_HUMAN]	12.14	2	2	8	140	15.8535	9.83252	1.00494	1.20682	1.17284	1.1282	0.882851	0.799188	0.84548	0.842507	1.3391	0.0129684
P15289	Arylsulfatase A	ARSA	Arylsulfatase A OS=Homo sapiens OX=9606 GN=ARSA PE=1 SV=3 - [ARSA_HUMAN]	13.41	5	5	14	507	53.5537	6.07471	1.14615	1.14152	1.19305	1.16024	0.819259	0.943877	0.840074	0.867737	1.33709	0.00221622
Q9UKU7	Isobutyryl-CoA dehydrogenase, mitochondrial	ACAD8	Isobutyryl-CoA dehydrogenase, mitochondrial OS=Homo sapiens OX=9606 GN=ACAD8 PE=1 SV=1 - [ACAD8_HUMAN]	9.4	4	4	6	415	45.0405	7.85498	1.16537	1.27817	1.04417	1.16257	0.874048	0.834112	0.901621	0.869927	1.3364	0.0141468
O60739	Eukaryotic translation initiation factor 1b	EIF1B	Eukaryotic translation initiation factor 1b OS=Homo sapiens OX=9606 GN=EIF1B PE=1 SV=2 - [EIF1B_HUMAN]	43.36	1	6	29	113	12.8157	7.37158	1.15002	1.14628	1.26361	1.18664	0.82714	0.845522	0.991877	0.88818	1.33603	0.00998668
P09525	Annexin A4	ANXA4	Annexin A4 OS=Homo sapiens OX=9606 GN=ANXA4 PE=1 SV=4 - [ANXA4_HUMAN]	71.16	22	23	240	319	35.8601	6.12549	1.22013	1.03872	1.09606	1.11831	0.822135	0.836925	0.856356	0.838472	1.33374	0.00679313
Q9BX68	Histidine triad nucleotide-binding protein 2, mitochondrial	HINT2	Histidine triad nucleotide-binding protein 2, mitochondrial OS=Homo sapiens OX=9606 GN=HINT2 PE=1 SV=1 - [HINT2_HUMAN]	22.09	2	2	5	163	17.1512	9.15869	1.18431	1.13216	1.13156	1.14934	0.893442	0.88027	0.811973	0.861895	1.33351	0.000725558
P00403	Cytochrome c oxidase subunit 2	MT-CO2	Cytochrome c oxidase subunit 2 OS=Homo sapiens OX=9606 GN=MT-CO2 PE=1 SV=1 - [COX2_HUMAN]	27.75	5	5	44	227	25.5482	4.81787	1.13988	1.30518	1.18525	1.2101	0.888702	0.917646	0.917201	0.90785	1.33293	0.00384164
Q5R3I4	Tetratricopeptide repeat protein 38	TTC38	Tetratricopeptide repeat protein 38 OS=Homo sapiens OX=9606 GN=TTC38 PE=1 SV=1 - [TTC38_HUMAN]	6.61	3	3	4	469	52.7535	5.98584	1.26247	1.22796	1.1289	1.20644	0.779899	1.03603	0.901229	0.905721	1.33203	0.0232658
P52179	Myomesin-1	MYOM1	Myomesin-1 OS=Homo sapiens OX=9606 GN=MYOM1 PE=1 SV=2 - [MYOM1_HUMAN]	1.25	2	2	4	1685	187.509	6.93213	1.21292	0.990259	1.10746	1.10355	0.828427	0.726787	0.930865	0.828693	1.33167	0.0344638
O00479	High mobility group nucleosome-binding domain-containing protein 4	HMGN4	High mobility group nucleosome-binding domain-containing protein 4 OS=Homo sapiens OX=9606 GN=HMGN4 PE=1 SV=3 - [HMGN4_HUMAN]	43.33	3	5	14	90	9.53323	10.4771	1.13213	1.30092	1.03219	1.15508	0.866478	0.878387	0.858466	0.867777	1.33108	0.0216979
Q9H074	Polyadenylate-binding protein-interacting protein 1	PAIP1	Polyadenylate-binding protein-interacting protein 1 OS=Homo sapiens OX=9606 GN=PAIP1 PE=1 SV=1 - [PAIP1_HUMAN]	5.01	3	3	9	479	53.4911	4.80518	1.06875	1.19608	1.17639	1.14708	0.836737	0.833381	0.918913	0.863011	1.32916	0.00422702
P05496	ATP synthase F(0) complex subunit C1, mitochondrial	ATP5MC1	ATP synthase F(0) complex subunit C1, mitochondrial OS=Homo sapiens OX=9606 GN=ATP5MC1 PE=1 SV=2 - [AT5G1_HUMAN]	5.15	1	1	14	136	14.2675	9.74463	1.22734	1.08812	1.24228	1.18591	0.92796	0.910354	0.83887	0.892394	1.32891	0.00639052
Q7Z2X4	PTB-containing, cubilin and LRP1-interacting protein	PID1	PTB-containing, cubilin and LRP1-interacting protein OS=Homo sapiens OX=9606 GN=PID1 PE=1 SV=1 - [PCLI1_HUMAN]	10.8	3	3	4	250	28.2531	7.00537	1.29591		1.21755	1.25673	0.932719		0.958755	0.945737	1.32884	0.0171742
Q13228	Methanethiol oxidase	SELENBP1	Methanethiol oxidase OS=Homo sapiens OX=9606 GN=SELENBP1 PE=1 SV=2 - [SBP1_HUMAN]	54.87	20	20	74	472	52.3576	6.3667	1.21314	1.05666	1.24382	1.17121	0.97844	0.792098	0.875863	0.882134	1.3277	0.0217144
O95749	Geranylgeranyl pyrophosphate synthase	GGPS1	Geranylgeranyl pyrophosphate synthase OS=Homo sapiens OX=9606 GN=GGPS1 PE=1 SV=1 - [GGPPS_HUMAN]	9.33	3	3	7	300	34.849	6.13818	1.11453	1.21519	1.16864	1.16612	0.891557	0.877694	0.867973	0.879075	1.32653	0.000656253
O75347	Tubulin-specific chaperone A	TBCA	Tubulin-specific chaperone A OS=Homo sapiens OX=9606 GN=TBCA PE=1 SV=3 - [TBCA_HUMAN]	51.85	9	9	40	108	12.8467	5.2876	1.04857	1.23558	1.10298	1.12904	0.863533	0.824865	0.867106	0.851835	1.32542	0.00834008
Q96DM3	Regulator of MON1-CCZ1 complex	RMC1	Regulator of MON1-CCZ1 complex OS=Homo sapiens OX=9606 GN=RMC1 PE=1 SV=2 - [RMC1_HUMAN]	14.46	7	7	12	657	74.9266	7.82568	1.16872	1.16053	1.26965	1.19963	0.905163	0.832737	0.977894	0.905264	1.32518	0.00574515
Q16698	2,4-dienoyl-CoA reductase, mitochondrial	DECR1	2,4-dienoyl-CoA reductase, mitochondrial OS=Homo sapiens OX=9606 GN=DECR1 PE=1 SV=1 - [DECR_HUMAN]	39.1	12	12	68	335	36.0448	9.27588	1.23044	1.18581	1.15667	1.19097	0.928905	0.878846	0.888507	0.898753	1.32514	0.000376916
Q9UP38	Frizzled-1	FZD1	Frizzled-1 OS=Homo sapiens OX=9606 GN=FZD1 PE=1 SV=2 - [FZD1_HUMAN]	2.94	1	2	7	647	71.1118	7.98682	1.38814	1.15778	1.19791	1.24794	0.884304	0.919643	1.02401	0.942653	1.32386	0.0208287
P78318	Immunoglobulin-binding protein 1	IGBP1	Immunoglobulin-binding protein 1 OS=Homo sapiens OX=9606 GN=IGBP1 PE=1 SV=1 - [IGBP1_HUMAN]	31.27	9	9	27	339	39.1975	5.37646	1.17628	1.11021	1.18271	1.1564	0.809302	0.83785	0.974313	0.873822	1.32339	0.00722363
P35914	Hydroxymethylglutaryl-CoA lyase, mitochondrial	HMGCL	Hydroxymethylglutaryl-CoA lyase, mitochondrial OS=Homo sapiens OX=9606 GN=HMGCL PE=1 SV=2 - [HMGCL_HUMAN]	37.23	11	12	33	325	34.3378	8.54346	1.15908	1.1565	1.1563	1.15729	0.881694	0.926119	0.817717	0.875177	1.32235	0.000857235
P17900	Ganglioside GM2 activator	GM2A	Ganglioside GM2 activator OS=Homo sapiens OX=9606 GN=GM2A PE=1 SV=4 - [SAP3_HUMAN]	17.1	4	4	8	193	20.8247	5.31299	1.27061	1.20287	1.05659	1.17669	0.873392	0.926578	0.869607	0.889859	1.32233	0.0120553
Q15942	Zyxin	ZYX	Zyxin OS=Homo sapiens OX=9606 GN=ZYX PE=1 SV=1 - [ZYX_HUMAN]	32.87	14	14	84	572	61.2382	6.66846	0.990204	1.00476	1.16475	1.05324	0.807916	0.873816	0.708308	0.79668	1.32203	0.0253922
Q7Z7L8	Uncharacterized protein C11orf96	C11orf96	Uncharacterized protein C11orf96 OS=Homo sapiens OX=9606 GN=C11orf96 PE=1 SV=3 - [CK096_HUMAN]	2.07	1	1	2	435	46.0854	9.99365	1.25253	1.22443		1.23848	0.996848	0.876762		0.936805	1.32202	0.0393351
P06396	Gelsolin	GSN	Gelsolin OS=Homo sapiens OX=9606 GN=GSN PE=1 SV=1 - [GELS_HUMAN]	61	42	42	376	782	85.6442	6.27783	0.95966	1.01815	1.26343	1.08041	0.805196	0.82483	0.823701	0.817909	1.32095	0.0480994
P16930	Fumarylacetoacetase	FAH	Fumarylacetoacetase OS=Homo sapiens OX=9606 GN=FAH PE=1 SV=2 - [FAAA_HUMAN]	36.75	11	11	32	419	46.3442	6.94678	1.25667	1.31845	1.0206	1.19857	0.884444	0.848304	0.990457	0.907735	1.3204	0.0441075
Q07021	Complement component 1 Q subcomponent-binding protein, mitochondrial	C1QBP	Complement component 1 Q subcomponent-binding protein, mitochondrial OS=Homo sapiens OX=9606 GN=C1QBP PE=1 SV=1 - [C1QBP_HUMAN]	31.21	6	6	69	282	31.3426	4.84326	1.2435	1.19079	1.17007	1.20145	0.910106	0.865669	0.958139	0.911305	1.31839	0.00109506
Q9NRV9	Heme-binding protein 1	HEBP1	Heme-binding protein 1 OS=Homo sapiens OX=9606 GN=HEBP1 PE=1 SV=1 - [HEBP1_HUMAN]	80.42	12	12	49	189	21.0835	5.79541	0.968012	1.26297	1.14124	1.12407	0.840034	0.913078	0.806085	0.853066	1.31769	0.0410996
Q9BUR5	MICOS complex subunit MIC26	APOO	MICOS complex subunit MIC26 OS=Homo sapiens OX=9606 GN=APOO PE=1 SV=1 - [MIC26_HUMAN]	23.23	4	4	10	198	22.2705	9.12939	1.15386	1.30808	1.06859	1.17684	0.918185	0.863634	0.898075	0.893298	1.31741	0.0168872
Q96EL3	39S ribosomal protein L53, mitochondrial	MRPL53	39S ribosomal protein L53, mitochondrial OS=Homo sapiens OX=9606 GN=MRPL53 PE=1 SV=1 - [RM53_HUMAN]	38.39	3	3	7	112	12.0992	8.76318	1.08852	1.19707	1.12508	1.13689	0.85768	0.866525	0.866579	0.863595	1.31646	0.00103446
O76054	SEC14-like protein 2	SEC14L2	SEC14-like protein 2 OS=Homo sapiens OX=9606 GN=SEC14L2 PE=1 SV=1 - [S14L2_HUMAN]	11.66	4	5	15	403	46.1156	7.84033	1.28286	1.14111	1.13306	1.18568	0.87542	0.861205	0.967799	0.901474	1.31526	0.00855022
P09669	Cytochrome c oxidase subunit 6C	COX6C	Cytochrome c oxidase subunit 6C OS=Homo sapiens OX=9606 GN=COX6C PE=1 SV=2 - [COX6C_HUMAN]	52	8	8	26	75	8.77569	10.3892	1.18997	1.17091	0.952762	1.10455	0.811249	0.845096	0.863674	0.840006	1.31492	0.0270775
Q9Y3C6	Peptidyl-prolyl cis-trans isomerase-like 1	PPIL1	Peptidyl-prolyl cis-trans isomerase-like 1 OS=Homo sapiens OX=9606 GN=PPIL1 PE=1 SV=1 - [PPIL1_HUMAN]	34.34	5	5	19	166	18.2251	7.98682	0.997173	1.10853	1.09547	1.06706	0.847925	0.819453	0.768052	0.81181	1.31442	0.00377176
P20073	Annexin A7	ANXA7	Annexin A7 OS=Homo sapiens OX=9606 GN=ANXA7 PE=1 SV=3 - [ANXA7_HUMAN]	31.35	17	17	116	488	52.7058	5.68115	1.08279	1.08824	1.06983	1.08029	0.794552	0.818991	0.852695	0.822079	1.31409	0.000128934
Q53T59	HCLS1-binding protein 3	HS1BP3	HCLS1-binding protein 3 OS=Homo sapiens OX=9606 GN=HS1BP3 PE=1 SV=1 - [H1BP3_HUMAN]	41.07	13	13	45	392	42.7539	5.0083	1.09889	1.06488	1.05895	1.07424	0.83568	0.763403	0.854647	0.81791	1.3134	0.00109107
Q9BUT1	3-hydroxybutyrate dehydrogenase type 2	BDH2	3-hydroxybutyrate dehydrogenase type 2 OS=Homo sapiens OX=9606 GN=BDH2 PE=1 SV=2 - [BDH2_HUMAN]	27.76	6	7	31	245	26.7067	7.6499	1.27757	1.11862	1.2063	1.20083	0.900535	0.824119	1.01842	0.914359	1.3133	0.0170684
Q8WVJ2	NudC domain-containing protein 2	NUDCD2	NudC domain-containing protein 2 OS=Homo sapiens OX=9606 GN=NUDCD2 PE=1 SV=1 - [NUDC2_HUMAN]	29.3	4	4	11	157	17.6647	5.07178	0.884949	1.01557	1.15139	1.0173	0.7383	0.842796	0.746684	0.775926	1.31108	0.0451626
Q13505	Metaxin-1	MTX1	Metaxin-1 OS=Homo sapiens OX=9606 GN=MTX1 PE=1 SV=3 - [MTX1_HUMAN]	22.53	9	9	15	466	51.4306	9.78857	1.13005	1.00079	1.25372	1.12819	0.900683	0.8099	0.873507	0.861363	1.30977	0.0265634
Q5JS37	NHL repeat-containing protein 3	NHLRC3	NHL repeat-containing protein 3 OS=Homo sapiens OX=9606 GN=NHLRC3 PE=2 SV=1 - [NHLC3_HUMAN]	5.48	2	2	5	347	38.2585	6.43018	1.06291	1.1029	1.3664	1.1774	0.934324	0.91808	0.848409	0.900271	1.30783	0.0485385
Q9Y5L4	Mitochondrial import inner membrane translocase subunit Tim13	TIMM13	Mitochondrial import inner membrane translocase subunit Tim13 OS=Homo sapiens OX=9606 GN=TIMM13 PE=1 SV=1 - [TIM13_HUMAN]	38.95	3	3	8	95	10.493	8.17725	1.15063	1.10289	1.12304	1.12552	0.872454	0.865379	0.844612	0.860815	1.3075	8.13662e-05
O14773	Tripeptidyl-peptidase 1	TPP1	Tripeptidyl-peptidase 1 OS=Homo sapiens OX=9606 GN=TPP1 PE=1 SV=2 - [TPP1_HUMAN]	18.65	7	7	24	563	61.2096	6.48096	1.26295	1.22335	1.04993	1.17874	0.928946	0.917012	0.860906	0.902288	1.30639	0.0158072
P55084	Trifunctional enzyme subunit beta, mitochondrial	HADHB	Trifunctional enzyme subunit beta, mitochondrial OS=Homo sapiens OX=9606 GN=HADHB PE=1 SV=3 - [ECHB_HUMAN]	54.64	25	26	193	474	51.2615	9.40771	1.18028	1.11847	1.16537	1.1547	0.925176	0.875915	0.851683	0.884258	1.30585	0.000691612
Q6PCE3	Glucose 1,6-bisphosphate synthase	PGM2L1	Glucose 1,6-bisphosphate synthase OS=Homo sapiens OX=9606 GN=PGM2L1 PE=1 SV=3 - [PGM2L_HUMAN]	20.26	10	11	18	622	70.3965	7.15186	1.11568	1.11994	1.32003	1.18521	0.90945	0.921477	0.895994	0.908974	1.30391	0.0151823
Q7Z5H3	Rho GTPase-activating protein 22	ARHGAP22	Rho GTPase-activating protein 22 OS=Homo sapiens OX=9606 GN=ARHGAP22 PE=1 SV=1 - [RHG22_HUMAN]	5.73	4	4	7	698	76.731	8.14795	1.18409	1.32763	1.06042	1.19072	0.932581	0.932634	0.874927	0.913381	1.30364	0.0252232
P78539	Sushi repeat-containing protein SRPX	SRPX	Sushi repeat-containing protein SRPX OS=Homo sapiens OX=9606 GN=SRPX PE=1 SV=1 - [SRPX_HUMAN]	7.11	3	3	7	464	51.5381	8.66064	1.03954	1.13735	1.20736	1.12808	0.831333	0.939804	0.826494	0.865877	1.30282	0.0127518
Q9C0E8	Endoplasmic reticulum junction formation protein lunapark	LNPK	Endoplasmic reticulum junction formation protein lunapark OS=Homo sapiens OX=9606 GN=LNPK PE=1 SV=2 - [LNP_HUMAN]	28.97	10	11	37	428	47.7102	5.10986	1.18804	1.19893	1.09056	1.15918	0.809427	0.94015	0.91979	0.889789	1.30275	0.00718806
P25445	Tumor necrosis factor receptor superfamily member 6	FAS	Tumor necrosis factor receptor superfamily member 6 OS=Homo sapiens OX=9606 GN=FAS PE=1 SV=1 - [TNR6_HUMAN]	31.64	10	10	29	335	37.708	7.94287	1.20053	1.07081	1.03097	1.10077	0.825921	0.834403	0.877908	0.846077	1.30103	0.00899491
Q9GZQ3	COMM domain-containing protein 5	COMMD5	COMM domain-containing protein 5 OS=Homo sapiens OX=9606 GN=COMMD5 PE=1 SV=1 - [COMD5_HUMAN]	20.09	3	3	6	224	24.6549	7.02002	1.25087	1.18552	1.38251	1.27297	1.02324	0.83815	1.07569	0.979025	1.30024	0.0335502
P49721	Proteasome subunit beta type-2	PSMB2	Proteasome subunit beta type-2 OS=Homo sapiens OX=9606 GN=PSMB2 PE=1 SV=1 - [PSB2_HUMAN]	53.23	8	9	34	201	22.8217	7.02002	1.04725	1.20222	1.09328	1.11425	0.876482	0.846662	0.847996	0.857047	1.3001	0.00541156
Q02218	2-oxoglutarate dehydrogenase, mitochondrial	OGDH	2-oxoglutarate dehydrogenase, mitochondrial OS=Homo sapiens OX=9606 GN=OGDH PE=1 SV=3 - [ODO1_HUMAN]	43.01	40	40	157	1023	115.861	6.85889	1.13079	1.14231	1.13262	1.13524	0.871969	0.894967	0.852779	0.873238	1.30003	3.26932e-05
Q9Y6Q2	Stonin-1	STON1	Stonin-1 OS=Homo sapiens OX=9606 GN=STON1 PE=1 SV=2 - [STON1_HUMAN]	16.05	9	9	15	735	83.0882	6.20166	0.95668	0.999242	1.03907	0.998329	0.69162	0.839463	0.772746	0.767943	1.3	0.00924274
P15735	Phosphorylase b kinase gamma catalytic chain, liver/testis isoform	PHKG2	Phosphorylase b kinase gamma catalytic chain, liver/testis isoform OS=Homo sapiens OX=9606 GN=PHKG2 PE=1 SV=1 - [PHKG2_HUMAN]	10.84	3	3	3	406	46.4127	6.37939		1.21044	1.09819	1.15432		0.86273	0.91333	0.88803	1.29986	0.0495123
Q9Y2R0	Cytochrome c oxidase assembly factor 3 homolog, mitochondrial	COA3	Cytochrome c oxidase assembly factor 3 homolog, mitochondrial OS=Homo sapiens OX=9606 GN=COA3 PE=1 SV=1 - [COA3_HUMAN]	47.17	5	5	13	106	11.7241	9.59814	1.20216	1.03057	0.958198	1.06364	0.870965	0.822625	0.763225	0.818938	1.2988	0.0359856
P49023	Paxillin	PXN	Paxillin OS=Homo sapiens OX=9606 GN=PXN PE=1 SV=3 - [PAXI_HUMAN]	23.35	11	11	46	591	64.4639	6.18896	1.13472	1.06275	1.03671	1.07806	0.779071	0.854082	0.858005	0.830386	1.29826	0.00314098
P42126	Enoyl-CoA delta isomerase 1, mitochondrial	ECI1	Enoyl-CoA delta isomerase 1, mitochondrial OS=Homo sapiens OX=9606 GN=ECI1 PE=1 SV=1 - [ECI1_HUMAN]	18.54	5	5	19	302	32.7952	8.54346	1.19901	1.03271	1.02553	1.08575	0.878807	0.846424	0.784641	0.836624	1.29777	0.0167929
Q9UHV9	Prefoldin subunit 2	PFDN2	Prefoldin subunit 2 OS=Homo sapiens OX=9606 GN=PFDN2 PE=1 SV=1 - [PFD2_HUMAN]	56.49	9	9	36	154	16.6376	6.58057	1.04454	1.13885	1.05107	1.07815	0.871359	0.815791	0.805515	0.830888	1.29759	0.0025146
O75608	Acyl-protein thioesterase 1	LYPLA1	Acyl-protein thioesterase 1 OS=Homo sapiens OX=9606 GN=LYPLA1 PE=1 SV=1 - [LYPA1_HUMAN]	16.96	4	4	13	230	24.6535	6.771	1.11875	1.07401	1.08946	1.09408	0.82623	0.878531	0.825562	0.843441	1.29716	0.000333136
P07225	Vitamin K-dependent protein S	PROS1	Vitamin K-dependent protein S OS=Homo sapiens OX=9606 GN=PROS1 PE=1 SV=1 - [PROS_HUMAN]	1.92	2	2	2	676	75.0739	5.66846	1.05932	1.0415		1.05041	0.767233	0.85326		0.810246	1.2964	0.0318644
P14209	CD99 antigen	CD99	CD99 antigen OS=Homo sapiens OX=9606 GN=CD99 PE=1 SV=1 - [CD99_HUMAN]	5.41	1	1	6	185	18.8363	4.75439	1.09656	1.11243	1.08035	1.09644	0.71818	0.930817	0.888738	0.845912	1.29617	0.0188559
A0A0B4J2D5	Glutamine amidotransferase-like class 1 domain-containing protein 3B, mitochondrial	GATD3B	Glutamine amidotransferase-like class 1 domain-containing protein 3B, mitochondrial OS=Homo sapiens OX=9606 GN=GATD3B PE=1 SV=1 - [GAL3B_HUMAN]	40.67	9	9	44	268	28.1247	8.26514	1.05999	1.07572	1.13304	1.08959	0.857802	0.811815	0.85526	0.841626	1.29462	0.000753032
O94760	N(G),N(G)-dimethylarginine dimethylaminohydrolase 1	DDAH1	N(G),N(G)-dimethylarginine dimethylaminohydrolase 1 OS=Homo sapiens OX=9606 GN=DDAH1 PE=1 SV=3 - [DDAH1_HUMAN]	55.44	14	15	54	285	31.1019	5.80811	1.10061	1.26266	1.06693	1.1434	0.794844	0.938262	0.917871	0.883659	1.29394	0.0259736
P30048	Thioredoxin-dependent peroxide reductase, mitochondrial	PRDX3	Thioredoxin-dependent peroxide reductase, mitochondrial OS=Homo sapiens OX=9606 GN=PRDX3 PE=1 SV=3 - [PRDX3_HUMAN]	36.33	7	7	57	256	27.6752	7.78174	1.21057	1.20121	1.04424	1.152	0.882939	0.89107	0.898491	0.890833	1.29318	0.00849634
Q8NCW5	NAD(P)H-hydrate epimerase	NAXE	NAD(P)H-hydrate epimerase OS=Homo sapiens OX=9606 GN=NAXE PE=1 SV=2 - [NNRE_HUMAN]	27.78	6	6	15	288	31.6542	7.66455	1.09754	1.21038	1.06106	1.123	0.826581	0.950696	0.828865	0.868714	1.29271	0.0139188
Q9NWQ8	Phosphoprotein associated with glycosphingolipid-enriched microdomains 1	PAG1	Phosphoprotein associated with glycosphingolipid-enriched microdomains 1 OS=Homo sapiens OX=9606 GN=PAG1 PE=1 SV=2 - [PHAG1_HUMAN]	3.24	1	1	3	432	46.9515	4.65283	1.00124	1.12198	0.968705	1.03064	0.761918	0.788659	0.842163	0.79758	1.29221	0.0111583
P78537	Biogenesis of lysosome-related organelles complex 1 subunit 1	BLOC1S1	Biogenesis of lysosome-related organelles complex 1 subunit 1 OS=Homo sapiens OX=9606 GN=BLOC1S1 PE=1 SV=2 - [BL1S1_HUMAN]	20.92	3	3	8	153	17.2519	9.33447	1.16128	1.14677	1.05025	1.11944	0.807287	0.895748	0.899411	0.867482	1.29044	0.0054317
O95336	6-phosphogluconolactonase	PGLS	6-phosphogluconolactonase OS=Homo sapiens OX=9606 GN=PGLS PE=1 SV=2 - [6PGL_HUMAN]	54.65	8	8	30	258	27.5296	6.04932	1.06724	1.17626	1.12672	1.12341	0.859776	0.883458	0.868826	0.870687	1.29025	0.0014344
O43169	Cytochrome b5 type B	CYB5B	Cytochrome b5 type B OS=Homo sapiens OX=9606 GN=CYB5B PE=1 SV=3 - [CYB5B_HUMAN]	64	6	6	12	150	16.6841	4.97021	1.07722	1.08023	1.23176	1.12974	0.873564	0.806537	0.946884	0.875662	1.29016	0.0175491
Q96GK7	Fumarylacetoacetate hydrolase domain-containing protein 2A	FAHD2A	Fumarylacetoacetate hydrolase domain-containing protein 2A OS=Homo sapiens OX=9606 GN=FAHD2A PE=1 SV=1 - [FAH2A_HUMAN]	35.67	9	9	30	314	34.5741	8.23584	1.18645	1.20592	1.07125	1.15454	0.898228	0.915583	0.870888	0.8949	1.29013	0.00412372
Q969X5	Endoplasmic reticulum-Golgi intermediate compartment protein 1	ERGIC1	Endoplasmic reticulum-Golgi intermediate compartment protein 1 OS=Homo sapiens OX=9606 GN=ERGIC1 PE=1 SV=1 - [ERGI1_HUMAN]	45.17	10	10	53	290	32.5715	7.06396	1.12026	1.00675	1.19984	1.10895	0.915346	0.745333	0.919793	0.860157	1.28924	0.0361835
O75964	ATP synthase subunit g, mitochondrial	ATP5MG	ATP synthase subunit g, mitochondrial OS=Homo sapiens OX=9606 GN=ATP5MG PE=1 SV=3 - [ATP5L_HUMAN]	54.37	6	6	26	103	11.4212	9.64209	1.15796	1.15304	1.11416	1.14172	0.852876	0.886086	0.919935	0.886299	1.28819	0.000427547
P14550	Aldo-keto reductase family 1 member A1	AKR1A1	Aldo-keto reductase family 1 member A1 OS=Homo sapiens OX=9606 GN=AKR1A1 PE=1 SV=3 - [AK1A1_HUMAN]	55.38	16	17	123	325	36.5499	6.78564	1.04797	1.1421	1.14987	1.11331	0.896284	0.878196	0.820054	0.864845	1.2873	0.00342342
P11182	Lipoamide acyltransferase component of branched-chain alpha-keto acid dehydrogenase complex, mitochondrial	DBT	Lipoamide acyltransferase component of branched-chain alpha-keto acid dehydrogenase complex, mitochondrial OS=Homo sapiens OX=9606 GN=DBT PE=1 SV=3 - [ODB2_HUMAN]	16.6	8	8	15	482	53.4529	8.51416	1.20706	1.08429	1.11239	1.13458	0.889002	0.929039	0.827209	0.88175	1.28674	0.00599499
Q9NZD8	Maspardin	SPG21	Maspardin OS=Homo sapiens OX=9606 GN=SPG21 PE=1 SV=1 - [SPG21_HUMAN]	38.64	10	10	23	308	34.9376	6.27783	1.1551	1.09664	1.13434	1.12869	0.887048	0.859736	0.885649	0.877478	1.28629	0.000200106
Q9Y3A6	Transmembrane emp24 domain-containing protein 5	TMED5	Transmembrane emp24 domain-containing protein 5 OS=Homo sapiens OX=9606 GN=TMED5 PE=1 SV=1 - [TMED5_HUMAN]	20.96	5	5	13	229	25.9882	4.84326	1.1314	1.13469	1.20107	1.15572	0.978132	0.823976	0.895626	0.899245	1.28521	0.00683433
P13807	Glycogen [starch] synthase, muscle	GYS1	Glycogen [starch] synthase, muscle OS=Homo sapiens OX=9606 GN=GYS1 PE=1 SV=2 - [GYS1_HUMAN]	22.39	15	15	40	737	83.7325	6.17627	1.30622	1.16687	1.10983	1.19431	0.958271	0.886669	0.943287	0.929409	1.28502	0.0131171
Q99747	Gamma-soluble NSF attachment protein	NAPG	Gamma-soluble NSF attachment protein OS=Homo sapiens OX=9606 GN=NAPG PE=1 SV=1 - [SNAG_HUMAN]	31.73	10	10	30	312	34.7243	5.41455	0.932936	1.07521	1.13877	1.04897	0.833559	0.806787	0.810539	0.816962	1.28399	0.0194815
O15173	Membrane-associated progesterone receptor component 2	PGRMC2	Membrane-associated progesterone receptor component 2 OS=Homo sapiens OX=9606 GN=PGRMC2 PE=1 SV=1 - [PGRC2_HUMAN]	35.87	8	8	41	223	23.8037	4.88135	1.07856	1.05227	1.20833	1.11305	0.964902	0.844653	0.793742	0.867766	1.28266	0.024819
Q8N5M9	Protein jagunal homolog 1	JAGN1	Protein jagunal homolog 1 OS=Homo sapiens OX=9606 GN=JAGN1 PE=1 SV=1 - [JAGN1_HUMAN]	17.49	4	4	14	183	21.1111	9.72998	1.0496	1.11698	1.15102	1.10586	0.893796	0.864428	0.828634	0.862286	1.28248	0.00230214
Q8N2F6	Armadillo repeat-containing protein 10	ARMC10	Armadillo repeat-containing protein 10 OS=Homo sapiens OX=9606 GN=ARMC10 PE=1 SV=1 - [ARM10_HUMAN]	17.49	4	5	21	343	37.5166	6.60986	1.15958	1.16592	1.09775	1.14108	0.889524	0.825802	0.955426	0.890251	1.28175	0.00440672
Q9Y4K1	Beta/gamma crystallin domain-containing protein 1	CRYBG1	Beta/gamma crystallin domain-containing protein 1 OS=Homo sapiens OX=9606 GN=CRYBG1 PE=1 SV=3 - [CRBG1_HUMAN]	21.82	30	30	64	1723	188.558	5.85889	1.00201	1.14811	1.03713	1.06242	0.732652	0.949863	0.804452	0.828989	1.28158	0.0396149
P16219	Short-chain specific acyl-CoA dehydrogenase, mitochondrial	ACADS	Short-chain specific acyl-CoA dehydrogenase, mitochondrial OS=Homo sapiens OX=9606 GN=ACADS PE=1 SV=1 - [ACADS_HUMAN]	27.43	9	9	16	412	44.2688	7.98682	1.17276	1.24333	1.10542	1.17384	1.00268	0.859008	0.887955	0.916547	1.28072	0.0122244
P83111	Serine beta-lactamase-like protein LACTB, mitochondrial	LACTB	Serine beta-lactamase-like protein LACTB, mitochondrial OS=Homo sapiens OX=9606 GN=LACTB PE=1 SV=2 - [LACTB_HUMAN]	32.72	17	17	49	547	60.655	8.52881	1.13617	1.19863	1.21139	1.18207	0.941743	0.881667	0.945955	0.923122	1.28051	0.00114581
Q8ND30	Liprin-beta-2	PPFIBP2	Liprin-beta-2 OS=Homo sapiens OX=9606 GN=PPFIBP2 PE=1 SV=3 - [LIPB2_HUMAN]	5.25	3	4	12	876	98.4823	6.26514	1.32283	1.22294		1.27289	1.00873	0.980559		0.994645	1.27974	0.0330685
Q6IAA8	Ragulator complex protein LAMTOR1	LAMTOR1	Ragulator complex protein LAMTOR1 OS=Homo sapiens OX=9606 GN=LAMTOR1 PE=1 SV=2 - [LTOR1_HUMAN]	65.84	7	7	29	161	17.7338	5.14795	1.04661	1.05542	1.16996	1.09067	0.845392	0.783144	0.930613	0.85305	1.27855	0.0151992
P13716	Delta-aminolevulinic acid dehydratase	ALAD	Delta-aminolevulinic acid dehydratase OS=Homo sapiens OX=9606 GN=ALAD PE=1 SV=1 - [HEM2_HUMAN]	27.58	7	7	31	330	36.2714	6.78564	1.03414	1.12382	1.2073	1.12175	0.843442	0.822245	0.9671	0.877595	1.27821	0.022285
P17050	Alpha-N-acetylgalactosaminidase	NAGA	Alpha-N-acetylgalactosaminidase OS=Homo sapiens OX=9606 GN=NAGA PE=1 SV=2 - [NAGAB_HUMAN]	5.6	2	2	7	411	46.5339	5.18604	1.31722	1.04065	1.08292	1.14693	0.883593	0.905066	0.905096	0.897918	1.27732	0.0447895
Q02318	Sterol 26-hydroxylase, mitochondrial	CYP27A1	Sterol 26-hydroxylase, mitochondrial OS=Homo sapiens OX=9606 GN=CYP27A1 PE=1 SV=1 - [CP27A_HUMAN]	18.46	9	9	16	531	60.1963	8.89502	1.12792	1.26497	1.05902	1.15064	1.00773	0.828492	0.867122	0.901114	1.2769	0.0374934
Q03154	Aminoacylase-1	ACY1	Aminoacylase-1 OS=Homo sapiens OX=9606 GN=ACY1 PE=1 SV=1 - [ACY1_HUMAN]	33.33	11	11	34	408	45.856	6.17627	1.05428	1.08173	1.18795	1.10799	0.87054	0.869686	0.863664	0.867963	1.27653	0.00417925
Q96LD4	E3 ubiquitin-protein ligase TRIM47	TRIM47	E3 ubiquitin-protein ligase TRIM47 OS=Homo sapiens OX=9606 GN=TRIM47 PE=1 SV=2 - [TRI47_HUMAN]	15.83	9	9	20	638	69.4879	6.44287	1.36258	1.11137	1.09498	1.18964	0.905357	0.942499	0.949753	0.932536	1.27571	0.0427161
P10301	Ras-related protein R-Ras	RRAS	Ras-related protein R-Ras OS=Homo sapiens OX=9606 GN=RRAS PE=1 SV=1 - [RRAS_HUMAN]	55.5	9	11	90	218	23.4659	6.93213	1.06494	1.00218	1.16786	1.07833	0.899177	0.806858	0.830902	0.845646	1.27516	0.013905
Q96I99	Succinate--CoA ligase [GDP-forming] subunit beta, mitochondrial	SUCLG2	Succinate--CoA ligase [GDP-forming] subunit beta, mitochondrial OS=Homo sapiens OX=9606 GN=SUCLG2 PE=1 SV=2 - [SUCB2_HUMAN]	46.76	20	22	124	432	46.4814	6.39209	1.13056	1.15234	1.11955	1.13415	0.922802	0.892442	0.853121	0.889455	1.2751	0.0003956
Q04760	Lactoylglutathione lyase	GLO1	Lactoylglutathione lyase OS=Homo sapiens OX=9606 GN=GLO1 PE=1 SV=4 - [LGUL_HUMAN]	56.52	9	9	31	184	20.7642	5.31299	1.01989	1.22211	1.14207	1.12803	0.86228	0.913917	0.878779	0.884992	1.27462	0.0161118
O95168	NADH dehydrogenase [ubiquinone] 1 beta subcomplex subunit 4	NDUFB4	NADH dehydrogenase [ubiquinone] 1 beta subcomplex subunit 4 OS=Homo sapiens OX=9606 GN=NDUFB4 PE=1 SV=3 - [NDUB4_HUMAN]	45.74	5	6	24	129	15.1991	9.84717	1.19301	0.982871	1.02467	1.06685	0.84895	0.83548	0.826844	0.837091	1.27447	0.0235928
P30044	Peroxiredoxin-5, mitochondrial	PRDX5	Peroxiredoxin-5, mitochondrial OS=Homo sapiens OX=9606 GN=PRDX5 PE=1 SV=4 - [PRDX5_HUMAN]	56.07	11	11	100	214	22.0725	8.70459	1.05172	1.11379	1.16623	1.11058	0.871551	0.851921	0.89081	0.871427	1.27444	0.00238587
P16278	Beta-galactosidase	GLB1	Beta-galactosidase OS=Homo sapiens OX=9606 GN=GLB1 PE=1 SV=2 - [BGAL_HUMAN]	21.12	12	12	37	677	76.0266	6.56592	1.19414	1.04386	1.16364	1.13388	0.953251	0.901508	0.815673	0.890144	1.27382	0.0161298
Q92947	Glutaryl-CoA dehydrogenase, mitochondrial	GCDH	Glutaryl-CoA dehydrogenase, mitochondrial OS=Homo sapiens OX=9606 GN=GCDH PE=1 SV=1 - [GCDH_HUMAN]	15.75	6	6	14	438	48.0964	8.06006	1.12165	1.25427	1.09313	1.15635	0.883934	0.905307	0.934172	0.907804	1.27379	0.00862353
Q8NHP8	Putative phospholipase B-like 2	PLBD2	Putative phospholipase B-like 2 OS=Homo sapiens OX=9606 GN=PLBD2 PE=1 SV=2 - [PLBL2_HUMAN]	18.85	9	9	28	589	65.43	6.80029	1.22893	1.12115	1.13181	1.16063	0.927364	0.932437	0.874654	0.911485	1.27334	0.00306585
P49354	Protein farnesyltransferase/geranylgeranyltransferase type-1 subunit alpha	FNTA	Protein farnesyltransferase/geranylgeranyltransferase type-1 subunit alpha OS=Homo sapiens OX=9606 GN=FNTA PE=1 SV=1 - [FNTA_HUMAN]	33.77	9	9	23	379	44.3811	5.08447	1.10553	1.11746	1.14459	1.12253	0.874844	0.863245	0.907029	0.881706	1.27313	0.000160326
Q9Y6K9	NF-kappa-B essential modulator	IKBKG	NF-kappa-B essential modulator OS=Homo sapiens OX=9606 GN=IKBKG PE=1 SV=2 - [NEMO_HUMAN]	29.59	10	10	27	419	48.1674	5.70654	1.10583	1.07901	1.20499	1.12995	0.914168	0.837525	0.913023	0.888239	1.27212	0.00625167
O14618	Copper chaperone for superoxide dismutase	CCS	Copper chaperone for superoxide dismutase OS=Homo sapiens OX=9606 GN=CCS PE=1 SV=1 - [CCS_HUMAN]	7.3	2	2	5	274	29.0224	5.57959	0.958955	1.09579	1.06452	1.03976	0.890886	0.815964	0.745859	0.81757	1.27177	0.0195463
Q8NCN5	Pyruvate dehydrogenase phosphatase regulatory subunit, mitochondrial	PDPR	Pyruvate dehydrogenase phosphatase regulatory subunit, mitochondrial OS=Homo sapiens OX=9606 GN=PDPR PE=1 SV=2 - [PDPR_HUMAN]	10.47	7	7	18	879	99.3006	6.354	1.2869	1.0771	1.07973	1.14791	0.929927	0.882053	0.896739	0.902907	1.27135	0.0259508
P45954	Short/branched chain specific acyl-CoA dehydrogenase, mitochondrial	ACADSB	Short/branched chain specific acyl-CoA dehydrogenase, mitochondrial OS=Homo sapiens OX=9606 GN=ACADSB PE=1 SV=1 - [ACDSB_HUMAN]	20.37	7	7	25	432	47.4553	6.99072	1.27238	1.15286	1.05617	1.16047	0.869506	0.912986	0.955955	0.912815	1.27131	0.0212338
Q8NBN7	Retinol dehydrogenase 13	RDH13	Retinol dehydrogenase 13 OS=Homo sapiens OX=9606 GN=RDH13 PE=1 SV=2 - [RDH13_HUMAN]	18.43	5	5	10	331	35.9099	8.104	1.17309	1.12874	1.16111	1.15431	0.993879	0.84669	0.884147	0.908239	1.27094	0.00593759
P16455	Methylated-DNA--protein-cysteine methyltransferase	MGMT	Methylated-DNA--protein-cysteine methyltransferase OS=Homo sapiens OX=9606 GN=MGMT PE=1 SV=1 - [MGMT_HUMAN]	19.32	3	3	5	207	21.6322	8.104	1.16566	1.07478	0.920562	1.05367	0.887451	0.820855	0.779643	0.829316	1.27052	0.0453953
Q9UBV8	Peflin	PEF1	Peflin OS=Homo sapiens OX=9606 GN=PEF1 PE=1 SV=1 - [PEF1_HUMAN]	16.9	5	5	10	284	30.3613	6.53662		1.13043	1.09311	1.11177		0.910745	0.839562	0.875153	1.27037	0.027656
Q9NZ45	CDGSH iron-sulfur domain-containing protein 1	CISD1	CDGSH iron-sulfur domain-containing protein 1 OS=Homo sapiens OX=9606 GN=CISD1 PE=1 SV=1 - [CISD1_HUMAN]	13.89	1	1	7	108	12.1912	9.08545	1.13033	1.11943	1.15139	1.13371	0.989815	0.861374	0.827065	0.892751	1.26991	0.00877644
P78417	Glutathione S-transferase omega-1	GSTO1	Glutathione S-transferase omega-1 OS=Homo sapiens OX=9606 GN=GSTO1 PE=1 SV=2 - [GSTO1_HUMAN]	51.45	18	18	112	241	27.548	6.59521	1.13677	1.30054	1.09297	1.17676	0.894846	0.924974	0.960301	0.926707	1.26983	0.0192308
O14880	Microsomal glutathione S-transferase 3	MGST3	Microsomal glutathione S-transferase 3 OS=Homo sapiens OX=9606 GN=MGST3 PE=1 SV=1 - [MGST3_HUMAN]	23.68	4	4	30	152	16.5056	9.37842	1.22946	1.21745	1.21713	1.22134	0.983651	0.958744	0.943974	0.962123	1.26943	2.96651e-05
Q08257	Quinone oxidoreductase	CRYZ	Quinone oxidoreductase OS=Homo sapiens OX=9606 GN=CRYZ PE=1 SV=1 - [QOR_HUMAN]	64.13	15	15	91	329	35.1845	8.44092	1.22431	1.0699	1.00917	1.10113	0.817345	0.858785	0.927845	0.867992	1.26859	0.0313162
Q6BCY4	NADH-cytochrome b5 reductase 2	CYB5R2	NADH-cytochrome b5 reductase 2 OS=Homo sapiens OX=9606 GN=CYB5R2 PE=1 SV=1 - [NB5R2_HUMAN]	32.25	9	9	28	276	31.4384	8.49951	1.08157	1.05745	1.1229	1.08731	0.89762	0.861994	0.812392	0.857335	1.26824	0.00181453
P39687	Acidic leucine-rich nuclear phosphoprotein 32 family member A	ANP32A	Acidic leucine-rich nuclear phosphoprotein 32 family member A OS=Homo sapiens OX=9606 GN=ANP32A PE=1 SV=1 - [AN32A_HUMAN]	22.09	3	7	31	249	28.5683	4.09424	1.12662	1.2376	1.02046	1.12823	0.841829	0.934292	0.894681	0.890267	1.26729	0.0251091
Q96EV8	Dysbindin	DTNBP1	Dysbindin OS=Homo sapiens OX=9606 GN=DTNBP1 PE=1 SV=1 - [DTBP1_HUMAN]	16.24	5	5	9	351	39.4682	4.66553	1.12019	1.01366	1.19987	1.11124	0.861755	0.875765	0.893784	0.877101	1.26695	0.0128662
P14543	Nidogen-1	NID1	Nidogen-1 OS=Homo sapiens OX=9606 GN=NID1 PE=1 SV=3 - [NID1_HUMAN]	6.5	6	7	13	1247	136.291	5.2876	1.02453	1.09229	1.23434	1.11705	0.894015	0.817458	0.934168	0.88188	1.26667	0.0291599
Q9NRX4	14 kDa phosphohistidine phosphatase	PHPT1	14 kDa phosphohistidine phosphatase OS=Homo sapiens OX=9606 GN=PHPT1 PE=1 SV=1 - [PHP14_HUMAN]	62.4	9	9	58	125	13.8237	6.07471	1.02901	1.22869	1.05696	1.10489	0.809283	0.876134	0.93215	0.872523	1.26631	0.0318151
Q92625	Ankyrin repeat and SAM domain-containing protein 1A	ANKS1A	Ankyrin repeat and SAM domain-containing protein 1A OS=Homo sapiens OX=9606 GN=ANKS1A PE=1 SV=4 - [ANS1A_HUMAN]	1.68	2	2	5	1134	123.032	6.37939	0.97617	1.09927	1.1222	1.06588	0.886399	0.790107	0.84972	0.842075	1.26578	0.0137251
A1X283	SH3 and PX domain-containing protein 2B	SH3PXD2B	SH3 and PX domain-containing protein 2B OS=Homo sapiens OX=9606 GN=SH3PXD2B PE=1 SV=3 - [SPD2B_HUMAN]	40.29	27	29	103	911	101.516	8.68994	1.19074	1.06193	1.03988	1.09752	0.852432	0.858946	0.890809	0.867395	1.2653	0.00901427
P62942	Peptidyl-prolyl cis-trans isomerase FKBP1A	FKBP1A	Peptidyl-prolyl cis-trans isomerase FKBP1A OS=Homo sapiens OX=9606 GN=FKBP1A PE=1 SV=2 - [FKB1A_HUMAN]	25	2	2	47	108	11.9431	8.1626	1.06142	1.09802	1.13531	1.09825	0.848283	0.87909	0.878053	0.868475	1.26457	0.000623251
P30153	Serine/threonine-protein phosphatase 2A 65 kDa regulatory subunit A alpha isoform	PPP2R1A	Serine/threonine-protein phosphatase 2A 65 kDa regulatory subunit A alpha isoform OS=Homo sapiens OX=9606 GN=PPP2R1A PE=1 SV=4 - [2AAA_HUMAN]	42.28	18	24	133	589	65.2669	5.10986	0.991757	1.12569	1.18081	1.09942	0.859577	0.815665	0.93552	0.870254	1.26333	0.0257229
Q8NBQ5	Estradiol 17-beta-dehydrogenase 11	HSD17B11	Estradiol 17-beta-dehydrogenase 11 OS=Homo sapiens OX=9606 GN=HSD17B11 PE=1 SV=3 - [DHB11_HUMAN]	48.67	13	13	50	300	32.9147	9.0708	1.17226	1.05113	1.08959	1.10433	0.872542	0.871378	0.879451	0.874457	1.26287	0.00303173
P61088	Ubiquitin-conjugating enzyme E2 N	UBE2N	Ubiquitin-conjugating enzyme E2 N OS=Homo sapiens OX=9606 GN=UBE2N PE=1 SV=1 - [UBE2N_HUMAN]	46.71	6	6	53	152	17.127	6.56592	1.03473	1.02992	0.997969	1.02087	0.771691	0.794633	0.859217	0.808514	1.26265	0.00176301
P98160	Basement membrane-specific heparan sulfate proteoglycan core protein	HSPG2	Basement membrane-specific heparan sulfate proteoglycan core protein OS=Homo sapiens OX=9606 GN=HSPG2 PE=1 SV=4 - [PGBM_HUMAN]	34.21	105	105	432	4391	468.532	6.50732	0.996732	1.05179	1.05822	1.03558	0.796449	0.90942	0.755732	0.820534	1.26208	0.0125854
P36871	Phosphoglucomutase-1	PGM1	Phosphoglucomutase-1 OS=Homo sapiens OX=9606 GN=PGM1 PE=1 SV=3 - [PGM1_HUMAN]	59.79	33	33	144	562	61.4105	6.75635	1.24597	1.14001	1.10584	1.16394	0.936048	0.885971	0.945232	0.922417	1.26184	0.00630989
Q9H6K4	Optic atrophy 3 protein	OPA3	Optic atrophy 3 protein OS=Homo sapiens OX=9606 GN=OPA3 PE=1 SV=1 - [OPA3_HUMAN]	9.5	2	2	9	179	19.9835	8.90967	1.09918	1.00152	1.0493	1.05	0.937444	0.732184	0.828139	0.832589	1.26112	0.0296194
P53367	Arfaptin-1	ARFIP1	Arfaptin-1 OS=Homo sapiens OX=9606 GN=ARFIP1 PE=1 SV=2 - [ARFP1_HUMAN]	56.03	17	18	53	373	41.7126	6.69775	0.989807	1.02304	1.09115	1.03466	0.80363	0.807128	0.851417	0.820725	1.26067	0.00310515
P63167	Dynein light chain 1, cytoplasmic	DYNLL1	Dynein light chain 1, cytoplasmic OS=Homo sapiens OX=9606 GN=DYNLL1 PE=1 SV=1 - [DYL1_HUMAN]	62.92	3	5	24	89	10.3591	7.40088	1.04963	1.08355	1.01077	1.04799	0.819055	0.848825	0.826376	0.831419	1.26048	0.000692153
P09497	Clathrin light chain B	CLTB	Clathrin light chain B OS=Homo sapiens OX=9606 GN=CLTB PE=1 SV=1 - [CLCB_HUMAN]	20.09	6	6	21	229	25.1751	4.64014	0.984636	1.10021	1.12844	1.0711	0.892876	0.83632	0.820456	0.849884	1.26028	0.0108359
Q16555	Dihydropyrimidinase-related protein 2	DPYSL2	Dihydropyrimidinase-related protein 2 OS=Homo sapiens OX=9606 GN=DPYSL2 PE=1 SV=1 - [DPYL2_HUMAN]	68.53	24	28	290	572	62.2546	6.37939	1.13517	1.10751	1.10133	1.11467	0.902115	0.906877	0.84467	0.884554	1.26015	0.000518239
P10620	Microsomal glutathione S-transferase 1	MGST1	Microsomal glutathione S-transferase 1 OS=Homo sapiens OX=9606 GN=MGST1 PE=1 SV=1 - [MGST1_HUMAN]	27.1	4	4	25	155	17.5872	9.39307	1.1289	1.20793	1.14654	1.16112	0.931347	1.0059	0.828059	0.921768	1.25967	0.0135853
O00487	26S proteasome non-ATPase regulatory subunit 14	PSMD14	26S proteasome non-ATPase regulatory subunit 14 OS=Homo sapiens OX=9606 GN=PSMD14 PE=1 SV=1 - [PSDE_HUMAN]	49.03	12	12	41	310	34.5546	6.52197	1.03067	1.11839	0.976644	1.0419	0.850374	0.81385	0.818809	0.827678	1.25882	0.00749773
P68402	Platelet-activating factor acetylhydrolase IB subunit beta	PAFAH1B2	Platelet-activating factor acetylhydrolase IB subunit beta OS=Homo sapiens OX=9606 GN=PAFAH1B2 PE=1 SV=1 - [PA1B2_HUMAN]	27.51	4	5	13	229	25.5531	5.92236	1.12743	1.34317	1.16046	1.21036	1.04923	0.858086	0.977988	0.961769	1.25847	0.046425
P40939	Trifunctional enzyme subunit alpha, mitochondrial	HADHA	Trifunctional enzyme subunit alpha, mitochondrial OS=Homo sapiens OX=9606 GN=HADHA PE=1 SV=2 - [ECHA_HUMAN]	64.09	43	43	336	763	82.9469	9.0415	1.17181	1.15403	1.15068	1.15884	0.965287	0.927867	0.871609	0.921588	1.25744	0.00106372
P18084	Integrin beta-5	ITGB5	Integrin beta-5 OS=Homo sapiens OX=9606 GN=ITGB5 PE=1 SV=1 - [ITB5_HUMAN]	27.28	15	15	52	799	87.9962	6.06201	1.01828	1.07694	1.1063	1.06717	0.844401	0.855749	0.847903	0.849351	1.25646	0.00112526
Q9C0D5	Protein TANC1	TANC1	Protein TANC1 OS=Homo sapiens OX=9606 GN=TANC1 PE=1 SV=3 - [TANC1_HUMAN]	3.49	5	6	10	1861	202.093	8.32373	0.905783	1.04659	1.07841	1.01026	0.818932	0.840473	0.752917	0.804107	1.25638	0.0253259
P22061	Protein-L-isoaspartate(D-aspartate) O-methyltransferase	PCMT1	Protein-L-isoaspartate(D-aspartate) O-methyltransferase OS=Homo sapiens OX=9606 GN=PCMT1 PE=1 SV=4 - [PIMT_HUMAN]	55.51	10	10	40	227	24.6206	7.21045	1.10465	1.04729	1.09903	1.08366	0.8479	0.85215	0.88807	0.862707	1.25611	0.000578749
P51153	Ras-related protein Rab-13	RAB13	Ras-related protein Rab-13 OS=Homo sapiens OX=9606 GN=RAB13 PE=1 SV=1 - [RAB13_HUMAN]	61.08	9	12	60	203	22.7597	9.18799	1.23071	1.18299	1.07516	1.16295	0.944574	0.841136	0.991862	0.925857	1.25608	0.0207629
Q9BRG1	Vacuolar protein-sorting-associated protein 25	VPS25	Vacuolar protein-sorting-associated protein 25 OS=Homo sapiens OX=9606 GN=VPS25 PE=1 SV=1 - [VPS25_HUMAN]	42.61	7	7	16	176	20.7345	6.34131	1.07497	1.03419	1.01146	1.04021	0.816158	0.82539	0.843056	0.828201	1.25598	0.000464494
Q12802	A-kinase anchor protein 13	AKAP13	A-kinase anchor protein 13 OS=Homo sapiens OX=9606 GN=AKAP13 PE=1 SV=2 - [AKP13_HUMAN]	3.55	8	8	18	2813	307.359	5.23682	1.18358	1.03282	1.05801	1.09147	0.937776	0.822825	0.847838	0.869479	1.25532	0.0189155
P30041	Peroxiredoxin-6	PRDX6	Peroxiredoxin-6 OS=Homo sapiens OX=9606 GN=PRDX6 PE=1 SV=3 - [PRDX6_HUMAN]	81.25	19	20	175	224	25.0192	6.37939	1.10894	1.01236	1.02589	1.04906	0.806702	0.813001	0.887498	0.835734	1.25526	0.00584994
P35270	Sepiapterin reductase	SPR	Sepiapterin reductase OS=Homo sapiens OX=9606 GN=SPR PE=1 SV=1 - [SPRE_HUMAN]	37.16	7	7	19	261	28.0308	8.04541	1.08494	1.00692	1.01866	1.03684	0.802407	0.863813	0.812059	0.826093	1.25511	0.00240964
Q9BZL4	Protein phosphatase 1 regulatory subunit 12C	PPP1R12C	Protein phosphatase 1 regulatory subunit 12C OS=Homo sapiens OX=9606 GN=PPP1R12C PE=1 SV=1 - [PP12C_HUMAN]	29.28	17	17	39	782	84.8299	5.56689	1.0374	1.05624	1.18577	1.09314	0.888116	0.8512	0.875361	0.871559	1.25423	0.00982103
O95425	Supervillin	SVIL	Supervillin OS=Homo sapiens OX=9606 GN=SVIL PE=1 SV=2 - [SVIL_HUMAN]	28.18	52	53	133	2214	247.593	6.97607	1.19094	1.08922	1.08728	1.12248	1.00847	0.829759	0.847233	0.895153	1.25395	0.026678
Q96BR5	Cytochrome c oxidase assembly factor 7	COA7	Cytochrome c oxidase assembly factor 7 OS=Homo sapiens OX=9606 GN=COA7 PE=1 SV=2 - [COA7_HUMAN]	16.45	4	4	8	231	25.6921	6.02393	0.993927	1.07977	1.1689	1.08087	0.957071	0.864248	0.764908	0.862075	1.2538	0.0434203
Q9HCD6	Protein TANC2	TANC2	Protein TANC2 OS=Homo sapiens OX=9606 GN=TANC2 PE=1 SV=3 - [TANC2_HUMAN]	5.88	9	10	42	1990	219.512	8.07471	1.07005	1.09369	1.14108	1.10161	0.817025	0.87285	0.946318	0.878731	1.25364	0.00652089
Q02410	Amyloid-beta A4 precursor protein-binding family A member 1	APBA1	Amyloid-beta A4 precursor protein-binding family A member 1 OS=Homo sapiens OX=9606 GN=APBA1 PE=1 SV=3 - [APBA1_HUMAN]	1.79	2	2	3	837	92.8073	4.93213	1.09254	1.13778	1.06797	1.09943	0.934155	0.877303	0.820373	0.877277	1.25323	0.0045586
Q9BWM7	Sideroflexin-3	SFXN3	Sideroflexin-3 OS=Homo sapiens OX=9606 GN=SFXN3 PE=1 SV=3 - [SFXN3_HUMAN]	54.52	13	14	95	321	35.4805	9.1001	1.20241	1.07885	1.03532	1.10552	0.912087	0.888266	0.846884	0.882412	1.25284	0.0140685
O75489	NADH dehydrogenase [ubiquinone] iron-sulfur protein 3, mitochondrial	NDUFS3	NADH dehydrogenase [ubiquinone] iron-sulfur protein 3, mitochondrial OS=Homo sapiens OX=9606 GN=NDUFS3 PE=1 SV=1 - [NDUS3_HUMAN]	45.83	13	13	58	264	30.2227	7.50342	1.13098	1.17225	1.06118	1.12147	0.927736	0.880104	0.878098	0.895313	1.2526	0.00336239
P34949	Mannose-6-phosphate isomerase	MPI	Mannose-6-phosphate isomerase OS=Homo sapiens OX=9606 GN=MPI PE=1 SV=2 - [MPI_HUMAN]	16.78	6	6	13	423	46.6258	5.94775	1.17247	1.12282	1.11854	1.13794	0.855873	0.919162	0.953707	0.90958	1.25106	0.00241233
Q9H2G2	STE20-like serine/threonine-protein kinase	SLK	STE20-like serine/threonine-protein kinase OS=Homo sapiens OX=9606 GN=SLK PE=1 SV=1 - [SLK_HUMAN]	33.2	39	41	141	1235	142.607	5.14795	1.19259	1.06153	1.08896	1.11436	0.904183	0.864741	0.907499	0.892141	1.24908	0.00623217
P15586	N-acetylglucosamine-6-sulfatase	GNS	N-acetylglucosamine-6-sulfatase OS=Homo sapiens OX=9606 GN=GNS PE=1 SV=3 - [GNS_HUMAN]	19.93	11	11	48	552	62.042	8.30908	1.12572	1.02651	1.09043	1.08089	0.953025	0.787018	0.856031	0.865358	1.24907	0.0185642
Q8TB22	Spermatogenesis-associated protein 20	SPATA20	Spermatogenesis-associated protein 20 OS=Homo sapiens OX=9606 GN=SPATA20 PE=2 SV=3 - [SPT20_HUMAN]	8.52	5	5	13	786	87.8431	7.43018	1.21307	0.97983	1.17835	1.12375	0.945684	0.871667	0.882592	0.899981	1.24864	0.0425797
P13611	Versican core protein	VCAN	Versican core protein OS=Homo sapiens OX=9606 GN=VCAN PE=1 SV=3 - [CSPG2_HUMAN]	2.65	8	8	16	3396	372.59	4.51318	1.11225	1.15518	1.07063	1.11269	0.805522	0.975133	0.892995	0.891217	1.2485	0.015505
Q96FW1	Ubiquitin thioesterase OTUB1	OTUB1	Ubiquitin thioesterase OTUB1 OS=Homo sapiens OX=9606 GN=OTUB1 PE=1 SV=2 - [OTUB1_HUMAN]	36.9	7	7	49	271	31.2644	4.94482	1.03859	1.16097	1.15536	1.11831	0.850073	0.909058	0.929797	0.896309	1.24768	0.00880879
Q9P0P8	Mitochondrial transcription rescue factor 1	MTRES1	Mitochondrial transcription rescue factor 1 OS=Homo sapiens OX=9606 GN=MTRES1 PE=1 SV=1 - [MRES1_HUMAN]	18.33	3	4	6	240	27.9238	9.29053	1.1231	1.01771	1.01725	1.05269	0.938483	0.749272	0.844185	0.84398	1.24729	0.0325389
O15020	Spectrin beta chain, non-erythrocytic 2	SPTBN2	Spectrin beta chain, non-erythrocytic 2 OS=Homo sapiens OX=9606 GN=SPTBN2 PE=1 SV=3 - [SPTN2_HUMAN]	4.81	1	13	56	2390	271.157	6.11279	1.01705		1.06621	1.04163	0.794712		0.876761	0.835737	1.24636	0.0499478
Q9Y6C2	EMILIN-1	EMILIN1	EMILIN-1 OS=Homo sapiens OX=9606 GN=EMILIN1 PE=1 SV=3 - [EMIL1_HUMAN]	31.2	26	27	93	1016	106.63	5.17334	1.05154	1.04969	1.0333	1.04484	0.906704	0.807489	0.800821	0.838338	1.24633	0.00401066
Q9H0F7	ADP-ribosylation factor-like protein 6	ARL6	ADP-ribosylation factor-like protein 6 OS=Homo sapiens OX=9606 GN=ARL6 PE=1 SV=1 - [ARL6_HUMAN]	17.2	2	2	7	186	21.0842	8.54346	1.11003	1.15821	1.08167	1.11664	0.879872	0.881868	0.926489	0.896076	1.24614	0.00122815
P31040	Succinate dehydrogenase [ubiquinone] flavoprotein subunit, mitochondrial	SDHA	Succinate dehydrogenase [ubiquinone] flavoprotein subunit, mitochondrial OS=Homo sapiens OX=9606 GN=SDHA PE=1 SV=2 - [SDHA_HUMAN]	40.36	20	20	85	664	72.6453	7.38623	1.16557	1.13877	1.18017	1.1615	0.997412	0.889852	0.910162	0.932476	1.24561	0.00286423
Q13636	Ras-related protein Rab-31	RAB31	Ras-related protein Rab-31 OS=Homo sapiens OX=9606 GN=RAB31 PE=1 SV=1 - [RAB31_HUMAN]	42.27	6	7	30	194	21.5549	7.06396	1.1331	1.22025	1.15811	1.17049	0.949613	0.9461	0.923365	0.939693	1.24561	0.00105512
Q13884	Beta-1-syntrophin	SNTB1	Beta-1-syntrophin OS=Homo sapiens OX=9606 GN=SNTB1 PE=1 SV=3 - [SNTB1_HUMAN]	41.26	17	19	54	538	58.0251	8.63135	1.22416	1.13187	1.05004	1.13535	0.918728	0.93659	0.880657	0.911992	1.24492	0.0134782
O15511	Actin-related protein 2/3 complex subunit 5	ARPC5	Actin-related protein 2/3 complex subunit 5 OS=Homo sapiens OX=9606 GN=ARPC5 PE=1 SV=3 - [ARPC5_HUMAN]	54.97	8	8	63	151	16.3103	5.66846	1.01802	1.00505	1.10323	1.0421	0.84698	0.848596	0.819404	0.838327	1.24307	0.00319766
Q96H72	Zinc transporter ZIP13	SLC39A13	Zinc transporter ZIP13 OS=Homo sapiens OX=9606 GN=SLC39A13 PE=1 SV=3 - [S39AD_HUMAN]	1.89	1	1	2	371	38.9854	5.31299	1.09363	1.12459		1.10911	0.914394	0.870793		0.892594	1.24257	0.0149113
Q9UNH7	Sorting nexin-6	SNX6	Sorting nexin-6 OS=Homo sapiens OX=9606 GN=SNX6 PE=1 SV=1 - [SNX6_HUMAN]	41.63	21	23	114	406	46.6198	6.16357	1.08331	1.09995	1.14038	1.10788	0.945535	0.86966	0.860082	0.891759	1.24235	0.00247735
P00338	L-lactate dehydrogenase A chain	LDHA	L-lactate dehydrogenase A chain OS=Homo sapiens OX=9606 GN=LDHA PE=1 SV=2 - [LDHA_HUMAN]	80.42	29	31	449	332	36.6654	8.26514	1.17304	1.09642	1.14641	1.13862	0.937198	0.900877	0.912216	0.916764	1.242	0.000875402
P38117	Electron transfer flavoprotein subunit beta	ETFB	Electron transfer flavoprotein subunit beta OS=Homo sapiens OX=9606 GN=ETFB PE=1 SV=3 - [ETFB_HUMAN]	51.76	13	13	74	255	27.8262	8.104	1.10114	1.11109	1.10191	1.10471	0.878459	0.868687	0.921267	0.889471	1.24199	0.000197435
O94817	Ubiquitin-like protein ATG12	ATG12	Ubiquitin-like protein ATG12 OS=Homo sapiens OX=9606 GN=ATG12 PE=1 SV=1 - [ATG12_HUMAN]	6.43	1	1	2	140	15.1038	5.09717	1.03165	1.03063		1.03114	0.826873	0.834268		0.830571	1.24149	0.000346167
Q8N335	Glycerol-3-phosphate dehydrogenase 1-like protein	GPD1L	Glycerol-3-phosphate dehydrogenase 1-like protein OS=Homo sapiens OX=9606 GN=GPD1L PE=1 SV=1 - [GPD1L_HUMAN]	11.97	5	5	10	351	38.3939	7.02002	1.16151	1.06622	1.13575	1.12116	0.954958	0.913687	0.84102	0.903222	1.24129	0.00762476
O15439	Multidrug resistance-associated protein 4	ABCC4	Multidrug resistance-associated protein 4 OS=Homo sapiens OX=9606 GN=ABCC4 PE=1 SV=3 - [MRP4_HUMAN]	9.89	11	12	29	1325	149.432	8.19189	1.07444	1.00941	1.19376	1.09254	0.862062	0.800794	0.977896	0.88025	1.24117	0.0471458
Q8IWE4	DCN1-like protein 3	DCUN1D3	DCN1-like protein 3 OS=Homo sapiens OX=9606 GN=DCUN1D3 PE=1 SV=1 - [DCNL3_HUMAN]	11.84	3	3	8	304	34.2696	5.12256	1.0846	0.902877	1.07917	1.02222	0.797381	0.814207	0.859301	0.82363	1.24111	0.0335984
Q9UII2	ATPase inhibitor, mitochondrial	ATP5IF1	ATPase inhibitor, mitochondrial OS=Homo sapiens OX=9606 GN=ATP5IF1 PE=1 SV=1 - [ATIF1_HUMAN]	24.53	5	5	42	106	12.2413	9.34912	1.09663	1.09617	1.21763	1.13681	1.00055	0.868843	0.878572	0.91599	1.24107	0.0195843
Q8IZ83	Aldehyde dehydrogenase family 16 member A1	ALDH16A1	Aldehyde dehydrogenase family 16 member A1 OS=Homo sapiens OX=9606 GN=ALDH16A1 PE=1 SV=2 - [A16A1_HUMAN]	18.7	12	12	41	802	85.0737	6.78564	1.05892	1.17303	1.14426	1.1254	0.977363	0.856164	0.888113	0.907213	1.2405	0.0119375
Q04837	Single-stranded DNA-binding protein, mitochondrial	SSBP1	Single-stranded DNA-binding protein, mitochondrial OS=Homo sapiens OX=9606 GN=SSBP1 PE=1 SV=1 - [SSBP_HUMAN]	56.08	8	8	54	148	17.249	9.59814	1.20429	1.14375	1.09568	1.14791	0.933207	0.938186	0.908198	0.926531	1.23893	0.0025016
O14949	Cytochrome b-c1 complex subunit 8	UQCRQ	Cytochrome b-c1 complex subunit 8 OS=Homo sapiens OX=9606 GN=UQCRQ PE=1 SV=4 - [QCR8_HUMAN]	54.88	6	6	24	82	9.90012	10.0815	1.23433	1.12732	1.09156	1.15107	0.950543	0.913897	0.925783	0.930074	1.23761	0.00750802
P11766	Alcohol dehydrogenase class-3	ADH5	Alcohol dehydrogenase class-3 OS=Homo sapiens OX=9606 GN=ADH5 PE=1 SV=4 - [ADHX_HUMAN]	28.34	12	12	127	374	39.6984	7.48877	1.05327	1.08571	1.13093	1.08997	0.896092	0.905877	0.840976	0.880982	1.23722	0.00230287
Q16891	MICOS complex subunit MIC60	IMMT	MICOS complex subunit MIC60 OS=Homo sapiens OX=9606 GN=IMMT PE=1 SV=1 - [MIC60_HUMAN]	66.62	48	49	242	758	83.6264	6.48096	1.13473	1.16007	1.10685	1.13388	0.922425	0.929479	0.898102	0.916669	1.23696	0.000274597
Q16134	Electron transfer flavoprotein-ubiquinone oxidoreductase, mitochondrial	ETFDH	Electron transfer flavoprotein-ubiquinone oxidoreductase, mitochondrial OS=Homo sapiens OX=9606 GN=ETFDH PE=1 SV=2 - [ETFD_HUMAN]	21.56	11	11	18	617	68.4519	7.54736	1.07787	1.03351	1.10029	1.07056	0.88492	0.87998	0.832024	0.865641	1.23672	0.00137587
P46926	Glucosamine-6-phosphate isomerase 1	GNPDA1	Glucosamine-6-phosphate isomerase 1 OS=Homo sapiens OX=9606 GN=GNPDA1 PE=1 SV=1 - [GNPI1_HUMAN]	70.24	12	17	76	289	32.6476	6.91748	1.11342	1.19205	1.00415	1.10321	0.862217	0.875653	0.938508	0.892126	1.23661	0.0236448
O75380	NADH dehydrogenase [ubiquinone] iron-sulfur protein 6, mitochondrial	NDUFS6	NADH dehydrogenase [ubiquinone] iron-sulfur protein 6, mitochondrial OS=Homo sapiens OX=9606 GN=NDUFS6 PE=1 SV=1 - [NDUS6_HUMAN]	36.29	3	3	9	124	13.7028	8.27979	1.12716	1.08306	0.924235	1.04482	0.872758	0.842752	0.819585	0.845032	1.23643	0.0346623
Q8IVF7	Formin-like protein 3	FMNL3	Formin-like protein 3 OS=Homo sapiens OX=9606 GN=FMNL3 PE=1 SV=3 - [FMNL3_HUMAN]	16.44	9	16	45	1028	117.139	6.65381	1.08006	1.22589	1.056	1.12065	0.914015	0.930702	0.874584	0.906434	1.23633	0.0182847
P24752	Acetyl-CoA acetyltransferase, mitochondrial	ACAT1	Acetyl-CoA acetyltransferase, mitochondrial OS=Homo sapiens OX=9606 GN=ACAT1 PE=1 SV=1 - [THIL_HUMAN]	58.31	22	22	131	427	45.1706	8.85107	1.11849	1.14436	1.09397	1.11894	0.922024	0.914103	0.87989	0.905339	1.23593	0.000391736
P63279	SUMO-conjugating enzyme UBC9	UBE2I	SUMO-conjugating enzyme UBC9 OS=Homo sapiens OX=9606 GN=UBE2I PE=1 SV=1 - [UBC9_HUMAN]	23.42	6	6	25	158	17.9952	8.66064	1.04137	1.15147	0.990687	1.06117	0.860884	0.817799	0.902709	0.860464	1.23326	0.0198165
Q7LG56	Ribonucleoside-diphosphate reductase subunit M2 B	RRM2B	Ribonucleoside-diphosphate reductase subunit M2 B OS=Homo sapiens OX=9606 GN=RRM2B PE=1 SV=1 - [RIR2B_HUMAN]	23.08	7	7	15	351	40.7104	4.97021	1.244	1.28407	1.13432	1.2208	1.02261	1.03082	0.916516	0.989985	1.23315	0.0163612
P13073	Cytochrome c oxidase subunit 4 isoform 1, mitochondrial	COX4I1	Cytochrome c oxidase subunit 4 isoform 1, mitochondrial OS=Homo sapiens OX=9606 GN=COX4I1 PE=1 SV=1 - [COX41_HUMAN]	67.46	13	13	108	169	19.564	9.51025	1.153	1.10192	1.02983	1.09492	0.879325	0.849956	0.935014	0.888098	1.23288	0.00899554
P08865	40S ribosomal protein SA	RPSA	40S ribosomal protein SA OS=Homo sapiens OX=9606 GN=RPSA PE=1 SV=4 - [RSSA_HUMAN]	59.66	14	16	121	295	32.8334	4.86865	0.974833	1.0307	1.03386	1.01313	0.803852	0.811538	0.850465	0.821952	1.23259	0.0013442
Q16774	Guanylate kinase	GUK1	Guanylate kinase OS=Homo sapiens OX=9606 GN=GUK1 PE=1 SV=2 - [KGUA_HUMAN]	32.99	4	4	10	197	21.7122	6.55127	1.07462	1.10326	1.06193	1.07994	0.842463	0.923238	0.864005	0.876569	1.23201	0.00167941
Q8NDH3	Probable aminopeptidase NPEPL1	NPEPL1	Probable aminopeptidase NPEPL1 OS=Homo sapiens OX=9606 GN=NPEPL1 PE=1 SV=3 - [PEPL1_HUMAN]	17.59	7	7	19	523	55.8255	6.87354	1.07964	1.00405	1.08851	1.0574	0.889508	0.803076	0.883409	0.858664	1.23145	0.0067817
O14561	Acyl carrier protein, mitochondrial	NDUFAB1	Acyl carrier protein, mitochondrial OS=Homo sapiens OX=9606 GN=NDUFAB1 PE=1 SV=3 - [ACPM_HUMAN]	3.85	1	1	3	156	17.406	4.93213	1.18985	1.12056	1.16157	1.15732	0.959786	0.863089	0.996754	0.939877	1.23136	0.00821156
P08133	Annexin A6	ANXA6	Annexin A6 OS=Homo sapiens OX=9606 GN=ANXA6 PE=1 SV=3 - [ANXA6_HUMAN]	73.4	51	52	692	673	75.8256	5.60498	0.957842	1.03862	1.17221	1.05622	0.915677	0.834959	0.823592	0.858076	1.23092	0.0452013
Q7Z434	Mitochondrial antiviral-signaling protein	MAVS	Mitochondrial antiviral-signaling protein OS=Homo sapiens OX=9606 GN=MAVS PE=1 SV=2 - [MAVS_HUMAN]	37.96	11	11	27	540	56.4931	5.51611	1.11749	1.02684	1.09923	1.08119	0.9217	0.926536	0.788414	0.878883	1.23019	0.0188825
Q96RQ3	Methylcrotonoyl-CoA carboxylase subunit alpha, mitochondrial	MCCC1	Methylcrotonoyl-CoA carboxylase subunit alpha, mitochondrial OS=Homo sapiens OX=9606 GN=MCCC1 PE=1 SV=3 - [MCCA_HUMAN]	22.07	11	11	19	725	80.4219	7.78174	1.1711	1.10548	1.07934	1.11864	0.912428	0.836049	0.980213	0.909563	1.22986	0.0137036
Q99714	3-hydroxyacyl-CoA dehydrogenase type-2	HSD17B10	3-hydroxyacyl-CoA dehydrogenase type-2 OS=Homo sapiens OX=9606 GN=HSD17B10 PE=1 SV=3 - [HCD2_HUMAN]	69.35	12	12	82	261	26.9061	7.78174	1.12245	1.23113	1.15331	1.16897	1.00278	0.954859	0.896921	0.951521	1.22852	0.00813723
P0CAP2	DNA-directed RNA polymerase II subunit GRINL1A	POLR2M	DNA-directed RNA polymerase II subunit GRINL1A OS=Homo sapiens OX=9606 GN=POLR2M PE=1 SV=1 - [GRL1A_HUMAN]	2.99	1	1	3	368	41.7139	6.39209	1.15592	1.08187	1.00932	1.08237	0.859752	0.881294	0.902254	0.8811	1.22843	0.0102774
P55809	Succinyl-CoA:3-ketoacid coenzyme A transferase 1, mitochondrial	OXCT1	Succinyl-CoA:3-ketoacid coenzyme A transferase 1, mitochondrial OS=Homo sapiens OX=9606 GN=OXCT1 PE=1 SV=1 - [SCOT1_HUMAN]	50.19	18	18	90	520	56.1219	7.45947	1.0679	1.15542	1.04914	1.09082	0.875468	0.904777	0.88444	0.888228	1.22809	0.00393017
P00441	Superoxide dismutase [Cu-Zn]	SOD1	Superoxide dismutase [Cu-Zn] OS=Homo sapiens OX=9606 GN=SOD1 PE=1 SV=2 - [SODC_HUMAN]	88.96	13	13	81	154	15.9259	6.12549	1.04328	1.11979	1.12112	1.09473	0.899918	0.904708	0.870545	0.891723	1.22765	0.00188464
Q96CN7	Isochorismatase domain-containing protein 1	ISOC1	Isochorismatase domain-containing protein 1 OS=Homo sapiens OX=9606 GN=ISOC1 PE=1 SV=3 - [ISOC1_HUMAN]	28.86	7	7	16	298	32.2161	7.38623	1.15488	1.1934	1.11652	1.15494	0.960792	0.929716	0.931853	0.940787	1.22763	0.000922397
Q6P1X6	UPF0598 protein C8orf82	C8orf82	UPF0598 protein C8orf82 OS=Homo sapiens OX=9606 GN=C8orf82 PE=1 SV=2 - [CH082_HUMAN]	12.04	2	2	5	216	23.8741	9.14404	1.00077	0.981554	0.971361	0.984563	0.903386	0.723779	0.779066	0.802077	1.22752	0.0274888
Q5TA50	Ceramide-1-phosphate transfer protein	CPTP	Ceramide-1-phosphate transfer protein OS=Homo sapiens OX=9606 GN=CPTP PE=1 SV=1 - [CPTP_HUMAN]	9.35	2	2	5	214	24.3496	7.21045	1.18493	1.10529	1.14051	1.14358	1.00199	0.919969	0.873878	0.931945	1.22709	0.00857482
P55899	IgG receptor FcRn large subunit p51	FCGRT	IgG receptor FcRn large subunit p51 OS=Homo sapiens OX=9606 GN=FCGRT PE=1 SV=1 - [FCGRN_HUMAN]	11.23	4	4	10	365	39.7183	6.53662	1.1539	1.17629	1.0768	1.13566	0.930174	0.819712	1.03157	0.927152	1.22489	0.0377474
Q05209	Tyrosine-protein phosphatase non-receptor type 12	PTPN12	Tyrosine-protein phosphatase non-receptor type 12 OS=Homo sapiens OX=9606 GN=PTPN12 PE=1 SV=3 - [PTN12_HUMAN]	18.46	12	12	39	780	88.0514	5.61768	1.1323	1.11257	1.02969	1.09152	0.905462	0.85002	0.920535	0.892006	1.22367	0.00632477
O94903	Pyridoxal phosphate homeostasis protein	PLPBP	Pyridoxal phosphate homeostasis protein OS=Homo sapiens OX=9606 GN=PLPBP PE=1 SV=1 - [PLPHP_HUMAN]	40	10	10	34	275	30.3246	7.50342	1.03244	1.05796	1.00219	1.03086	0.847221	0.837325	0.847286	0.843944	1.22148	0.000342335
P15374	Ubiquitin carboxyl-terminal hydrolase isozyme L3	UCHL3	Ubiquitin carboxyl-terminal hydrolase isozyme L3 OS=Homo sapiens OX=9606 GN=UCHL3 PE=1 SV=1 - [UCHL3_HUMAN]	22.61	4	4	14	230	26.166	4.91943	0.917251	1.04239	1.11684	1.02549	0.846716	0.833619	0.839777	0.840037	1.22077	0.0335978
Q92930	Ras-related protein Rab-8B	RAB8B	Ras-related protein Rab-8B OS=Homo sapiens OX=9606 GN=RAB8B PE=1 SV=2 - [RAB8B_HUMAN]	61.35	6	14	86	207	23.5691	9.0708	1.04321	1.16231	1.04378	1.0831	0.863963	0.888584	0.910064	0.887537	1.22035	0.00944564
Q68CZ2	Tensin-3	TNS3	Tensin-3 OS=Homo sapiens OX=9606 GN=TNS3 PE=1 SV=2 - [TENS3_HUMAN]	15.02	13	15	41	1445	155.169	6.81494	1.06676	1.0451	1.05139	1.05442	0.785244	0.859764	0.947697	0.864235	1.22006	0.0159534
P62258	14-3-3 protein epsilon	YWHAE	14-3-3 protein epsilon OS=Homo sapiens OX=9606 GN=YWHAE PE=1 SV=1 - [1433E_HUMAN]	69.02	17	20	166	255	29.1554	4.7417	1.04209	1.1314	1.18212	1.11854	0.869867	0.937904	0.942838	0.91687	1.21995	0.0129416
Q8N573	Oxidation resistance protein 1	OXR1	Oxidation resistance protein 1 OS=Homo sapiens OX=9606 GN=OXR1 PE=1 SV=2 - [OXR1_HUMAN]	18.42	13	13	33	874	97.9094	5.46533	1.05544	1.03574	1.09581	1.06233	0.910263	0.863245	0.839185	0.870898	1.21981	0.00219377
Q9NSE4	Isoleucine--tRNA ligase, mitochondrial	IARS2	Isoleucine--tRNA ligase, mitochondrial OS=Homo sapiens OX=9606 GN=IARS2 PE=1 SV=2 - [SYIM_HUMAN]	31.52	26	27	111	1012	113.719	7.1958	1.20338	1.15138	1.05395	1.13624	0.927268	0.961475	0.907078	0.93194	1.21921	0.0118264
Q96PY5	Formin-like protein 2	FMNL2	Formin-like protein 2 OS=Homo sapiens OX=9606 GN=FMNL2 PE=1 SV=3 - [FMNL2_HUMAN]	11.23	6	12	35	1086	123.243	7.40088	1.13011	1.10487	1.00247	1.07915	0.821706	0.967245	0.86696	0.885304	1.21896	0.0288858
O60664	Perilipin-3	PLIN3	Perilipin-3 OS=Homo sapiens OX=9606 GN=PLIN3 PE=1 SV=3 - [PLIN3_HUMAN]	73.27	27	27	213	434	47.0459	5.43994	0.941691	1.02862	1.11968	1.03	0.850165	0.826185	0.859215	0.845188	1.21866	0.0241828
Q53GL7	Protein mono-ADP-ribosyltransferase PARP10	PARP10	Protein mono-ADP-ribosyltransferase PARP10 OS=Homo sapiens OX=9606 GN=PARP10 PE=1 SV=2 - [PAR10_HUMAN]	12.29	8	8	25	1025	109.93	4.97021	1.01877	1.18945	1.20597	1.13806	0.946956	0.89773	0.958526	0.934404	1.21796	0.0313875
P28062	Proteasome subunit beta type-8	PSMB8	Proteasome subunit beta type-8 OS=Homo sapiens OX=9606 GN=PSMB8 PE=1 SV=3 - [PSB8_HUMAN]	48.55	10	10	46	276	30.3346	7.43018	1.1038	1.13146	1.12445	1.1199	1.01322	0.860444	0.885889	0.919852	1.21748	0.0140407
P05166	Propionyl-CoA carboxylase beta chain, mitochondrial	PCCB	Propionyl-CoA carboxylase beta chain, mitochondrial OS=Homo sapiens OX=9606 GN=PCCB PE=1 SV=3 - [PCCB_HUMAN]	24.49	10	10	24	539	58.1788	7.63525	1.12057	1.08443	1.04236	1.08245	0.908413	0.867785	0.891134	0.889111	1.21745	0.0016182
Q9H1Y0	Autophagy protein 5	ATG5	Autophagy protein 5 OS=Homo sapiens OX=9606 GN=ATG5 PE=1 SV=2 - [ATG5_HUMAN]	10.55	3	3	9	275	32.4263	5.77002	1.02212	1.01832	1.08339	1.04128	0.850257	0.844119	0.873857	0.856078	1.21633	0.00128143
Q9Y4H2	Insulin receptor substrate 2	IRS2	Insulin receptor substrate 2 OS=Homo sapiens OX=9606 GN=IRS2 PE=1 SV=2 - [IRS2_HUMAN]	10.24	8	9	17	1338	137.249	8.646	1.03062	1.03524	1.09243	1.05276	0.816626	0.870654	0.909607	0.865629	1.21618	0.00503489
Q8N392	Rho GTPase-activating protein 18	ARHGAP18	Rho GTPase-activating protein 18 OS=Homo sapiens OX=9606 GN=ARHGAP18 PE=1 SV=3 - [RHG18_HUMAN]	37.56	23	23	53	663	74.9299	6.44287	0.973098	1.07301	0.967988	1.0047	0.871743	0.864657	0.742481	0.826294	1.21591	0.0300346
Q9BZF3	Oxysterol-binding protein-related protein 6	OSBPL6	Oxysterol-binding protein-related protein 6 OS=Homo sapiens OX=9606 GN=OSBPL6 PE=1 SV=1 - [OSBL6_HUMAN]	0.75	1	1	2	934	106.239	6.93213		0.943248	0.951218	0.947233		0.787938	0.770519	0.779229	1.2156	0.00323414
O00170	AH receptor-interacting protein	AIP	AH receptor-interacting protein OS=Homo sapiens OX=9606 GN=AIP PE=1 SV=2 - [AIP_HUMAN]	39.39	10	10	38	330	37.6121	6.29053	1.09056	1.04269	1.00866	1.0473	0.889497	0.849784	0.846161	0.861814	1.21523	0.00252328
P22830	Ferrochelatase, mitochondrial	FECH	Ferrochelatase, mitochondrial OS=Homo sapiens OX=9606 GN=FECH PE=1 SV=2 - [HEMH_HUMAN]	23.4	9	9	26	423	47.8316	8.73389	1.19636	1.0447	1.15753	1.13286	0.980871	0.894048	0.921897	0.932272	1.21516	0.0184073
P31937	3-hydroxyisobutyrate dehydrogenase, mitochondrial	HIBADH	3-hydroxyisobutyrate dehydrogenase, mitochondrial OS=Homo sapiens OX=9606 GN=HIBADH PE=1 SV=2 - [3HIDH_HUMAN]	32.14	8	8	33	336	35.3058	8.1333	1.16506	1.17306	1.08341	1.14051	0.944844	0.930964	0.941098	0.938968	1.21464	0.00223541
Q3SY69	Mitochondrial 10-formyltetrahydrofolate dehydrogenase	ALDH1L2	Mitochondrial 10-formyltetrahydrofolate dehydrogenase OS=Homo sapiens OX=9606 GN=ALDH1L2 PE=1 SV=2 - [AL1L2_HUMAN]	50.38	42	43	200	923	101.681	6.52197	1.10349	1.08569	1.2512	1.14679	0.969204	0.965132	0.900171	0.944836	1.21375	0.0239795
Q9UHQ9	NADH-cytochrome b5 reductase 1	CYB5R1	NADH-cytochrome b5 reductase 1 OS=Homo sapiens OX=9606 GN=CYB5R1 PE=1 SV=1 - [NB5R1_HUMAN]	48.52	12	12	35	305	34.0732	9.37842	1.17711	1.06921	1.21369	1.15334	0.964709	0.956288	0.93002	0.950339	1.21361	0.0104131
Q9BXW6	Oxysterol-binding protein-related protein 1	OSBPL1A	Oxysterol-binding protein-related protein 1 OS=Homo sapiens OX=9606 GN=OSBPL1A PE=1 SV=2 - [OSBL1_HUMAN]	11.68	9	9	12	950	108.401	6.37939	1.16517	1.06668	1.04613	1.09266	0.972188	0.786017	0.94359	0.900598	1.21326	0.0487349
O43678	NADH dehydrogenase [ubiquinone] 1 alpha subcomplex subunit 2	NDUFA2	NADH dehydrogenase [ubiquinone] 1 alpha subcomplex subunit 2 OS=Homo sapiens OX=9606 GN=NDUFA2 PE=1 SV=3 - [NDUA2_HUMAN]	57.58	6	6	15	99	10.9148	9.56885	1.1469	1.0394	0.953886	1.04673	0.882334	0.80131	0.9047	0.862782	1.2132	0.0454092
Q9Y394	Dehydrogenase/reductase SDR family member 7	DHRS7	Dehydrogenase/reductase SDR family member 7 OS=Homo sapiens OX=9606 GN=DHRS7 PE=1 SV=1 - [DHRS7_HUMAN]	23.01	8	8	36	339	38.2741	8.32373	1.13924	1.14959	1.1183	1.13571	0.908945	0.943341	0.95708	0.936456	1.21278	0.000304325
P42226	Signal transducer and activator of transcription 6	STAT6	Signal transducer and activator of transcription 6 OS=Homo sapiens OX=9606 GN=STAT6 PE=1 SV=1 - [STAT6_HUMAN]	25.27	20	20	52	847	94.0752	6.22705	1.04988	1.09793	1.11217	1.08666	0.901395	0.909046	0.878792	0.896411	1.21223	0.000810596
O60749	Sorting nexin-2	SNX2	Sorting nexin-2 OS=Homo sapiens OX=9606 GN=SNX2 PE=1 SV=2 - [SNX2_HUMAN]	39.88	17	20	110	519	58.4347	5.12256	1.14071	1.09431	1.09986	1.11163	0.956486	0.8799	0.914977	0.917121	1.21208	0.00184265
Q9H425	Uncharacterized protein C1orf198	C1orf198	Uncharacterized protein C1orf198 OS=Homo sapiens OX=9606 GN=C1orf198 PE=1 SV=1 - [CA198_HUMAN]	29.97	8	8	23	327	36.3241	5.71924	0.960258	0.966629	1.06692	0.997935	0.890499	0.793486	0.786695	0.82356	1.21173	0.0223075
Q9NNW7	Thioredoxin reductase 2, mitochondrial	TXNRD2	Thioredoxin reductase 2, mitochondrial OS=Homo sapiens OX=9606 GN=TXNRD2 PE=1 SV=3 - [TRXR2_HUMAN]	8.78	4	4	14	524	56.4716	7.50342	1.03852	1.19848	1.13182	1.12294	0.968186	0.907098	0.905027	0.92677	1.21167	0.0181277
Q92783	Signal transducing adapter molecule 1	STAM	Signal transducing adapter molecule 1 OS=Homo sapiens OX=9606 GN=STAM PE=1 SV=3 - [STAM1_HUMAN]	27.41	8	9	13	540	59.142	4.81787	1.05013	0.969842	1.13555	1.05184	0.803845	0.88108	0.919755	0.868227	1.21148	0.0353174
O75146	Huntingtin-interacting protein 1-related protein	HIP1R	Huntingtin-interacting protein 1-related protein OS=Homo sapiens OX=9606 GN=HIP1R PE=1 SV=2 - [HIP1R_HUMAN]	18.26	19	19	42	1068	119.315	6.66846	1.02546	0.994226	0.972302	0.997329	0.805578	0.844802	0.819861	0.823413	1.21121	0.000825787
Q15276	Rab GTPase-binding effector protein 1	RABEP1	Rab GTPase-binding effector protein 1 OS=Homo sapiens OX=9606 GN=RABEP1 PE=1 SV=2 - [RABE1_HUMAN]	13.92	11	12	25	862	99.2294	5.0083	1.06348	1.1212	1.22807	1.13758	0.928041	0.930507	0.959412	0.93932	1.21107	0.0157969
Q9UDY2	Tight junction protein ZO-2	TJP2	Tight junction protein ZO-2 OS=Homo sapiens OX=9606 GN=TJP2 PE=1 SV=2 - [ZO2_HUMAN]	35.97	37	37	138	1190	133.876	7.40088	1.06144	1.07026	0.993797	1.04183	0.814307	0.867333	0.901235	0.860958	1.21008	0.00664442
O96011	Peroxisomal membrane protein 11B	PEX11B	Peroxisomal membrane protein 11B OS=Homo sapiens OX=9606 GN=PEX11B PE=1 SV=1 - [PX11B_HUMAN]	38.22	8	8	24	259	28.4132	9.84717	1.0975	1.10088	1.12435	1.10758	0.929028	0.86335	0.953578	0.915319	1.21005	0.00242806
Q9NX94	WW domain binding protein 1-like	WBP1L	WW domain binding protein 1-like OS=Homo sapiens OX=9606 GN=WBP1L PE=1 SV=2 - [WBP1L_HUMAN]	6.73	2	2	2	342	37.8039	5.18604	1.12088		1.15512	1.138	0.972276		0.908871	0.940573	1.20991	0.0317273
Q9Y6M1	Insulin-like growth factor 2 mRNA-binding protein 2	IGF2BP2	Insulin-like growth factor 2 mRNA-binding protein 2 OS=Homo sapiens OX=9606 GN=IGF2BP2 PE=1 SV=2 - [IF2B2_HUMAN]	42.57	18	22	108	599	66.0806	8.45557	1.03124	1.04196	0.944017	1.00574	0.825582	0.853928	0.814873	0.831461	1.2096	0.00625402
Q08722	Leukocyte surface antigen CD47	CD47	Leukocyte surface antigen CD47 OS=Homo sapiens OX=9606 GN=CD47 PE=1 SV=1 - [CD47_HUMAN]	10.84	4	4	27	323	35.1907	7.21045	1.12912	1.28322	1.13134	1.18123	1.04522	0.920723	0.96389	0.976612	1.20951	0.0310077
Q8TDQ7	Glucosamine-6-phosphate isomerase 2	GNPDA2	Glucosamine-6-phosphate isomerase 2 OS=Homo sapiens OX=9606 GN=GNPDA2 PE=1 SV=1 - [GNPI2_HUMAN]	56.16	7	12	50	276	31.0646	6.94678	1.02187	1.09304	1.14482	1.08658	0.876578	0.91291	0.906163	0.89855	1.20926	0.00730847
B7ZAQ6	Golgi pH regulator A	GPR89A	Golgi pH regulator A OS=Homo sapiens OX=9606 GN=GPR89A PE=1 SV=2 - [GPHRA_HUMAN]	8.13	3	3	8	455	52.8819	9.27588	1.04794	1.08495	1.08377	1.07222	0.882632	0.892649	0.886772	0.887351	1.20834	0.000121239
Q08AM6	Protein VAC14 homolog	VAC14	Protein VAC14 homolog OS=Homo sapiens OX=9606 GN=VAC14 PE=1 SV=1 - [VAC14_HUMAN]	17.77	12	12	44	782	87.9167	6.12549	1.04275	1.16156	1.14828	1.11753	0.892624	0.91593	0.966455	0.925003	1.20814	0.0114104
O95865	N(G),N(G)-dimethylarginine dimethylaminohydrolase 2	DDAH2	N(G),N(G)-dimethylarginine dimethylaminohydrolase 2 OS=Homo sapiens OX=9606 GN=DDAH2 PE=1 SV=1 - [DDAH2_HUMAN]	39.3	7	8	32	285	29.6255	6.01123	1.09991	1.04817	1.01651	1.05486	0.813449	0.906458	0.900278	0.873395	1.20777	0.00932609
Q9HB40	Retinoid-inducible serine carboxypeptidase	SCPEP1	Retinoid-inducible serine carboxypeptidase OS=Homo sapiens OX=9606 GN=SCPEP1 PE=1 SV=1 - [RISC_HUMAN]	16.37	6	6	11	452	50.7977	5.80811	1.1852	1.22376	1.01161	1.14019	0.937314	0.945929	0.949076	0.944106	1.20769	0.0399042
Q9Y276	Mitochondrial chaperone BCS1	BCS1L	Mitochondrial chaperone BCS1 OS=Homo sapiens OX=9606 GN=BCS1L PE=1 SV=1 - [BCS1_HUMAN]	19.09	6	6	16	419	47.5045	8.49951	1.14711	1.1141	1.11529	1.1255	0.992409	0.91145	0.891977	0.931945	1.20769	0.00403272
P10619	Lysosomal protective protein	CTSA	Lysosomal protective protein OS=Homo sapiens OX=9606 GN=CTSA PE=1 SV=2 - [PPGB_HUMAN]	12.92	6	7	27	480	54.4311	6.60986	1.14851	0.985587	1.05873	1.06427	0.900081	0.858134	0.885835	0.88135	1.20755	0.0198355
Q03135	Caveolin-1	CAV1	Caveolin-1 OS=Homo sapiens OX=9606 GN=CAV1 PE=1 SV=4 - [CAV1_HUMAN]	51.12	10	10	185	178	20.4585	6.02393	1.09126	1.00978	1.13722	1.07942	0.942689	0.888191	0.851154	0.894012	1.20739	0.0154668
Q9H845	Complex I assembly factor ACAD9, mitochondrial	ACAD9	Complex I assembly factor ACAD9, mitochondrial OS=Homo sapiens OX=9606 GN=ACAD9 PE=1 SV=1 - [ACAD9_HUMAN]	21.1	13	13	48	621	68.7167	7.95752	1.12639	1.08331	1.12189	1.11053	0.937143	0.922222	0.90005	0.919805	1.20735	0.000394257
O95747	Serine/threonine-protein kinase OSR1	OXSR1	Serine/threonine-protein kinase OSR1 OS=Homo sapiens OX=9606 GN=OXSR1 PE=1 SV=1 - [OXSR1_HUMAN]	32.07	13	14	79	527	57.9861	6.43018	1.08422	1.09472	1.09488	1.09127	0.910278	0.943206	0.858489	0.903991	1.20717	0.00167479
Q8N9A8	Nuclear envelope phosphatase-regulatory subunit 1	CNEP1R1	Nuclear envelope phosphatase-regulatory subunit 1 OS=Homo sapiens OX=9606 GN=CNEP1R1 PE=1 SV=1 - [NEPR1_HUMAN]	8.8	1	1	2	125	14.2574	8.38232	0.919412	0.890792		0.905102	0.775262	0.724591		0.749926	1.20692	0.0334095
Q9NVS9	Pyridoxine-5'-phosphate oxidase	PNPO	Pyridoxine-5'-phosphate oxidase OS=Homo sapiens OX=9606 GN=PNPO PE=1 SV=1 - [PNPO_HUMAN]	33.72	8	8	25	261	29.9688	7.06396	1.02104	1.04827	1.16164	1.07698	0.948042	0.881452	0.850171	0.893222	1.20573	0.0238962
P27105	Erythrocyte band 7 integral membrane protein	STOM	Erythrocyte band 7 integral membrane protein OS=Homo sapiens OX=9606 GN=STOM PE=1 SV=3 - [STOM_HUMAN]	62.5	14	14	108	288	31.7107	7.88428	1.03713	0.942332	1.06973	1.0164	0.901511	0.814607	0.815375	0.843831	1.20451	0.0226633
P07942	Laminin subunit beta-1	LAMB1	Laminin subunit beta-1 OS=Homo sapiens OX=9606 GN=LAMB1 PE=1 SV=2 - [LAMB1_HUMAN]	10.64	15	15	47	1786	197.909	4.94482	1.02756	1.04737	1.13166	1.06886	0.92955	0.867245	0.866013	0.887603	1.20421	0.0089957
Q14956	Transmembrane glycoprotein NMB	GPNMB	Transmembrane glycoprotein NMB OS=Homo sapiens OX=9606 GN=GPNMB PE=1 SV=2 - [GPNMB_HUMAN]	19.76	9	9	45	572	63.8819	6.63916	1.13007	1.09447	1.29559	1.17338	0.992364	1.0061	0.925663	0.974709	1.20382	0.0408994
P53007	Tricarboxylate transport protein, mitochondrial	SLC25A1	Tricarboxylate transport protein, mitochondrial OS=Homo sapiens OX=9606 GN=SLC25A1 PE=1 SV=2 - [TXTP_HUMAN]	47.27	13	13	54	311	33.991	9.89111	1.1612	1.15515	1.06765	1.128	0.93949	0.942031	0.930064	0.937195	1.20359	0.00330656
P26440	Isovaleryl-CoA dehydrogenase, mitochondrial	IVD	Isovaleryl-CoA dehydrogenase, mitochondrial OS=Homo sapiens OX=9606 GN=IVD PE=1 SV=2 - [IVD_HUMAN]	33.8	14	14	42	426	46.6208	8.04541	1.1383	1.151	1.08103	1.12344	0.934073	0.949633	0.917143	0.933617	1.20333	0.00127109
Q9P2R3	Rabankyrin-5	ANKFY1	Rabankyrin-5 OS=Homo sapiens OX=9606 GN=ANKFY1 PE=1 SV=2 - [ANFY1_HUMAN]	20.44	20	21	70	1169	128.318	6.1001	1.06362	1.18967	1.16158	1.13829	1.00972	0.926881	0.902842	0.946482	1.20266	0.0186107
Q15631	Translin	TSN	Translin OS=Homo sapiens OX=9606 GN=TSN PE=1 SV=1 - [TSN_HUMAN]	48.68	11	11	41	228	26.1668	6.44287	1.17041	1.02234	0.968034	1.0536	0.873945	0.882583	0.874451	0.876993	1.20137	0.0433686
P35573	Glycogen debranching enzyme	AGL	Glycogen debranching enzyme OS=Homo sapiens OX=9606 GN=AGL PE=1 SV=3 - [GDE_HUMAN]	14.56	19	19	41	1532	174.652	6.75635	1.08051	0.994725	1.19939	1.09154	0.93701	0.879556	0.909793	0.908786	1.2011	0.0413035
O75884	Serine hydrolase RBBP9	RBBP9	Serine hydrolase RBBP9 OS=Homo sapiens OX=9606 GN=RBBP9 PE=1 SV=2 - [RBBP9_HUMAN]	25.27	3	3	7	186	20.9865	6.20166	1.03551	1.05602	1.07721	1.05625	0.876995	0.8766	0.884646	0.879414	1.20108	0.000136929
Q8NFQ8	Torsin-1A-interacting protein 2	TOR1AIP2	Torsin-1A-interacting protein 2 OS=Homo sapiens OX=9606 GN=TOR1AIP2 PE=1 SV=1 - [TOIP2_HUMAN]	21.49	6	6	14	470	51.2322	4.95752	1.01744	1.04084	1.18665	1.08165	0.865832	0.939641	0.896514	0.900662	1.20095	0.033872
P53990	IST1 homolog	IST1	IST1 homolog OS=Homo sapiens OX=9606 GN=IST1 PE=1 SV=1 - [IST1_HUMAN]	23.35	9	9	26	364	39.7255	5.35107	0.995919	0.95466	1.12279	1.02446	0.855526	0.82482	0.87946	0.853269	1.20063	0.0319822
Q13243	Serine/arginine-rich splicing factor 5	SRSF5	Serine/arginine-rich splicing factor 5 OS=Homo sapiens OX=9606 GN=SRSF5 PE=1 SV=1 - [SRSF5_HUMAN]	16.18	3	4	15	272	31.2453	11.5903	1.04369	0.988061	0.858595	0.963449	1.09975	1.21533	1.15363	1.15624	0.833262	0.0398232
P05114	Non-histone chromosomal protein HMG-14	HMGN1	Non-histone chromosomal protein HMG-14 OS=Homo sapiens OX=9606 GN=HMGN1 PE=1 SV=3 - [HMGN1_HUMAN]	65	11	11	46	100	10.6526	9.59814	0.926868	1.02107	0.83996	0.929298	1.12352	1.10386	1.11849	1.11529	0.833236	0.0241405
P46060	Ran GTPase-activating protein 1	RANGAP1	Ran GTPase-activating protein 1 OS=Homo sapiens OX=9606 GN=RANGAP1 PE=1 SV=1 - [RAGP1_HUMAN]	39.69	21	21	87	587	63.5023	4.67822	0.922519	0.973386	0.950114	0.948673	1.04706	1.21731	1.15208	1.13882	0.833035	0.0212769
Q02543	60S ribosomal protein L18a	RPL18A	60S ribosomal protein L18a OS=Homo sapiens OX=9606 GN=RPL18A PE=1 SV=2 - [RL18A_HUMAN]	52.27	11	11	80	176	20.7489	10.7114	0.967946	0.905689	0.870887	0.914841	1.05806	1.1583	1.08308	1.09981	0.831817	0.0110866
Q99426	Tubulin-folding cofactor B	TBCB	Tubulin-folding cofactor B OS=Homo sapiens OX=9606 GN=TBCB PE=1 SV=2 - [TBCB_HUMAN]	38.11	9	9	44	244	27.3085	5.14795	0.859693	0.966275	0.92605	0.917339	1.11582	1.17277	1.02145	1.10334	0.831418	0.0261378
O15269	Serine palmitoyltransferase 1	SPTLC1	Serine palmitoyltransferase 1 OS=Homo sapiens OX=9606 GN=SPTLC1 PE=1 SV=1 - [SPTC1_HUMAN]	32.98	13	13	64	473	52.7105	6.01123	0.829328	0.845672	0.955142	0.876714	1.03448	1.01896	1.11032	1.05459	0.831332	0.021502
Q15021	Condensin complex subunit 1	NCAPD2	Condensin complex subunit 1 OS=Homo sapiens OX=9606 GN=NCAPD2 PE=1 SV=3 - [CND1_HUMAN]	18.84	19	19	40	1401	157.082	6.60986	0.88274	0.959481	0.930811	0.924344	1.1035	1.22021	1.01237	1.11202	0.831227	0.0430619
Q10469	Alpha-1,6-mannosyl-glycoprotein 2-beta-N-acetylglucosaminyltransferase	MGAT2	Alpha-1,6-mannosyl-glycoprotein 2-beta-N-acetylglucosaminyltransferase OS=Homo sapiens OX=9606 GN=MGAT2 PE=1 SV=1 - [MGAT2_HUMAN]	15.66	7	7	18	447	51.5173	8.76318	0.951842	0.848065	0.936407	0.912105	1.06396	1.09234	1.13576	1.09735	0.831186	0.00856212
Q15036	Sorting nexin-17	SNX17	Sorting nexin-17 OS=Homo sapiens OX=9606 GN=SNX17 PE=1 SV=1 - [SNX17_HUMAN]	34.89	13	13	45	470	52.8682	7.45947	0.861264	0.942784	0.908855	0.904301	1.06662	1.12273	1.07551	1.08829	0.83094	0.00330929
P17480	Nucleolar transcription factor 1	UBTF	Nucleolar transcription factor 1 OS=Homo sapiens OX=9606 GN=UBTF PE=1 SV=1 - [UBF1_HUMAN]	26.31	19	19	52	764	89.3502	5.80811	0.98665	0.894035	0.866514	0.915733	1.01036	1.15412	1.14504	1.10317	0.83009	0.033632
P08238	Heat shock protein HSP 90-beta	HSP90AB1	Heat shock protein HSP 90-beta OS=Homo sapiens OX=9606 GN=HSP90AB1 PE=1 SV=4 - [HS90B_HUMAN]	63.4	28	52	810	724	83.2121	5.03369	0.919647	0.91008	0.847204	0.892311	1.02994	1.08522	1.10997	1.07504	0.830022	0.00508586
P11940	Polyadenylate-binding protein 1	PABPC1	Polyadenylate-binding protein 1 OS=Homo sapiens OX=9606 GN=PABPC1 PE=1 SV=2 - [PABP1_HUMAN]	56.76	24	32	183	636	70.6259	9.49561	0.951786	0.946035	0.889398	0.929073	1.07579	1.12835	1.15723	1.12046	0.829191	0.00351974
P13984	General transcription factor IIF subunit 2	GTF2F2	General transcription factor IIF subunit 2 OS=Homo sapiens OX=9606 GN=GTF2F2 PE=1 SV=2 - [T2FB_HUMAN]	30.52	6	6	14	249	28.3628	9.23193	0.973664	0.981885	0.864749	0.940099	1.12399	1.15932	1.11989	1.1344	0.82872	0.00812784
P32322	Pyrroline-5-carboxylate reductase 1, mitochondrial	PYCR1	Pyrroline-5-carboxylate reductase 1, mitochondrial OS=Homo sapiens OX=9606 GN=PYCR1 PE=1 SV=2 - [P5CR1_HUMAN]	39.81	8	8	35	319	33.3396	7.60596	0.98637	0.847106	0.837981	0.890485	1.07189	1.06027	1.092	1.07472	0.828575	0.0196472
Q14919	Dr1-associated corepressor	DRAP1	Dr1-associated corepressor OS=Homo sapiens OX=9606 GN=DRAP1 PE=1 SV=3 - [NC2A_HUMAN]	14.15	3	3	5	205	22.3359	5.17334	0.991939	0.982594	0.799439	0.924657	1.11181	1.12244	1.11407	1.11611	0.828467	0.0379927
Q14444	Caprin-1	CAPRIN1	Caprin-1 OS=Homo sapiens OX=9606 GN=CAPRIN1 PE=1 SV=2 - [CAPR1_HUMAN]	31.17	17	18	93	709	78.318	5.24951	0.888715	0.921174	0.85878	0.889556	0.990398	1.13377	1.09786	1.07401	0.828258	0.0168069
Q14157	Ubiquitin-associated protein 2-like	UBAP2L	Ubiquitin-associated protein 2-like OS=Homo sapiens OX=9606 GN=UBAP2L PE=1 SV=2 - [UBP2L_HUMAN]	36.52	25	26	94	1087	114.465	7.10791	0.913714	0.879776	0.847063	0.880185	1.01424	1.10448	1.07042	1.06305	0.827981	0.00496009
Q9GZR7	ATP-dependent RNA helicase DDX24	DDX24	ATP-dependent RNA helicase DDX24 OS=Homo sapiens OX=9606 GN=DDX24 PE=1 SV=1 - [DDX24_HUMAN]	19.56	16	16	35	859	96.2715	9.05615	1.04282	0.925649	0.923826	0.964099	1.22134	1.09336	1.17998	1.16489	0.827628	0.0211355
P47813	Eukaryotic translation initiation factor 1A, X-chromosomal	EIF1AX	Eukaryotic translation initiation factor 1A, X-chromosomal OS=Homo sapiens OX=9606 GN=EIF1AX PE=1 SV=2 - [IF1AX_HUMAN]	54.86	10	10	50	144	16.4502	5.23682	0.985947	0.945359	0.843606	0.924971	1.0489	1.15978	1.1449	1.11786	0.827446	0.0244077
P62913	60S ribosomal protein L11	RPL11	60S ribosomal protein L11 OS=Homo sapiens OX=9606 GN=RPL11 PE=1 SV=2 - [RL11_HUMAN]	44.94	8	8	57	178	20.2396	9.59814	0.919681	0.884227	0.846023	0.88331	0.995979	1.15707	1.05048	1.06784	0.82719	0.023633
P14866	Heterogeneous nuclear ribonucleoprotein L	HNRNPL	Heterogeneous nuclear ribonucleoprotein L OS=Homo sapiens OX=9606 GN=HNRNPL PE=1 SV=2 - [HNRPL_HUMAN]	46.35	21	21	150	589	64.0924	8.22119	0.961738	0.942347	0.851031	0.918372	1.06221	1.17609	1.09257	1.11029	0.827145	0.0163898
P42766	60S ribosomal protein L35	RPL35	60S ribosomal protein L35 OS=Homo sapiens OX=9606 GN=RPL35 PE=1 SV=2 - [RL35_HUMAN]	46.34	9	11	68	123	14.5426	11.0483	0.944956	0.892937	0.851097	0.89633	1.07572	1.12437	1.05212	1.08407	0.82682	0.00553013
P62249	40S ribosomal protein S16	RPS16	40S ribosomal protein S16 OS=Homo sapiens OX=9606 GN=RPS16 PE=1 SV=2 - [RS16_HUMAN]	58.22	11	11	68	146	16.435	10.2134	0.957707	0.949741	0.866108	0.924519	1.06482	1.18317	1.10749	1.11849	0.826576	0.0128655
P49588	Alanine--tRNA ligase, cytoplasmic	AARS	Alanine--tRNA ligase, cytoplasmic OS=Homo sapiens OX=9606 GN=AARS PE=1 SV=2 - [SYAC_HUMAN]	53.2	45	45	306	968	106.743	5.52881	1.00553	0.919878	0.84796	0.924456	1.04374	1.1958	1.11985	1.1198	0.825558	0.0366374
P48723	Heat shock 70 kDa protein 13	HSPA13	Heat shock 70 kDa protein 13 OS=Homo sapiens OX=9606 GN=HSPA13 PE=1 SV=1 - [HSP13_HUMAN]	18.68	9	9	19	471	51.8951	5.75732	0.93998	0.926107	0.879302	0.915129	1.09337	1.04631	1.18621	1.10863	0.825458	0.0126579
Q96F86	Enhancer of mRNA-decapping protein 3	EDC3	Enhancer of mRNA-decapping protein 3 OS=Homo sapiens OX=9606 GN=EDC3 PE=1 SV=1 - [EDC3_HUMAN]	17.32	7	7	21	508	56.0424	7.10791	0.949371	0.928077	0.876844	0.918097	1.03802	1.1504	1.1494	1.11261	0.825177	0.0106806
P13639	Elongation factor 2	EEF2	Elongation factor 2 OS=Homo sapiens OX=9606 GN=EEF2 PE=1 SV=4 - [EF2_HUMAN]	73.19	56	60	591	858	95.277	6.82959	0.925032	0.877699	0.882024	0.894918	1.02069	1.11229	1.12121	1.08473	0.825015	0.00589833
P19388	DNA-directed RNA polymerases I, II, and III subunit RPABC1	POLR2E	DNA-directed RNA polymerases I, II, and III subunit RPABC1 OS=Homo sapiens OX=9606 GN=POLR2E PE=1 SV=4 - [RPAB1_HUMAN]	31.9	6	6	21	210	24.5357	5.94775	0.979791	0.911451	0.810244	0.900495	1.02399	1.13351	1.11753	1.09168	0.824874	0.0332222
P23588	Eukaryotic translation initiation factor 4B	EIF4B	Eukaryotic translation initiation factor 4B OS=Homo sapiens OX=9606 GN=EIF4B PE=1 SV=2 - [IF4B_HUMAN]	39.28	26	26	112	611	69.1103	5.73193	1.00491	0.931629	0.827966	0.9215	1.03426	1.19545	1.12309	1.1176	0.824534	0.0474275
Q01130	Serine/arginine-rich splicing factor 2	SRSF2	Serine/arginine-rich splicing factor 2 OS=Homo sapiens OX=9606 GN=SRSF2 PE=1 SV=4 - [SRSF2_HUMAN]	30.32	6	6	40	221	25.4612	11.854	0.854993	0.881118	0.872402	0.869505	1.03184	1.03659	1.09678	1.05507	0.824118	0.0011329
O43818	U3 small nucleolar RNA-interacting protein 2	RRP9	U3 small nucleolar RNA-interacting protein 2 OS=Homo sapiens OX=9606 GN=RRP9 PE=1 SV=1 - [U3IP2_HUMAN]	7.58	3	3	7	475	51.8085	7.85498	1.0077	0.877175	0.853984	0.912952	1.04754	1.16523	1.11133	1.10803	0.82394	0.0292896
P36897	TGF-beta receptor type-1	TGFBR1	TGF-beta receptor type-1 OS=Homo sapiens OX=9606 GN=TGFBR1 PE=1 SV=1 - [TGFR1_HUMAN]	11.53	4	4	4	503	55.9234	7.54736	0.870747	0.827418	0.881555	0.859907	1.08405	0.999464	1.04756	1.04369	0.82391	0.00340513
Q9NRW3	DNA dC->dU-editing enzyme APOBEC-3C	APOBEC3C	DNA dC->dU-editing enzyme APOBEC-3C OS=Homo sapiens OX=9606 GN=APOBEC3C PE=1 SV=2 - [ABC3C_HUMAN]	26.32	4	4	7	190	22.811	7.59131	0.991157	0.976569	0.938381	0.968702	1.13695	1.24136	1.14997	1.17609	0.823661	0.00470047
Q13084	39S ribosomal protein L28, mitochondrial	MRPL28	39S ribosomal protein L28, mitochondrial OS=Homo sapiens OX=9606 GN=MRPL28 PE=1 SV=4 - [RM28_HUMAN]	28.52	6	7	14	256	30.1379	8.29443	0.880953	0.911966	0.771677	0.854865	0.979426	1.09986	1.03753	1.03894	0.822824	0.0285717
O94885	SAM and SH3 domain-containing protein 1	SASH1	SAM and SH3 domain-containing protein 1 OS=Homo sapiens OX=9606 GN=SASH1 PE=1 SV=3 - [SASH1_HUMAN]	11.31	11	11	28	1247	136.568	6.0874	0.945631	0.864618	0.945822	0.91869	1.19575	1.05338	1.10114	1.11676	0.82264	0.0164492
Q9H0C8	Integrin-linked kinase-associated serine/threonine phosphatase 2C	ILKAP	Integrin-linked kinase-associated serine/threonine phosphatase 2C OS=Homo sapiens OX=9606 GN=ILKAP PE=1 SV=1 - [ILKAP_HUMAN]	11.48	5	5	11	392	42.8798	7.09326	0.949569	0.971168	0.859883	0.926873	1.18545	1.16271	1.03233	1.12683	0.822551	0.0270047
Q9NQ55	Suppressor of SWI4 1 homolog	PPAN	Suppressor of SWI4 1 homolog OS=Homo sapiens OX=9606 GN=PPAN PE=2 SV=1 - [SSF1_HUMAN]	12.05	5	5	12	473	53.1608	10.1255	0.945183	0.835524	0.879101	0.886603	1.11314	1.13988	0.980765	1.07793	0.822506	0.0309637
P49916	DNA ligase 3	LIG3	DNA ligase 3 OS=Homo sapiens OX=9606 GN=LIG3 PE=1 SV=2 - [DNLI3_HUMAN]	10.8	11	11	17	1009	112.835	9.01221	0.953239	0.91641	0.878571	0.916073	1.12457	1.16482	1.05227	1.11389	0.822412	0.00735209
O00541	Pescadillo homolog	PES1	Pescadillo homolog OS=Homo sapiens OX=9606 GN=PES1 PE=1 SV=1 - [PESC_HUMAN]	13.78	9	9	26	588	67.96	7.32764	1.0092	0.955793	0.834867	0.933287	1.08806	1.18255	1.13605	1.13555	0.821878	0.0256521
Q8TDX7	Serine/threonine-protein kinase Nek7	NEK7	Serine/threonine-protein kinase Nek7 OS=Homo sapiens OX=9606 GN=NEK7 PE=1 SV=1 - [NEK7_HUMAN]	31.13	6	8	26	302	34.5284	8.25049	0.875056	0.912912	0.967483	0.918484	1.13644	1.14921	1.06762	1.11776	0.821719	0.00569122
O94851	[F-actin]-monooxygenase MICAL2	MICAL2	[F-actin]-monooxygenase MICAL2 OS=Homo sapiens OX=9606 GN=MICAL2 PE=1 SV=1 - [MICA2_HUMAN]	19.66	19	21	55	1124	126.609	8.646	0.948555	0.905621	0.870598	0.908258	0.978183	1.13303	1.20508	1.10543	0.821633	0.0492332
P62910	60S ribosomal protein L32	RPL32	60S ribosomal protein L32 OS=Homo sapiens OX=9606 GN=RPL32 PE=1 SV=2 - [RL32_HUMAN]	54.07	10	10	38	135	15.8498	11.3267	0.961194	0.950193	0.885779	0.932389	1.05931	1.22939	1.11579	1.13483	0.821612	0.0215243
Q15814	Tubulin-specific chaperone C	TBCC	Tubulin-specific chaperone C OS=Homo sapiens OX=9606 GN=TBCC PE=1 SV=2 - [TBCC_HUMAN]	18.79	7	8	11	346	39.2238	5.70654	0.958711	0.853603	0.941102	0.917805	1.05448	1.15752	1.13927	1.11709	0.821603	0.0118145
Q9P289	Serine/threonine-protein kinase 26	STK26	Serine/threonine-protein kinase 26 OS=Homo sapiens OX=9606 GN=STK26 PE=1 SV=2 - [STK26_HUMAN]	25.96	3	11	36	416	46.4996	5.2876	0.833063	1.02724	0.846252	0.902186	1.0989	1.07942	1.11682	1.09838	0.821378	0.0367034
Q9BQ67	Glutamate-rich WD repeat-containing protein 1	GRWD1	Glutamate-rich WD repeat-containing protein 1 OS=Homo sapiens OX=9606 GN=GRWD1 PE=1 SV=1 - [GRWD1_HUMAN]	17.26	5	5	16	446	49.3882	4.91943	0.943915	0.896724	0.885614	0.908751	1.01329	1.09172	1.21433	1.10645	0.821323	0.0319175
P04181	Ornithine aminotransferase, mitochondrial	OAT	Ornithine aminotransferase, mitochondrial OS=Homo sapiens OX=9606 GN=OAT PE=1 SV=1 - [OAT_HUMAN]	54.21	19	20	79	439	48.5042	7.03467	0.872361	0.891231	0.837388	0.866993	1.00994	1.0719	1.08558	1.05581	0.821168	0.002559
Q9Y2X0	Mediator of RNA polymerase II transcription subunit 16	MED16	Mediator of RNA polymerase II transcription subunit 16 OS=Homo sapiens OX=9606 GN=MED16 PE=1 SV=2 - [MED16_HUMAN]	0.8	1	1	2	877	96.7306	7.37158	1.07994	1.00435		1.04214	1.27871	1.26109		1.2699	0.82065	0.0278275
Q9NVP1	ATP-dependent RNA helicase DDX18	DDX18	ATP-dependent RNA helicase DDX18 OS=Homo sapiens OX=9606 GN=DDX18 PE=1 SV=2 - [DDX18_HUMAN]	28.06	15	15	41	670	75.3594	9.49561	1.01624	0.974184	0.840856	0.943759	1.07196	1.18103	1.20112	1.15137	0.819685	0.0352465
Q8TDM6	Disks large homolog 5	DLG5	Disks large homolog 5 OS=Homo sapiens OX=9606 GN=DLG5 PE=1 SV=4 - [DLG5_HUMAN]	2.19	4	4	6	1919	213.735	7.41553	1.03764	1.00466	0.917939	0.986746	1.2126	1.23788	1.16343	1.20464	0.819122	0.0064912
O14828	Secretory carrier-associated membrane protein 3	SCAMP3	Secretory carrier-associated membrane protein 3 OS=Homo sapiens OX=9606 GN=SCAMP3 PE=1 SV=3 - [SCAM3_HUMAN]	45.24	11	11	47	347	38.2623	7.63525	0.891106	0.904954	0.958009	0.918023	1.11101	1.06517	1.18608	1.12075	0.819112	0.00760048
Q92974	Rho guanine nucleotide exchange factor 2	ARHGEF2	Rho guanine nucleotide exchange factor 2 OS=Homo sapiens OX=9606 GN=ARHGEF2 PE=1 SV=4 - [ARHG2_HUMAN]	32.76	26	26	83	986	111.473	7.26904	1.02041	0.961868	0.8718	0.951359	1.10407	1.22344	1.16	1.1625	0.818371	0.0187978
P49207	60S ribosomal protein L34	RPL34	60S ribosomal protein L34 OS=Homo sapiens OX=9606 GN=RPL34 PE=1 SV=3 - [RL34_HUMAN]	42.74	7	7	59	117	13.2845	11.4731	0.933795	0.970924	0.856463	0.920394	1.07331	1.17102	1.13093	1.12509	0.818065	0.00968805
Q96K49	Transmembrane protein 87B	TMEM87B	Transmembrane protein 87B OS=Homo sapiens OX=9606 GN=TMEM87B PE=1 SV=1 - [TM87B_HUMAN]	3.24	3	3	6	555	63.4947	7.44482	0.970246	0.861365	0.91289	0.914834	1.12151	1.03394	1.19947	1.11831	0.818052	0.0236792
Q96KC8	DnaJ homolog subfamily C member 1	DNAJC1	DnaJ homolog subfamily C member 1 OS=Homo sapiens OX=9606 GN=DNAJC1 PE=1 SV=1 - [DNJC1_HUMAN]	17.33	8	8	18	554	63.8433	8.63135	0.934476	0.793233	0.902102	0.876604	1.07833	1.04385	1.09436	1.07218	0.817589	0.0124212
Q15648	Mediator of RNA polymerase II transcription subunit 1	MED1	Mediator of RNA polymerase II transcription subunit 1 OS=Homo sapiens OX=9606 GN=MED1 PE=1 SV=4 - [MED1_HUMAN]	1.33	2	2	5	1581	168.373	8.73389	0.976722	0.981595	0.860184	0.939501	1.08396	1.25625	1.10876	1.14966	0.817201	0.034698
P83881	60S ribosomal protein L36a	RPL36A	60S ribosomal protein L36a OS=Homo sapiens OX=9606 GN=RPL36A PE=1 SV=2 - [RL36A_HUMAN]	38.68	2	6	38	106	12.4328	10.5796	0.998276	0.909931	0.935908	0.948038	1.09899	1.26662	1.11537	1.16033	0.817042	0.0233549
O00571	ATP-dependent RNA helicase DDX3X	DDX3X	ATP-dependent RNA helicase DDX3X OS=Homo sapiens OX=9606 GN=DDX3X PE=1 SV=3 - [DDX3X_HUMAN]	54.23	12	32	193	662	73.198	7.18115	0.959955	0.837944	0.962779	0.920226	1.13045	1.09558	1.15639	1.12747	0.816184	0.0098071
Q9GZZ1	N-alpha-acetyltransferase 50	NAA50	N-alpha-acetyltransferase 50 OS=Homo sapiens OX=9606 GN=NAA50 PE=1 SV=1 - [NAA50_HUMAN]	48.52	11	11	49	169	19.386	8.80713	0.936118	0.954069	0.823805	0.904664	1.02831	1.14368	1.15413	1.10871	0.815963	0.0235997
P60866	40S ribosomal protein S20	RPS20	40S ribosomal protein S20 OS=Homo sapiens OX=9606 GN=RPS20 PE=1 SV=1 - [RS20_HUMAN]	42.02	7	8	58	119	13.3643	9.93506	0.884533	0.931511	0.887254	0.901099	1.1034	1.14102	1.06874	1.10439	0.815926	0.00140992
Q15382	GTP-binding protein Rheb	RHEB	GTP-binding protein Rheb OS=Homo sapiens OX=9606 GN=RHEB PE=1 SV=1 - [RHEB_HUMAN]	40.76	9	9	39	184	20.4845	5.92236	0.909065	0.934274	0.949251	0.930863	1.22002	1.16008	1.04328	1.14113	0.815739	0.0167879
Q9UK99	F-box only protein 3	FBXO3	F-box only protein 3 OS=Homo sapiens OX=9606 GN=FBXO3 PE=1 SV=3 - [FBX3_HUMAN]	5.1	3	3	5	471	54.5254	4.99561	0.872452	0.908917		0.890684	1.09457	1.09076		1.09266	0.815149	0.00813667
Q07065	Cytoskeleton-associated protein 4	CKAP4	Cytoskeleton-associated protein 4 OS=Homo sapiens OX=9606 GN=CKAP4 PE=1 SV=2 - [CKAP4_HUMAN]	78.24	46	49	499	602	65.9827	5.92236	0.87362	0.862813	0.93838	0.891604	1.0994	1.02487	1.15833	1.0942	0.814846	0.011016
P13987	CD59 glycoprotein	CD59	CD59 glycoprotein OS=Homo sapiens OX=9606 GN=CD59 PE=1 SV=1 - [CD59_HUMAN]	25	3	3	19	128	14.1678	6.48096	0.851351	0.850408	0.859689	0.853816	1.08835	1.03004	1.02689	1.04842	0.814381	0.000648928
Q5T8P6	RNA-binding protein 26	RBM26	RNA-binding protein 26 OS=Homo sapiens OX=9606 GN=RBM26 PE=1 SV=3 - [RBM26_HUMAN]	5.36	4	6	10	1007	113.527	9.15869	0.94661	0.999576	0.811993	0.919393	1.20297	1.15642	1.03093	1.13011	0.813546	0.0499673
Q9UNX3	60S ribosomal protein L26-like 1	RPL26L1	60S ribosomal protein L26-like 1 OS=Homo sapiens OX=9606 GN=RPL26L1 PE=1 SV=1 - [RL26L_HUMAN]	33.79	1	8	40	145	17.2456	10.5503	0.853873	0.911382	0.819237	0.861497	1.0596	1.10942	1.01005	1.05969	0.81297	0.00727038
P40222	Alpha-taxilin	TXLNA	Alpha-taxilin OS=Homo sapiens OX=9606 GN=TXLNA PE=1 SV=3 - [TXLNA_HUMAN]	43.96	22	23	94	546	61.8532	6.52197	0.901692	0.860176	0.813246	0.858371	1.02438	1.05099	1.09487	1.05675	0.812275	0.00376546
Q7Z6M1	Rab9 effector protein with kelch motifs	RABEPK	Rab9 effector protein with kelch motifs OS=Homo sapiens OX=9606 GN=RABEPK PE=1 SV=1 - [RABEK_HUMAN]	20.43	5	5	12	372	40.5386	6.25244	0.896907	0.888988	0.89867	0.894855	1.00626	1.17791	1.12097	1.10171	0.812238	0.0149645
P25205	DNA replication licensing factor MCM3	MCM3	DNA replication licensing factor MCM3 OS=Homo sapiens OX=9606 GN=MCM3 PE=1 SV=3 - [MCM3_HUMAN]	45.17	34	34	103	808	90.924	5.77002	0.917203	0.997344	0.821896	0.912148	1.0475	1.21504	1.1086	1.12371	0.811727	0.0398786
P50750	Cyclin-dependent kinase 9	CDK9	Cyclin-dependent kinase 9 OS=Homo sapiens OX=9606 GN=CDK9 PE=1 SV=3 - [CDK9_HUMAN]	15.59	5	7	16	372	42.7502	8.79248	0.875815	0.933529	0.866967	0.892104	1.02338	1.12751	1.14903	1.09997	0.811022	0.00918062
O00566	U3 small nucleolar ribonucleoprotein protein MPP10	MPHOSPH10	U3 small nucleolar ribonucleoprotein protein MPP10 OS=Homo sapiens OX=9606 GN=MPHOSPH10 PE=1 SV=2 - [MPP10_HUMAN]	13.51	7	7	17	681	78.8157	4.85596	0.988832	0.945032	0.871055	0.934973	1.02697	1.18574	1.24622	1.15298	0.81092	0.0419065
Q16637	Survival motor neuron protein	SMN1	Survival motor neuron protein OS=Homo sapiens OX=9606 GN=SMN1 PE=1 SV=1 - [SMN_HUMAN]	5.78	3	3	6	294	31.8285	6.55127	0.989297	0.973399	0.862263	0.941653	1.15546	1.24311	1.08661	1.16173	0.810562	0.0218882
Q8NDI1	EH domain-binding protein 1	EHBP1	EH domain-binding protein 1 OS=Homo sapiens OX=9606 GN=EHBP1 PE=1 SV=3 - [EHBP1_HUMAN]	20.47	18	21	46	1231	139.931	5.35107	0.944326	0.897645	0.887785	0.909919	1.14431	1.13745	1.0893	1.12369	0.809762	0.000960683
Q92791	Endoplasmic reticulum protein SC65	P3H4	Endoplasmic reticulum protein SC65 OS=Homo sapiens OX=9606 GN=P3H4 PE=1 SV=1 - [SC65_HUMAN]	21.74	9	9	31	437	50.3492	4.76709	0.829633	0.838867	0.937044	0.868515	1.06038	1.08738	1.07008	1.07261	0.809718	0.00442831
Q99986	Serine/threonine-protein kinase VRK1	VRK1	Serine/threonine-protein kinase VRK1 OS=Homo sapiens OX=9606 GN=VRK1 PE=1 SV=1 - [VRK1_HUMAN]	12.88	3	3	11	396	45.4474	8.90967	0.967198	0.97205	0.909089	0.949446	1.15694	1.20314	1.16089	1.17366	0.808963	0.000862662
Q96BY6	Dedicator of cytokinesis protein 10	DOCK10	Dedicator of cytokinesis protein 10 OS=Homo sapiens OX=9606 GN=DOCK10 PE=1 SV=3 - [DOC10_HUMAN]	11.34	21	21	48	2186	249.373	7.13721	0.899417	0.882225	1.00319	0.928277	1.11287	1.11767	1.21243	1.14766	0.808845	0.0116308
Q9Y5X1	Sorting nexin-9	SNX9	Sorting nexin-9 OS=Homo sapiens OX=9606 GN=SNX9 PE=1 SV=1 - [SNX9_HUMAN]	38.82	20	20	106	595	66.5496	5.57959	0.947293	0.860288	1.00035	0.935975	1.27493	1.15119	1.04619	1.15744	0.808662	0.0463781
P52701	DNA mismatch repair protein Msh6	MSH6	DNA mismatch repair protein Msh6 OS=Homo sapiens OX=9606 GN=MSH6 PE=1 SV=2 - [MSH6_HUMAN]	12.35	16	16	41	1360	152.689	6.90283	0.897608	0.943435	0.816112	0.885718	1.07291	1.17831	1.03469	1.09531	0.808649	0.0210646
P51114	Fragile X mental retardation syndrome-related protein 1	FXR1	Fragile X mental retardation syndrome-related protein 1 OS=Homo sapiens OX=9606 GN=FXR1 PE=1 SV=3 - [FXR1_HUMAN]	34.94	16	18	51	621	69.6779	6.15088	0.893698	0.879227	0.851246	0.874724	1.08585	1.12877	1.03153	1.08205	0.808393	0.00252788
P47914	60S ribosomal protein L29	RPL29	60S ribosomal protein L29 OS=Homo sapiens OX=9606 GN=RPL29 PE=1 SV=2 - [RL29_HUMAN]	27.67	6	6	41	159	17.7411	11.6636	1.00549	0.905247	0.813364	0.908033	1.14844	1.1663	1.05511	1.12328	0.808375	0.0300621
Q9UBH6	Xenotropic and polytropic retrovirus receptor 1	XPR1	Xenotropic and polytropic retrovirus receptor 1 OS=Homo sapiens OX=9606 GN=XPR1 PE=1 SV=1 - [XPR1_HUMAN]	3.45	2	2	3	696	81.4831	8.44092	0.974895	0.932011	0.939262	0.948722	1.13611	1.19673	1.18907	1.17397	0.808132	0.00063153
P84101	Small EDRK-rich factor 2	SERF2	Small EDRK-rich factor 2 OS=Homo sapiens OX=9606 GN=SERF2 PE=1 SV=1 - [SERF2_HUMAN]	42.37	4	4	17	59	6.89564	10.4478	0.863221	0.923759	0.976104	0.921028	1.07722	1.23352	1.1084	1.13971	0.808123	0.0194134
P0DPB6	DNA-directed RNA polymerases I and III subunit RPAC2	POLR1D	DNA-directed RNA polymerases I and III subunit RPAC2 OS=Homo sapiens OX=9606 GN=POLR1D PE=1 SV=1 - [RPAC2_HUMAN]	16.54	2	2	5	133	15.2274	5.79541	0.906458	0.784812	0.875335	0.855535	1.04194	1.15073	0.98823	1.0603	0.806879	0.0271466
O75976	Carboxypeptidase D	CPD	Carboxypeptidase D OS=Homo sapiens OX=9606 GN=CPD PE=1 SV=2 - [CBPD_HUMAN]	7.54	9	9	16	1380	152.835	6.04932	0.969205	0.973411	0.855103	0.932573	1.10291	1.12495	1.24008	1.15598	0.806738	0.0177996
Q9NUQ6	SPATS2-like protein	SPATS2L	SPATS2-like protein OS=Homo sapiens OX=9606 GN=SPATS2L PE=1 SV=2 - [SPS2L_HUMAN]	41.4	21	21	85	558	61.6907	9.64209	0.898194	0.849342	0.887093	0.87821	1.02125	1.06854	1.17631	1.0887	0.806659	0.012002
P48507	Glutamate--cysteine ligase regulatory subunit	GCLM	Glutamate--cysteine ligase regulatory subunit OS=Homo sapiens OX=9606 GN=GCLM PE=1 SV=1 - [GSH0_HUMAN]	25.55	6	6	20	274	30.7078	6.02393	0.941686	0.908318	0.972246	0.94075	1.1752	1.17751	1.14747	1.16672	0.806317	0.00040978
Q16832	Discoidin domain-containing receptor 2	DDR2	Discoidin domain-containing receptor 2 OS=Homo sapiens OX=9606 GN=DDR2 PE=1 SV=2 - [DDR2_HUMAN]	21.52	17	17	61	855	96.6739	5.36377	0.934435	0.91649	0.921495	0.92414	1.14514	1.06077	1.23374	1.14655	0.806019	0.0114365
Q5W0Z9	Palmitoyltransferase ZDHHC20	ZDHHC20	Palmitoyltransferase ZDHHC20 OS=Homo sapiens OX=9606 GN=ZDHHC20 PE=1 SV=1 - [ZDH20_HUMAN]	14.79	3	4	10	365	42.2499	7.7085	0.969004	0.966253	0.873843	0.936367	1.13535	1.09857	1.25361	1.16251	0.805471	0.0158734
P62861	40S ribosomal protein S30	FAU	40S ribosomal protein S30 OS=Homo sapiens OX=9606 GN=FAU PE=1 SV=1 - [RS30_HUMAN]	30.51	3	3	9	59	6.64382	12.147	0.919934	0.884209	0.895616	0.89992	1.14741	1.13885	1.06955	1.1186	0.804504	0.00122916
Q9UIQ6	Leucyl-cystinyl aminopeptidase	LNPEP	Leucyl-cystinyl aminopeptidase OS=Homo sapiens OX=9606 GN=LNPEP PE=1 SV=3 - [LCAP_HUMAN]	20.49	16	16	34	1025	117.274	5.73193	0.940391	0.925498	0.938081	0.934657	1.13227	1.18511	1.1698	1.16239	0.804081	0.000154629
P60468	Protein transport protein Sec61 subunit beta	SEC61B	Protein transport protein Sec61 subunit beta OS=Homo sapiens OX=9606 GN=SEC61B PE=1 SV=2 - [SC61B_HUMAN]	53.13	5	5	35	96	9.9681	11.561	0.926079	0.882122	0.918526	0.908909	1.10618	1.11872	1.16668	1.13053	0.803968	0.000636925
Q5T3F8	CSC1-like protein 2	TMEM63B	CSC1-like protein 2 OS=Homo sapiens OX=9606 GN=TMEM63B PE=1 SV=1 - [CSCL2_HUMAN]	1.08	1	1	3	832	94.8961	7.40088	0.964151	0.948358	0.966143	0.959551	1.12255	1.24062	1.21817	1.19378	0.803793	0.00307265
Q00341	Vigilin	HDLBP	Vigilin OS=Homo sapiens OX=9606 GN=HDLBP PE=1 SV=2 - [VIGLN_HUMAN]	55.68	66	68	366	1268	141.368	6.87354	0.913928	0.886584	0.843064	0.881192	1.06063	1.12704	1.10364	1.0971	0.803199	0.00159613
P83731	60S ribosomal protein L24	RPL24	60S ribosomal protein L24 OS=Homo sapiens OX=9606 GN=RPL24 PE=1 SV=1 - [RL24_HUMAN]	41.4	9	9	63	157	17.7679	11.2534	0.929561	0.911814	0.837953	0.893109	1.07845	1.15833	1.09943	1.11207	0.803105	0.00402673
Q13123	Protein Red	IK	Protein Red OS=Homo sapiens OX=9606 GN=IK PE=1 SV=3 - [RED_HUMAN]	22.08	10	10	25	557	65.5618	6.63916	0.976164	0.932583	0.82664	0.911796	1.09873	1.17261	1.13852	1.13662	0.802199	0.0103097
Q9H6B4	CXADR-like membrane protein	CLMP	CXADR-like membrane protein OS=Homo sapiens OX=9606 GN=CLMP PE=1 SV=1 - [CLMP_HUMAN]	24.13	6	6	23	373	41.2552	7.98682	0.904218	0.920654	0.896908	0.90726	1.12092	1.01218	1.26368	1.13226	0.801282	0.0370998
Q92598	Heat shock protein 105 kDa	HSPH1	Heat shock protein 105 kDa OS=Homo sapiens OX=9606 GN=HSPH1 PE=1 SV=1 - [HS105_HUMAN]	35.66	25	29	141	858	96.8037	5.38916	0.969658	0.912801	0.874586	0.919015	1.10545	1.14136	1.1962	1.14767	0.800769	0.00391639
Q9Y3B9	RRP15-like protein	RRP15	RRP15-like protein OS=Homo sapiens OX=9606 GN=RRP15 PE=1 SV=2 - [RRP15_HUMAN]	15.25	4	4	11	282	31.4645	5.51611	1.01177	0.963782	0.807785	0.927778	1.14833	1.2045	1.12648	1.15977	0.799966	0.0243398
P23634	Plasma membrane calcium-transporting ATPase 4	ATP2B4	Plasma membrane calcium-transporting ATPase 4 OS=Homo sapiens OX=9606 GN=ATP2B4 PE=1 SV=2 - [AT2B4_HUMAN]	36.99	26	44	203	1241	137.833	6.59521	0.824425	0.810799	0.949633	0.861619	1.03492	1.11974	1.07696	1.07721	0.799863	0.0129712
Q68EM7	Rho GTPase-activating protein 17	ARHGAP17	Rho GTPase-activating protein 17 OS=Homo sapiens OX=9606 GN=ARHGAP17 PE=1 SV=1 - [RHG17_HUMAN]	27.47	15	15	42	881	95.3773	7.62061	0.900655	0.900361	0.914107	0.905041	1.14009	1.12585	1.13468	1.13354	0.798418	3.12626e-06
P61254	60S ribosomal protein L26	RPL26	60S ribosomal protein L26 OS=Homo sapiens OX=9606 GN=RPL26 PE=1 SV=1 - [RL26_HUMAN]	40	3	10	49	145	17.2475	10.5503	0.962232	0.830242	0.796165	0.86288	1.06542	1.13091	1.04655	1.08096	0.798254	0.0183904
P61587	Rho-related GTP-binding protein RhoE	RND3	Rho-related GTP-binding protein RhoE OS=Homo sapiens OX=9606 GN=RND3 PE=1 SV=1 - [RND3_HUMAN]	27.05	5	5	18	244	27.3507	8.48486	0.907739	0.904663	0.927137	0.91318	1.15708	1.06032	1.21722	1.14488	0.797623	0.00743478
O60306	RNA helicase aquarius	AQR	RNA helicase aquarius OS=Homo sapiens OX=9606 GN=AQR PE=1 SV=4 - [AQR_HUMAN]	7.41	8	9	16	1485	171.186	6.3667	0.853688	0.931022	0.868602	0.884437	1.0474	1.11507	1.16461	1.10903	0.797489	0.00560502
Q9BZE4	Nucleolar GTP-binding protein 1	GTPBP4	Nucleolar GTP-binding protein 1 OS=Homo sapiens OX=9606 GN=GTPBP4 PE=1 SV=3 - [NOG1_HUMAN]	38.01	21	21	37	634	73.9178	9.49561	0.968704	0.949138	0.854214	0.924019	1.08371	1.22001	1.17259	1.15877	0.797413	0.0116864
Q9Y6K8	Adenylate kinase isoenzyme 5	AK5	Adenylate kinase isoenzyme 5 OS=Homo sapiens OX=9606 GN=AK5 PE=1 SV=2 - [KAD5_HUMAN]	35.77	18	20	70	562	63.2931	5.07178	0.913557	0.831375	0.859547	0.868159	1.1275	0.97556	1.16379	1.08895	0.797246	0.0241645
P40937	Replication factor C subunit 5	RFC5	Replication factor C subunit 5 OS=Homo sapiens OX=9606 GN=RFC5 PE=1 SV=1 - [RFC5_HUMAN]	25.59	7	7	16	340	38.4722	7.1958	0.990174	0.937296	0.790898	0.906123	1.04113	1.18179	1.1893	1.13741	0.796656	0.0392519
Q9NP72	Ras-related protein Rab-18	RAB18	Ras-related protein Rab-18 OS=Homo sapiens OX=9606 GN=RAB18 PE=1 SV=1 - [RAB18_HUMAN]	48.54	9	9	59	206	22.9626	5.23682	0.849605	0.82088	0.982188	0.884224	1.09063	1.10519	1.13398	1.10994	0.796645	0.0116813
Q9H0S4	Probable ATP-dependent RNA helicase DDX47	DDX47	Probable ATP-dependent RNA helicase DDX47 OS=Homo sapiens OX=9606 GN=DDX47 PE=1 SV=1 - [DDX47_HUMAN]	9.23	4	4	7	455	50.6147	9.1001	0.954924	0.952486	0.852525	0.919978	1.12957	1.1901	1.14486	1.15484	0.796626	0.00359002
Q9NRY4	Rho GTPase-activating protein 35	ARHGAP35	Rho GTPase-activating protein 35 OS=Homo sapiens OX=9606 GN=ARHGAP35 PE=1 SV=3 - [RHG35_HUMAN]	22.55	26	27	69	1499	170.407	6.63916	0.889522	0.921069	0.908466	0.906352	1.18295	1.14623	1.0845	1.1379	0.796516	0.00154612
Q9UHB6	LIM domain and actin-binding protein 1	LIMA1	LIM domain and actin-binding protein 1 OS=Homo sapiens OX=9606 GN=LIMA1 PE=1 SV=1 - [LIMA1_HUMAN]	66.01	49	50	241	759	85.1734	6.84424	0.856286	0.866605	0.947769	0.89022	1.09598	1.09187	1.16668	1.11817	0.796137	0.00379909
O75718	Cartilage-associated protein	CRTAP	Cartilage-associated protein OS=Homo sapiens OX=9606 GN=CRTAP PE=1 SV=1 - [CRTAP_HUMAN]	39.4	17	17	70	401	46.5319	5.73193	0.892149	0.793906	0.929046	0.8717	1.14083	1.04775	1.10122	1.0966	0.794912	0.00976649
O00459	Phosphatidylinositol 3-kinase regulatory subunit beta	PIK3R2	Phosphatidylinositol 3-kinase regulatory subunit beta OS=Homo sapiens OX=9606 GN=PIK3R2 PE=1 SV=2 - [P85B_HUMAN]	8.1	3	5	10	728	81.4949	6.43018	0.800735	0.845767		0.823251	1.00818	1.06745		1.03782	0.793254	0.0287967
O75369	Filamin-B	FLNB	Filamin-B OS=Homo sapiens OX=9606 GN=FLNB PE=1 SV=2 - [FLNB_HUMAN]	48.16	81	99	468	2602	277.99	5.73193	0.900261	0.914702	0.820024	0.878329	1.14214	1.15817	1.02486	1.10839	0.792439	0.0109601
Q9Y5B9	FACT complex subunit SPT16	SUPT16H	FACT complex subunit SPT16 OS=Homo sapiens OX=9606 GN=SUPT16H PE=1 SV=1 - [SP16H_HUMAN]	31.42	31	31	97	1047	119.838	5.65576	0.975153	0.977086	0.821821	0.924687	1.14356	1.21596	1.1459	1.16847	0.791363	0.0126152
P33991	DNA replication licensing factor MCM4	MCM4	DNA replication licensing factor MCM4 OS=Homo sapiens OX=9606 GN=MCM4 PE=1 SV=5 - [MCM4_HUMAN]	34.41	25	25	83	863	96.4976	6.7417	0.885508	0.979926	0.825612	0.897015	1.0438	1.22635	1.13304	1.13439	0.790744	0.0265829
Q01085	Nucleolysin TIAR	TIAL1	Nucleolysin TIAR OS=Homo sapiens OX=9606 GN=TIAL1 PE=1 SV=1 - [TIAR_HUMAN]	33.07	6	11	30	375	41.5641	7.73779	0.897067	0.924331	0.806606	0.876001	1.03472	1.1463	1.14267	1.1079	0.79069	0.0104739
Q96EC8	Protein YIPF6	YIPF6	Protein YIPF6 OS=Homo sapiens OX=9606 GN=YIPF6 PE=1 SV=2 - [YIPF6_HUMAN]	5.08	1	1	6	236	26.2387	5.64307	0.925199	0.939097	0.924468	0.929588	1.33969	1.0857	1.10633	1.17724	0.789635	0.0385717
Q13443	Disintegrin and metalloproteinase domain-containing protein 9	ADAM9	Disintegrin and metalloproteinase domain-containing protein 9 OS=Homo sapiens OX=9606 GN=ADAM9 PE=1 SV=1 - [ADAM9_HUMAN]	12.82	10	10	27	819	90.4971	7.51807	0.826165	0.859238	0.822543	0.835982	1.02883	0.973565	1.17379	1.05873	0.789611	0.0215497
Q9Y314	Nitric oxide synthase-interacting protein	NOSIP	Nitric oxide synthase-interacting protein OS=Homo sapiens OX=9606 GN=NOSIP PE=1 SV=1 - [NOSIP_HUMAN]	15.28	4	4	12	301	33.151	8.82178	1.07084	0.951227	0.783635	0.935233	1.2182	1.17169	1.16695	1.18561	0.788818	0.0419804
Q99590	Protein SCAF11	SCAF11	Protein SCAF11 OS=Homo sapiens OX=9606 GN=SCAF11 PE=1 SV=2 - [SCAFB_HUMAN]	5.4	7	8	14	1463	164.551	8.41162	0.910372	0.927171	0.780535	0.872693	0.999949	1.21244	1.10699	1.10646	0.788725	0.0383683
Q6Y1H2	Very-long-chain (3R)-3-hydroxyacyl-CoA dehydratase 2	HACD2	Very-long-chain (3R)-3-hydroxyacyl-CoA dehydratase 2 OS=Homo sapiens OX=9606 GN=HACD2 PE=1 SV=1 - [HACD2_HUMAN]	12.6	3	3	10	254	28.3501	9.5542	0.761606	0.863958	0.826056	0.817206	0.9571	1.12827	1.02466	1.03668	0.788293	0.0194288
Q96AY3	Peptidyl-prolyl cis-trans isomerase FKBP10	FKBP10	Peptidyl-prolyl cis-trans isomerase FKBP10 OS=Homo sapiens OX=9606 GN=FKBP10 PE=1 SV=1 - [FKB10_HUMAN]	49.66	27	28	166	582	64.2042	5.61768	0.794965	0.92281	0.998292	0.905356	1.21515	1.18508	1.04709	1.14911	0.787876	0.0363613
Q9NRF9	DNA polymerase epsilon subunit 3	POLE3	DNA polymerase epsilon subunit 3 OS=Homo sapiens OX=9606 GN=POLE3 PE=1 SV=1 - [DPOE3_HUMAN]	15.65	2	2	6	147	16.8493	4.7417	0.916602	0.90066	0.813056	0.876773	1.04205	1.23838	1.0591	1.11317	0.787634	0.0285649
Q92922	SWI/SNF complex subunit SMARCC1	SMARCC1	SWI/SNF complex subunit SMARCC1 OS=Homo sapiens OX=9606 GN=SMARCC1 PE=1 SV=3 - [SMRC1_HUMAN]	8.14	4	6	14	1105	122.79	5.75732	0.925384	0.867985	0.69757	0.830313	1.02766	1.08625	1.05253	1.05548	0.786667	0.0330708
O43847	Nardilysin	NRDC	Nardilysin OS=Homo sapiens OX=9606 GN=NRDC PE=1 SV=3 - [NRDC_HUMAN]	25.37	26	26	85	1151	131.618	4.98291	0.908523	0.920545	0.882558	0.903875	1.13022	1.13263	1.1845	1.14912	0.786581	0.000304842
Q9H4L7	SWI/SNF-related matrix-associated actin-dependent regulator of chromatin subfamily A containing DEAD/H box 1	SMARCAD1	SWI/SNF-related matrix-associated actin-dependent regulator of chromatin subfamily A containing DEAD/H box 1 OS=Homo sapiens OX=9606 GN=SMARCAD1 PE=1 SV=2 - [SMRCD_HUMAN]	2.83	3	3	5	1026	117.328	5.5542	0.933152	0.870071	0.967285	0.923503	1.11885	1.25566	1.15128	1.17526	0.785785	0.00738101
P37108	Signal recognition particle 14 kDa protein	SRP14	Signal recognition particle 14 kDa protein OS=Homo sapiens OX=9606 GN=SRP14 PE=1 SV=2 - [SRP14_HUMAN]	67.65	8	8	40	136	14.5608	10.0376	0.926347	0.974814	0.805643	0.902268	1.0684	1.24143	1.13591	1.14858	0.78555	0.0257947
Q969H8	Myeloid-derived growth factor	MYDGF	Myeloid-derived growth factor OS=Homo sapiens OX=9606 GN=MYDGF PE=1 SV=1 - [MYDGF_HUMAN]	30.64	6	6	59	173	18.7833	6.68311	0.904049	0.840144	0.886606	0.876933	1.11161	1.12918	1.11452	1.11844	0.784069	0.000260937
Q8IU81	Interferon regulatory factor 2-binding protein 1	IRF2BP1	Interferon regulatory factor 2-binding protein 1 OS=Homo sapiens OX=9606 GN=IRF2BP1 PE=1 SV=1 - [I2BP1_HUMAN]	9.25	4	4	6	584	61.649	8.17725	0.893253	0.888497	1.03071	0.937486	1.27441	1.21797	1.09503	1.19581	0.783978	0.0215608
Q9Y4F1	FERM, ARHGEF and pleckstrin domain-containing protein 1	FARP1	FERM, ARHGEF and pleckstrin domain-containing protein 1 OS=Homo sapiens OX=9606 GN=FARP1 PE=1 SV=1 - [FARP1_HUMAN]	14.83	12	13	27	1045	118.559	8.14795	0.910997	0.84543	0.910375	0.888934	1.13788	1.15869	1.10626	1.13428	0.783701	0.000763644
Q9BRK5	45 kDa calcium-binding protein	SDF4	45 kDa calcium-binding protein OS=Homo sapiens OX=9606 GN=SDF4 PE=1 SV=1 - [CAB45_HUMAN]	15.19	5	6	15	362	41.7805	4.85596	0.862327	0.753665	1.023	0.879663	1.19621	1.09177	1.08034	1.12277	0.783473	0.048261
P67809	Nuclease-sensitive element-binding protein 1	YBX1	Nuclease-sensitive element-binding protein 1 OS=Homo sapiens OX=9606 GN=YBX1 PE=1 SV=3 - [YBOX1_HUMAN]	39.51	7	11	74	324	35.9027	9.87646	0.838613	1.00327	0.837708	0.893197	1.01889	1.2026	1.20253	1.14134	0.782586	0.0393876
P09132	Signal recognition particle 19 kDa protein	SRP19	Signal recognition particle 19 kDa protein OS=Homo sapiens OX=9606 GN=SRP19 PE=1 SV=3 - [SRP19_HUMAN]	18.75	2	2	17	144	16.1454	9.84717	0.93713	0.916168	0.879324	0.910874	1.1523	1.22007	1.12157	1.16464	0.782105	0.00165535
P0C1Z6	TCF3 fusion partner	TFPT	TCF3 fusion partner OS=Homo sapiens OX=9606 GN=TFPT PE=1 SV=1 - [TFPT_HUMAN]	3.95	1	1	2	253	28.2613	5.21143	0.794037		0.830501	0.812269	1.0677		1.01022	1.03896	0.781812	0.0218066
Q86X27	Ras-specific guanine nucleotide-releasing factor RalGPS2	RALGPS2	Ras-specific guanine nucleotide-releasing factor RalGPS2 OS=Homo sapiens OX=9606 GN=RALGPS2 PE=1 SV=1 - [RGPS2_HUMAN]	18.7	10	10	17	583	65.126	8.73389	0.778563	0.833192	0.987518	0.866424	1.15947	1.05842	1.10931	1.10907	0.781219	0.0245643
Q9NZM1	Myoferlin	MYOF	Myoferlin OS=Homo sapiens OX=9606 GN=MYOF PE=1 SV=1 - [MYOF_HUMAN]	59.05	116	117	718	2061	234.561	6.17627	0.842748	0.865985	0.924135	0.877623	1.14925	1.16163	1.06378	1.12489	0.780187	0.00321186
P62987	Ubiquitin-60S ribosomal protein L40	UBA52	Ubiquitin-60S ribosomal protein L40 OS=Homo sapiens OX=9606 GN=UBA52 PE=1 SV=2 - [RL40_HUMAN]	58.59	1	10	210	128	14.719	9.83252		1.08286	1.05603	1.06944		1.43649	1.30897	1.37273	0.779063	0.0431906
Q7Z6J0	E3 ubiquitin-protein ligase SH3RF1	SH3RF1	E3 ubiquitin-protein ligase SH3RF1 OS=Homo sapiens OX=9606 GN=SH3RF1 PE=1 SV=2 - [SH3R1_HUMAN]	2.59	3	3	8	888	93.0706	8.54346	0.791468	0.881619	0.884881	0.852656	1.06577	1.09439	1.12447	1.09488	0.778767	0.00228437
P12259	Coagulation factor V	F5	Coagulation factor V OS=Homo sapiens OX=9606 GN=F5 PE=1 SV=4 - [FA5_HUMAN]	3.6	6	7	19	2224	251.546	6.04932	0.870203	0.917892	0.99529	0.927795	1.16539	1.22313	1.18689	1.19181	0.778479	0.00276954
P00374	Dihydrofolate reductase	DHFR	Dihydrofolate reductase OS=Homo sapiens OX=9606 GN=DHFR PE=1 SV=2 - [DYR_HUMAN]	21.93	4	4	10	187	21.439	7.41553	0.949297	1.01441	0.834431	0.932713	1.17679	1.30776	1.11322	1.19926	0.777744	0.0266024
O95347	Structural maintenance of chromosomes protein 2	SMC2	Structural maintenance of chromosomes protein 2 OS=Homo sapiens OX=9606 GN=SMC2 PE=1 SV=2 - [SMC2_HUMAN]	33.42	38	38	88	1197	135.572	8.42627	0.82354	0.967896	0.793061	0.861499	1.06325	1.18237	1.08179	1.10914	0.77673	0.0193254
Q9UKM7	Endoplasmic reticulum mannosyl-oligosaccharide 1,2-alpha-mannosidase	MAN1B1	Endoplasmic reticulum mannosyl-oligosaccharide 1,2-alpha-mannosidase OS=Homo sapiens OX=9606 GN=MAN1B1 PE=1 SV=2 - [MA1B1_HUMAN]	18.6	10	10	22	699	79.5298	7.72314	0.959372	0.812657	0.88658	0.886203	1.25901	1.04603	1.12148	1.14217	0.775893	0.0273756
P31943	Heterogeneous nuclear ribonucleoprotein H	HNRNPH1	Heterogeneous nuclear ribonucleoprotein H OS=Homo sapiens OX=9606 GN=HNRNPH1 PE=1 SV=4 - [HNRH1_HUMAN]	41.43	7	16	171	449	49.1984	6.30322	0.875815	0.862147	0.773285	0.837082	1.00406	1.10413	1.1286	1.07893	0.775844	0.00832602
O95562	Vesicle transport protein SFT2B	SFT2D2	Vesicle transport protein SFT2B OS=Homo sapiens OX=9606 GN=SFT2D2 PE=1 SV=1 - [SFT2B_HUMAN]	6.25	1	1	4	160	17.7675	9.12939	0.72971	0.893877	0.980173	0.86792	1.05087	1.17299	1.13512	1.11966	0.775164	0.0370821
P20290	Transcription factor BTF3	BTF3	Transcription factor BTF3 OS=Homo sapiens OX=9606 GN=BTF3 PE=1 SV=1 - [BTF3_HUMAN]	42.23	7	9	36	206	22.1544	9.37842	0.851268	0.931765	0.807249	0.863427	1.00347	1.20834	1.1311	1.11431	0.774857	0.0230633
P54687	Branched-chain-amino-acid aminotransferase, cytosolic	BCAT1	Branched-chain-amino-acid aminotransferase, cytosolic OS=Homo sapiens OX=9606 GN=BCAT1 PE=1 SV=3 - [BCAT1_HUMAN]	16.84	6	6	38	386	42.9385	5.30029	0.900579	0.916353	0.887711	0.901548	1.13423	1.17483	1.18258	1.16388	0.774605	0.000106014
Q15645	Pachytene checkpoint protein 2 homolog	TRIP13	Pachytene checkpoint protein 2 homolog OS=Homo sapiens OX=9606 GN=TRIP13 PE=1 SV=2 - [PCH2_HUMAN]	31.25	11	11	32	432	48.5205	6.0874	0.924836	0.892524	0.780554	0.865971	1.06821	1.18897	1.09689	1.11803	0.774554	0.0114259
P61513	60S ribosomal protein L37a	RPL37A	60S ribosomal protein L37a OS=Homo sapiens OX=9606 GN=RPL37A PE=1 SV=2 - [RL37A_HUMAN]	45.65	5	5	43	92	10.2685	10.4331	0.875204	0.940128	0.823008	0.879447	1.04211	1.21785	1.14671	1.13556	0.774463	0.0139091
Q9NV96	Cell cycle control protein 50A	TMEM30A	Cell cycle control protein 50A OS=Homo sapiens OX=9606 GN=TMEM30A PE=1 SV=1 - [CC50A_HUMAN]	10.8	4	4	8	361	40.6576	8.5874	0.897373	0.836233	0.9323	0.888635	1.06191	1.17883	1.20301	1.14792	0.774129	0.00747528
Q96F46	Interleukin-17 receptor A	IL17RA	Interleukin-17 receptor A OS=Homo sapiens OX=9606 GN=IL17RA PE=1 SV=2 - [I17RA_HUMAN]	3.46	2	2	4	866	96.0608	5.21143	0.849231	0.992239	0.794055	0.878508	1.10597	1.15589	1.14519	1.13568	0.773551	0.0135008
Q9UET6	Putative tRNA (cytidine(32)/guanosine(34)-2'-O)-methyltransferase	FTSJ1	Putative tRNA (cytidine(32)/guanosine(34)-2'-O)-methyltransferase OS=Homo sapiens OX=9606 GN=FTSJ1 PE=1 SV=2 - [TRM7_HUMAN]	10.94	3	3	8	329	36.0561	5.69385	0.970938	0.920566	0.783148	0.891551	1.11738	1.18792	1.15581	1.1537	0.772774	0.0117778
P35637	RNA-binding protein FUS	FUS	RNA-binding protein FUS OS=Homo sapiens OX=9606 GN=FUS PE=1 SV=1 - [FUS_HUMAN]	18.82	8	11	97	526	53.3938	9.36377	0.906736	0.976144	0.821213	0.901364	1.10082	1.22796	1.17811	1.16896	0.771079	0.00998689
Q08945	FACT complex subunit SSRP1	SSRP1	FACT complex subunit SSRP1 OS=Homo sapiens OX=9606 GN=SSRP1 PE=1 SV=1 - [SSRP1_HUMAN]	25.53	17	17	47	709	81.0244	6.87354	0.993406	0.979936	0.747882	0.907074	1.13969	1.23512	1.15508	1.17663	0.770908	0.033821
Q15397	Pumilio homolog 3	PUM3	Pumilio homolog 3 OS=Homo sapiens OX=9606 GN=PUM3 PE=1 SV=3 - [PUM3_HUMAN]	19.44	13	13	33	648	73.5383	9.64209	0.894378	0.921861	0.766198	0.860813	1.04938	1.18674	1.11379	1.11664	0.770898	0.0147377
P33993	DNA replication licensing factor MCM7	MCM7	DNA replication licensing factor MCM7 OS=Homo sapiens OX=9606 GN=MCM7 PE=1 SV=4 - [MCM7_HUMAN]	48.26	30	30	83	719	81.2566	6.45557	0.934434	0.909448	0.817363	0.887082	1.03871	1.29537	1.11903	1.15103	0.770682	0.0344508
Q8NF37	Lysophosphatidylcholine acyltransferase 1	LPCAT1	Lysophosphatidylcholine acyltransferase 1 OS=Homo sapiens OX=9606 GN=LPCAT1 PE=1 SV=2 - [PCAT1_HUMAN]	10.11	5	5	10	534	59.1134	6.02393	1.07705	0.867443	0.79934	0.914611	1.19634	1.1287	1.23749	1.18751	0.770192	0.037909
O60701	UDP-glucose 6-dehydrogenase	UGDH	UDP-glucose 6-dehydrogenase OS=Homo sapiens OX=9606 GN=UGDH PE=1 SV=1 - [UGDH_HUMAN]	54.66	23	23	193	494	54.9893	7.12256	0.857997	0.842836	0.971656	0.89083	1.21351	1.24531	1.0128	1.15721	0.769809	0.0330503
O14530	Thioredoxin domain-containing protein 9	TXNDC9	Thioredoxin domain-containing protein 9 OS=Homo sapiens OX=9606 GN=TXNDC9 PE=1 SV=2 - [TXND9_HUMAN]	30.09	6	7	20	226	26.5175	5.88428	0.896545	0.837908	0.85564	0.863364	1.0802	1.27324	1.01288	1.12211	0.769413	0.0317666
O95069	Potassium channel subfamily K member 2	KCNK2	Potassium channel subfamily K member 2 OS=Homo sapiens OX=9606 GN=KCNK2 PE=1 SV=2 - [KCNK2_HUMAN]	1.64	1	1	2	426	47.0631	8.27979	0.847835	0.852309		0.850072	1.1524	1.05991		1.10616	0.768492	0.0311684
Q05707	Collagen alpha-1(XIV) chain	COL14A1	Collagen alpha-1(XIV) chain OS=Homo sapiens OX=9606 GN=COL14A1 PE=1 SV=3 - [COEA1_HUMAN]	2.9	4	4	5	1796	193.394	5.30029	0.976128	0.931695	0.93742	0.948414	1.39852	1.24952	1.05648	1.23484	0.768048	0.0457183
Q9P031	Thyroid transcription factor 1-associated protein 26	CCDC59	Thyroid transcription factor 1-associated protein 26 OS=Homo sapiens OX=9606 GN=CCDC59 PE=1 SV=2 - [TAP26_HUMAN]	4.56	1	1	2	241	28.652	9.87646		0.881561	0.936142	0.908852		1.17038	1.19652	1.18345	0.767969	0.0119259
P08134	Rho-related GTP-binding protein RhoC	RHOC	Rho-related GTP-binding protein RhoC OS=Homo sapiens OX=9606 GN=RHOC PE=1 SV=1 - [RHOC_HUMAN]	35.75	2	7	50	193	21.9923	6.58057	0.95182	0.94839	0.921773	0.940661	1.11642	1.40992	1.1486	1.22498	0.767899	0.0382722
Q9HBI1	Beta-parvin	PARVB	Beta-parvin OS=Homo sapiens OX=9606 GN=PARVB PE=1 SV=1 - [PARVB_HUMAN]	12.91	2	4	9	364	41.6881	6.72705	0.857782	0.932996		0.895389	1.14621	1.188		1.16711	0.767187	0.0241626
P39748	Flap endonuclease 1	FEN1	Flap endonuclease 1 OS=Homo sapiens OX=9606 GN=FEN1 PE=1 SV=1 - [FEN1_HUMAN]	35.26	12	12	60	380	42.5661	8.6167	0.910005	1.00895	0.726919	0.881959	1.07436	1.18754	1.18858	1.15016	0.766816	0.0419398
P19021	Peptidyl-glycine alpha-amidating monooxygenase	PAM	Peptidyl-glycine alpha-amidating monooxygenase OS=Homo sapiens OX=9606 GN=PAM PE=1 SV=2 - [AMD_HUMAN]	3.39	3	3	6	973	108.263	6.41748	0.883886	0.964809	0.865517	0.904738	1.11047	1.12339	1.30886	1.18091	0.766138	0.017673
Q14978	Nucleolar and coiled-body phosphoprotein 1	NOLC1	Nucleolar and coiled-body phosphoprotein 1 OS=Homo sapiens OX=9606 GN=NOLC1 PE=1 SV=2 - [NOLC1_HUMAN]	22.89	17	17	47	699	73.5596	9.46631	0.95407	0.955928	0.790759	0.900252	1.07661	1.23084	1.22052	1.17599	0.765524	0.02036
P09651	Heterogeneous nuclear ribonucleoprotein A1	HNRNPA1	Heterogeneous nuclear ribonucleoprotein A1 OS=Homo sapiens OX=9606 GN=HNRNPA1 PE=1 SV=5 - [ROA1_HUMAN]	52.96	14	20	231	372	38.7231	9.12939	0.895511	0.897195	0.770046	0.854251	1.02841	1.18481	1.14251	1.11858	0.763693	0.0136582
Q9UKD2	mRNA turnover protein 4 homolog	MRTO4	mRNA turnover protein 4 homolog OS=Homo sapiens OX=9606 GN=MRTO4 PE=1 SV=2 - [MRT4_HUMAN]	35.98	8	8	23	239	27.5429	8.29443	0.913103	0.91858	0.852145	0.894609	1.07571	1.30284	1.13903	1.17253	0.762977	0.0172834
Q7L5N7	Lysophosphatidylcholine acyltransferase 2	LPCAT2	Lysophosphatidylcholine acyltransferase 2 OS=Homo sapiens OX=9606 GN=LPCAT2 PE=1 SV=1 - [PCAT2_HUMAN]	11.03	6	6	15	544	60.1694	6.55127	0.91901	0.79256	0.967618	0.893063	1.25217	1.08541	1.17571	1.17109	0.762589	0.0173288
P29966	Myristoylated alanine-rich C-kinase substrate	MARCKS	Myristoylated alanine-rich C-kinase substrate OS=Homo sapiens OX=9606 GN=MARCKS PE=1 SV=4 - [MARCS_HUMAN]	40.66	10	10	88	332	31.5359	4.44971	0.887618	0.765861	0.944072	0.86585	1.0748	1.04666	1.29158	1.13768	0.761067	0.0438708
Q8TCT7	Signal peptide peptidase-like 2B	SPPL2B	Signal peptide peptidase-like 2B OS=Homo sapiens OX=9606 GN=SPPL2B PE=1 SV=2 - [SPP2B_HUMAN]	7.09	3	3	5	592	64.6014	8.32373	0.90723	0.803595	0.863633	0.858153	1.07372	1.11734	1.1943	1.12845	0.760467	0.00429616
Q9NRP0	Oligosaccharyltransferase complex subunit OSTC	OSTC	Oligosaccharyltransferase complex subunit OSTC OS=Homo sapiens OX=9606 GN=OSTC PE=1 SV=1 - [OSTC_HUMAN]	12.75	2	2	5	149	16.8178	9.12939	0.88685	0.705571	0.850187	0.814203	0.99278	1.19542	1.02728	1.07183	0.759639	0.0368041
Q7RTP6	[F-actin]-monooxygenase MICAL3	MICAL3	[F-actin]-monooxygenase MICAL3 OS=Homo sapiens OX=9606 GN=MICAL3 PE=1 SV=2 - [MICA3_HUMAN]	4.95	6	8	11	2002	224.156	5.5542	0.898879	0.856557	0.872418	0.875951	1.01319	1.1427	1.3058	1.1539	0.759122	0.0314066
Q99633	Pre-mRNA-splicing factor 18	PRPF18	Pre-mRNA-splicing factor 18 OS=Homo sapiens OX=9606 GN=PRPF18 PE=1 SV=1 - [PRP18_HUMAN]	2.05	1	1	2	342	39.835	8.14795		0.941594	0.921622	0.931608		1.1671	1.28796	1.22753	0.758931	0.04027
P60891	Ribose-phosphate pyrophosphokinase 1	PRPS1	Ribose-phosphate pyrophosphokinase 1 OS=Homo sapiens OX=9606 GN=PRPS1 PE=1 SV=2 - [PRPS1_HUMAN]	40.88	7	12	32	318	34.8119	6.97607	0.833974	0.983313	0.924478	0.913922	1.23849	1.29393	1.08098	1.20447	0.758778	0.0196886
Q9NRX6	Protein kish-B	TMEM167B	Protein kish-B OS=Homo sapiens OX=9606 GN=TMEM167B PE=3 SV=1 - [KISHB_HUMAN]	21.62	3	3	5	74	8.28854	9.61279	0.810659	0.918195	0.970361	0.899738	1.22041	1.13974	1.19769	1.18595	0.758666	0.00561264
P49736	DNA replication licensing factor MCM2	MCM2	DNA replication licensing factor MCM2 OS=Homo sapiens OX=9606 GN=MCM2 PE=1 SV=4 - [MCM2_HUMAN]	38.83	29	29	106	904	101.832	5.51611	0.864074	0.942372	0.723488	0.843311	1.03134	1.20966	1.09543	1.11215	0.758274	0.031217
P51649	Succinate-semialdehyde dehydrogenase, mitochondrial	ALDH5A1	Succinate-semialdehyde dehydrogenase, mitochondrial OS=Homo sapiens OX=9606 GN=ALDH5A1 PE=1 SV=2 - [SSDH_HUMAN]	5.23	3	3	3	535	57.1783	8.27979	0.956841	0.9619	0.845234	0.921325	1.30369	1.15922	1.18412	1.21568	0.757871	0.00738505
Q5T4B2	Inactive glycosyltransferase 25 family member 3	CERCAM	Inactive glycosyltransferase 25 family member 3 OS=Homo sapiens OX=9606 GN=CERCAM PE=1 SV=1 - [GT253_HUMAN]	12.44	6	6	13	595	67.5491	6.06201	0.913723	0.839627	0.916301	0.889883	1.04524	1.31656	1.16097	1.17426	0.757826	0.0261538
Q7Z4Q2	HEAT repeat-containing protein 3	HEATR3	HEAT repeat-containing protein 3 OS=Homo sapiens OX=9606 GN=HEATR3 PE=1 SV=2 - [HEAT3_HUMAN]	3.68	2	3	5	680	74.535	5.10986	1.08771	1.17094		1.12933	1.48012	1.50705		1.49358	0.756119	0.0141115
Q9BRK3	Matrix remodeling-associated protein 8	MXRA8	Matrix remodeling-associated protein 8 OS=Homo sapiens OX=9606 GN=MXRA8 PE=1 SV=1 - [MXRA8_HUMAN]	39.82	18	18	60	442	49.1011	7.2251	0.847458	0.817923	0.93538	0.86692	1.05717	1.06221	1.33048	1.14996	0.753872	0.0432322
Q32P28	Prolyl 3-hydroxylase 1	P3H1	Prolyl 3-hydroxylase 1 OS=Homo sapiens OX=9606 GN=P3H1 PE=1 SV=2 - [P3H1_HUMAN]	33.56	21	21	107	736	83.3411	5.13525	0.840425	0.795806	0.960474	0.865568	1.22806	1.09773	1.12296	1.14958	0.752942	0.0109499
P16070	CD44 antigen	CD44	CD44 antigen OS=Homo sapiens OX=9606 GN=CD44 PE=1 SV=3 - [CD44_HUMAN]	10.11	8	8	88	742	81.4874	5.32568	0.968104	0.932013	0.873657	0.924591	1.14763	1.2609	1.27794	1.22882	0.752419	0.0034989
Q2M1Z3	Rho GTPase-activating protein 31	ARHGAP31	Rho GTPase-activating protein 31 OS=Homo sapiens OX=9606 GN=ARHGAP31 PE=1 SV=2 - [RHG31_HUMAN]	3.05	4	4	5	1444	156.888	5.75732	0.742403	0.78864		0.765521	1.03056	1.00543		1.018	0.751989	0.0106865
Q14566	DNA replication licensing factor MCM6	MCM6	DNA replication licensing factor MCM6 OS=Homo sapiens OX=9606 GN=MCM6 PE=1 SV=1 - [MCM6_HUMAN]	31.91	24	24	82	821	92.8312	5.41455	0.857134	0.979078	0.789391	0.875201	1.04406	1.32779	1.1281	1.16665	0.750183	0.0444982
Q969M3	Protein YIPF5	YIPF5	Protein YIPF5 OS=Homo sapiens OX=9606 GN=YIPF5 PE=1 SV=1 - [YIPF5_HUMAN]	8.17	2	2	9	257	27.9706	4.36084	0.828523	0.710049	0.972255	0.836943	1.21123	1.12535	1.01306	1.11655	0.749582	0.0423517
Q68CQ7	Glycosyltransferase 8 domain-containing protein 1	GLT8D1	Glycosyltransferase 8 domain-containing protein 1 OS=Homo sapiens OX=9606 GN=GLT8D1 PE=1 SV=2 - [GL8D1_HUMAN]	28.3	10	10	28	371	41.909	9.34912	0.832604	0.748863	0.973029	0.851499	1.1802	1.14101	1.0971	1.13944	0.747298	0.0144553
Q9NTJ3	Structural maintenance of chromosomes protein 4	SMC4	Structural maintenance of chromosomes protein 4 OS=Homo sapiens OX=9606 GN=SMC4 PE=1 SV=2 - [SMC4_HUMAN]	22.13	29	29	76	1288	147.091	6.78564	0.840646	0.928206	0.812259	0.86037	1.07863	1.26303	1.11244	1.15136	0.747261	0.0119485
O75845	Lathosterol oxidase	SC5D	Lathosterol oxidase OS=Homo sapiens OX=9606 GN=SC5D PE=1 SV=2 - [SC5D_HUMAN]	2.68	1	1	3	299	35.2781	8.07471	0.852692	0.885336	0.816726	0.851585	1.04925	1.12248	1.25187	1.1412	0.746218	0.009758
Q53F19	Nuclear cap-binding protein subunit 3	NCBP3	Nuclear cap-binding protein subunit 3 OS=Homo sapiens OX=9606 GN=NCBP3 PE=1 SV=2 - [NCBP3_HUMAN]	3.71	2	2	5	620	70.5493	5.73193	0.936242	0.907481	0.781973	0.875232	1.09199	1.17733	1.25712	1.17548	0.744573	0.0110936
Q6PIU2	Neutral cholesterol ester hydrolase 1	NCEH1	Neutral cholesterol ester hydrolase 1 OS=Homo sapiens OX=9606 GN=NCEH1 PE=1 SV=3 - [NCEH1_HUMAN]	31.37	12	12	50	408	45.7787	7.2251	0.860486	0.850616	0.85477	0.855291	1.13987	1.05184	1.2566	1.14944	0.744095	0.00773634
Q9HAU4	E3 ubiquitin-protein ligase SMURF2	SMURF2	E3 ubiquitin-protein ligase SMURF2 OS=Homo sapiens OX=9606 GN=SMURF2 PE=1 SV=1 - [SMUF2_HUMAN]	10.96	7	7	13	748	86.1417	7.95752	0.915677	0.895113	0.897314	0.902701	1.35526	1.07111	1.21634	1.21424	0.743431	0.0193419
Q99729	Heterogeneous nuclear ribonucleoprotein A/B	HNRNPAB	Heterogeneous nuclear ribonucleoprotein A/B OS=Homo sapiens OX=9606 GN=HNRNPAB PE=1 SV=2 - [ROAA_HUMAN]	38.25	14	15	72	332	36.2024	8.20654	0.92541	0.945559	0.777839	0.882936	1.13399	1.2373	1.20405	1.19178	0.740854	0.00716945
Q9C0D9	Ethanolaminephosphotransferase 1	SELENOI	Ethanolaminephosphotransferase 1 OS=Homo sapiens OX=9606 GN=SELENOI PE=1 SV=3 - [EPT1_HUMAN]	4.03	1	1	6	397	45.2002	6.59521	0.809323	0.912948	0.922244	0.881505	1.25126	1.0298	1.28911	1.19006	0.740725	0.0252934
Q9Y5V3	Melanoma-associated antigen D1	MAGED1	Melanoma-associated antigen D1 OS=Homo sapiens OX=9606 GN=MAGED1 PE=1 SV=3 - [MAGD1_HUMAN]	14.4	10	11	33	778	86.1073	5.8335	0.85649	0.847546	0.979882	0.894639	1.09937	1.24175	1.28253	1.20788	0.740667	0.0110553
Q9H900	Protein zwilch homolog	ZWILCH	Protein zwilch homolog OS=Homo sapiens OX=9606 GN=ZWILCH PE=1 SV=2 - [ZWILC_HUMAN]	13.54	7	7	11	591	67.1718	6.26514	0.931486	0.970465	0.743865	0.881939	1.18884	1.30192	1.08604	1.19227	0.739716	0.0295975
Q9NR30	Nucleolar RNA helicase 2	DDX21	Nucleolar RNA helicase 2 OS=Homo sapiens OX=9606 GN=DDX21 PE=1 SV=5 - [DDX21_HUMAN]	39.08	27	30	113	783	87.2904	9.27588	0.88989	0.874422	0.823286	0.862533	1.04615	1.23582	1.22387	1.16861	0.738083	0.00902411
Q03111	Protein ENL	MLLT1	Protein ENL OS=Homo sapiens OX=9606 GN=MLLT1 PE=1 SV=2 - [ENL_HUMAN]	3.76	2	2	4	559	62.018	8.5874	1.00165	0.902185	0.877861	0.927231	1.32884	1.40378	1.03914	1.25726	0.737504	0.0483224
Q13093	Platelet-activating factor acetylhydrolase	PLA2G7	Platelet-activating factor acetylhydrolase OS=Homo sapiens OX=9606 GN=PLA2G7 PE=1 SV=1 - [PAFA_HUMAN]	1.81	1	1	2	441	50.0453	7.56201	0.876416		0.889344	0.88288	1.15347		1.24121	1.19734	0.737366	0.0193116
Q7Z7F0	KH homology domain-containing protein 4	KHDC4	KH homology domain-containing protein 4 OS=Homo sapiens OX=9606 GN=KHDC4 PE=1 SV=1 - [KHDC4_HUMAN]	3.09	2	2	4	614	64.8049	8.73389	0.887793	0.725294	0.64809	0.753726	1.02908	1.04345	0.997677	1.0234	0.736489	0.0199547
P15559	NAD(P)H dehydrogenase [quinone] 1	NQO1	NAD(P)H dehydrogenase [quinone] 1 OS=Homo sapiens OX=9606 GN=NQO1 PE=1 SV=1 - [NQO1_HUMAN]	50.36	16	16	102	274	30.848	8.88037	0.878548	0.802904	0.866889	0.849447	1.25599	1.23017	0.988379	1.15818	0.733431	0.0250773
P47895	Aldehyde dehydrogenase family 1 member A3	ALDH1A3	Aldehyde dehydrogenase family 1 member A3 OS=Homo sapiens OX=9606 GN=ALDH1A3 PE=1 SV=2 - [AL1A3_HUMAN]	18.16	6	9	20	512	56.0728	7.25439	0.790862	0.964421	0.77004	0.841774	1.23951	1.11432	1.09774	1.15052	0.731644	0.01542
Q13332	Receptor-type tyrosine-protein phosphatase S	PTPRS	Receptor-type tyrosine-protein phosphatase S OS=Homo sapiens OX=9606 GN=PTPRS PE=1 SV=3 - [PTPRS_HUMAN]	7.44	7	10	15	1948	216.905	6.45557	0.682476	0.848784	0.918289	0.816516	1.12509	1.00139	1.22944	1.11864	0.729918	0.0347392
Q9NXG6	Transmembrane prolyl 4-hydroxylase	P4HTM	Transmembrane prolyl 4-hydroxylase OS=Homo sapiens OX=9606 GN=P4HTM PE=1 SV=2 - [P4HTM_HUMAN]	5.98	2	2	7	502	56.6252	6.06201	0.849632	0.847979	0.966032	0.887881	1.29118	1.18455	1.18511	1.22028	0.727604	0.00324483
Q8NHU3	Phosphatidylcholine:ceramide cholinephosphotransferase 2	SGMS2	Phosphatidylcholine:ceramide cholinephosphotransferase 2 OS=Homo sapiens OX=9606 GN=SGMS2 PE=1 SV=1 - [SMS2_HUMAN]	10.96	4	4	4	365	42.2527	8.80713		0.776184	0.788231	0.782207		1.09001	1.06478	1.0774	0.726017	0.00223466
P45877	Peptidyl-prolyl cis-trans isomerase C	PPIC	Peptidyl-prolyl cis-trans isomerase C OS=Homo sapiens OX=9606 GN=PPIC PE=1 SV=1 - [PPIC_HUMAN]	20.75	4	5	20	212	22.7488	8.39697	1.00431	0.803162	1.0245	0.94399	1.38465	1.27814	1.24244	1.30174	0.725174	0.0123199
P48509	CD151 antigen	CD151	CD151 antigen OS=Homo sapiens OX=9606 GN=CD151 PE=1 SV=3 - [CD151_HUMAN]	18.18	6	6	16	253	28.2763	7.47412	0.660296	0.873929	0.957453	0.830559	1.02513	1.15344	1.26764	1.14874	0.723018	0.047854
O15460	Prolyl 4-hydroxylase subunit alpha-2	P4HA2	Prolyl 4-hydroxylase subunit alpha-2 OS=Homo sapiens OX=9606 GN=P4HA2 PE=1 SV=1 - [P4HA2_HUMAN]	44.67	19	19	100	535	60.8636	5.70654	1.02152	1.07032	0.827078	0.972973	1.40597	1.30873	1.33612	1.35027	0.720575	0.00909157
P02786	Transferrin receptor protein 1	TFRC	Transferrin receptor protein 1 OS=Homo sapiens OX=9606 GN=TFRC PE=1 SV=2 - [TFR1_HUMAN]	49.74	34	34	164	760	84.8179	6.60986	0.88135	0.875043	0.797237	0.85121	1.09655	1.15104	1.30015	1.18258	0.719791	0.00761867
P02765	Alpha-2-HS-glycoprotein	AHSG	Alpha-2-HS-glycoprotein OS=Homo sapiens OX=9606 GN=AHSG PE=1 SV=2 - [FETUA_HUMAN]	5.18	3	3	9	367	39.3157	5.71924	1.09527	0.951394	1.35991	1.13552	1.46916	1.6746	1.61277	1.58551	0.716189	0.0285018
P50454	Serpin H1	SERPINH1	Serpin H1 OS=Homo sapiens OX=9606 GN=SERPINH1 PE=1 SV=2 - [SERPH_HUMAN]	66.99	27	27	435	418	46.4112	8.68994	0.811391	0.728148	0.898761	0.812767	1.13427	1.10197	1.17412	1.13679	0.714968	0.00374972
P09038	Fibroblast growth factor 2	FGF2	Fibroblast growth factor 2 OS=Homo sapiens OX=9606 GN=FGF2 PE=1 SV=3 - [FGF2_HUMAN]	9.72	3	3	12	288	30.751	11.1802	1.02927	0.875562	0.763882	0.889572	1.22043	1.1046	1.408	1.24434	0.714893	0.038876
Q9H7F4	Transmembrane protein 185B	TMEM185B	Transmembrane protein 185B OS=Homo sapiens OX=9606 GN=TMEM185B PE=1 SV=2 - [T185B_HUMAN]	4.57	2	2	5	350	40.5726	7.75244	0.923788	0.825942	0.875475	0.875068	0.99435	1.29519	1.39545	1.22833	0.712405	0.0462139
P23458	Tyrosine-protein kinase JAK1	JAK1	Tyrosine-protein kinase JAK1 OS=Homo sapiens OX=9606 GN=JAK1 PE=1 SV=2 - [JAK1_HUMAN]	22.53	20	23	56	1154	133.191	7.54736	0.81302	0.785083	0.938514	0.845539	1.10942	1.14509	1.30652	1.18701	0.712328	0.0112947
P68104	Elongation factor 1-alpha 1	EEF1A1	Elongation factor 1-alpha 1 OS=Homo sapiens OX=9606 GN=EEF1A1 PE=1 SV=1 - [EF1A1_HUMAN]	76.41	18	29	609	462	50.1091	9.01221	0.895204	0.817949	0.815169	0.842774	1.01713	1.17987	1.35712	1.1847	0.711379	0.0281782
Q13247	Serine/arginine-rich splicing factor 6	SRSF6	Serine/arginine-rich splicing factor 6 OS=Homo sapiens OX=9606 GN=SRSF6 PE=1 SV=2 - [SRSF6_HUMAN]	26.45	7	11	43	344	39.5634	11.4292	0.907878	0.946759	0.717139	0.857259	1.17763	1.2128	1.22751	1.20598	0.71084	0.00857705
Q9HB71	Calcyclin-binding protein	CACYBP	Calcyclin-binding protein OS=Homo sapiens OX=9606 GN=CACYBP PE=1 SV=2 - [CYBP_HUMAN]	69.3	14	16	73	228	26.1936	8.25049	0.938696	0.874314	0.772412	0.861807	1.15573	1.27352	1.21738	1.21554	0.708991	0.0039331
O76074	cGMP-specific 3',5'-cyclic phosphodiesterase	PDE5A	cGMP-specific 3',5'-cyclic phosphodiesterase OS=Homo sapiens OX=9606 GN=PDE5A PE=1 SV=2 - [PDE5A_HUMAN]	9.03	7	7	11	875	99.9211	6.0874	0.873489	0.803349	0.823031	0.83329	1.07427	1.30258	1.15573	1.17753	0.70766	0.00793878
P17813	Endoglin	ENG	Endoglin OS=Homo sapiens OX=9606 GN=ENG PE=1 SV=2 - [EGLN_HUMAN]	12.31	7	7	40	658	70.5331	6.60986	0.749324	0.791083	1.03038	0.856928	1.3669	1.04148	1.25889	1.22243	0.701006	0.0479302
O75386	Tubby-related protein 3	TULP3	Tubby-related protein 3 OS=Homo sapiens OX=9606 GN=TULP3 PE=1 SV=2 - [TULP3_HUMAN]	1.58	1	1	3	442	49.6109	7.73779	0.961769	0.834631	0.854415	0.883605	1.27009	1.24471	1.27264	1.26248	0.699897	0.000726439
P98082	Disabled homolog 2	DAB2	Disabled homolog 2 OS=Homo sapiens OX=9606 GN=DAB2 PE=1 SV=3 - [DAB2_HUMAN]	40.65	23	23	102	770	82.397	5.52881	0.809126	0.85639	0.920115	0.861877	1.26108	1.27278	1.16764	1.23383	0.698536	0.00129966
P37268	Squalene synthase	FDFT1	Squalene synthase OS=Homo sapiens OX=9606 GN=FDFT1 PE=1 SV=1 - [FDFT_HUMAN]	33.81	12	12	29	417	48.0842	6.53662	0.776068	0.853013	0.776776	0.801952	1.02066	1.0857	1.3412	1.14919	0.697843	0.0264265
Q96QB1	Rho GTPase-activating protein 7	DLC1	Rho GTPase-activating protein 7 OS=Homo sapiens OX=9606 GN=DLC1 PE=1 SV=4 - [RHG07_HUMAN]	1.64	2	2	5	1528	170.485	6.40479	0.803455	0.856935		0.830195	1.15501	1.22862		1.19182	0.69658	0.015461
O43175	D-3-phosphoglycerate dehydrogenase	PHGDH	D-3-phosphoglycerate dehydrogenase OS=Homo sapiens OX=9606 GN=PHGDH PE=1 SV=4 - [SERA_HUMAN]	42.4	19	19	110	533	56.6144	6.7124	0.940259	0.93691	0.756852	0.878007	1.19981	1.36738	1.21746	1.26155	0.695976	0.00891577
P15311	Ezrin	EZR	Ezrin OS=Homo sapiens OX=9606 GN=EZR PE=1 SV=4 - [EZRI_HUMAN]	57.51	29	44	285	586	69.3697	6.26514	0.698503	0.845154	0.895526	0.813061	1.12672	1.25144	1.1358	1.17132	0.694141	0.00741358
P17302	Gap junction alpha-1 protein	GJA1	Gap junction alpha-1 protein OS=Homo sapiens OX=9606 GN=GJA1 PE=1 SV=2 - [CXA1_HUMAN]	36.65	11	11	73	382	42.9809	8.76318	0.821511	0.84773	0.972065	0.880435	1.23548	1.14215	1.44443	1.27402	0.69107	0.0174213
P13995	Bifunctional methylenetetrahydrofolate dehydrogenase/cyclohydrolase, mitochondrial	MTHFD2	Bifunctional methylenetetrahydrofolate dehydrogenase/cyclohydrolase, mitochondrial OS=Homo sapiens OX=9606 GN=MTHFD2 PE=1 SV=2 - [MTDC_HUMAN]	20.29	6	6	13	350	37.8712	8.73389	0.995869	0.854296	0.825604	0.891923	1.21116	1.43583	1.23512	1.29404	0.689256	0.0104954
Q9Y287	Integral membrane protein 2B	ITM2B	Integral membrane protein 2B OS=Homo sapiens OX=9606 GN=ITM2B PE=1 SV=1 - [ITM2B_HUMAN]	19.92	4	4	11	266	30.3184	5.13525	0.912725	0.804477	1.00508	0.907428	1.23694	1.19451	1.52453	1.31866	0.688143	0.0257595
Q9Y5V0	Zinc finger protein 706	ZNF706	Zinc finger protein 706 OS=Homo sapiens OX=9606 GN=ZNF706 PE=1 SV=1 - [ZN706_HUMAN]	15.79	2	2	11	76	8.49245	10.0083	0.84096	0.74924	0.681108	0.757103	1.01095	1.22521	1.07622	1.10413	0.685702	0.011514
Q13509	Tubulin beta-3 chain	TUBB3	Tubulin beta-3 chain OS=Homo sapiens OX=9606 GN=TUBB3 PE=1 SV=2 - [TBB3_HUMAN]	63.78	7	22	537	450	50.4003	4.93213	0.856501	0.755201	0.843854	0.818518	1.1574	1.18733	1.24063	1.19512	0.684884	0.000716244
P68366	Tubulin alpha-4A chain	TUBA4A	Tubulin alpha-4A chain OS=Homo sapiens OX=9606 GN=TUBA4A PE=1 SV=1 - [TBA4A_HUMAN]	55.13	4	23	464	448	49.8924	5.05908	0.765065	0.817374	0.839297	0.807245	1.24618	1.11519	1.19856	1.18664	0.680277	0.00100869
P46734	Dual specificity mitogen-activated protein kinase kinase 3	MAP2K3	Dual specificity mitogen-activated protein kinase kinase 3 OS=Homo sapiens OX=9606 GN=MAP2K3 PE=1 SV=2 - [MP2K3_HUMAN]	48.13	14	14	57	347	39.2929	7.43018	0.82867	0.844962	0.866966	0.846866	1.27548	1.2206	1.25846	1.25151	0.676673	3.2853e-05
Q9UBU8	Mortality factor 4-like protein 1	MORF4L1	Mortality factor 4-like protein 1 OS=Homo sapiens OX=9606 GN=MORF4L1 PE=1 SV=2 - [MO4L1_HUMAN]	11.6	3	4	15	362	41.4476	9.27588	1.00167	0.855767	0.69621	0.851215	1.17444	1.32809	1.27382	1.25878	0.67622	0.0146584
Q8NC54	Keratinocyte-associated transmembrane protein 2	KCT2	Keratinocyte-associated transmembrane protein 2 OS=Homo sapiens OX=9606 GN=KCT2 PE=1 SV=2 - [KCT2_HUMAN]	4.91	1	1	2	265	29.2166	5.08447	0.766896		0.822625	0.794761	1.24075		1.12991	1.18533	0.670496	0.0243098
P35052	Glypican-1	GPC1	Glypican-1 OS=Homo sapiens OX=9606 GN=GPC1 PE=1 SV=2 - [GPC1_HUMAN]	29.03	13	13	39	558	61.641	7.29834	0.792726	0.77907	0.826479	0.799425	1.21575	1.2894	1.07875	1.19463	0.66918	0.00335539
Q02241	Kinesin-like protein KIF23	KIF23	Kinesin-like protein KIF23 OS=Homo sapiens OX=9606 GN=KIF23 PE=1 SV=3 - [KIF23_HUMAN]	20.63	16	17	39	960	109.99	8.51416	0.662787	0.895929	0.792275	0.783664	1.17111	1.31439	1.06775	1.18442	0.661645	0.0151345
Q8NDX5	Polyhomeotic-like protein 3	PHC3	Polyhomeotic-like protein 3 OS=Homo sapiens OX=9606 GN=PHC3 PE=1 SV=1 - [PHC3_HUMAN]	3.15	1	3	10	983	106.096	6.62451		0.77236	0.893152	0.832756		1.32925	1.19204	1.26065	0.660578	0.0427264
Q15012	Lysosomal-associated transmembrane protein 4A	LAPTM4A	Lysosomal-associated transmembrane protein 4A OS=Homo sapiens OX=9606 GN=LAPTM4A PE=1 SV=1 - [LAP4A_HUMAN]	19.74	3	3	19	233	26.7825	6.49365	0.781035	0.818862	0.940657	0.846851	1.28882	1.12709	1.43991	1.28527	0.658888	0.012815
O43852	Calumenin	CALU	Calumenin OS=Homo sapiens OX=9606 GN=CALU PE=1 SV=2 - [CALU_HUMAN]	65.71	27	27	256	315	37.0835	4.64014	0.780617	0.759352	0.87126	0.803743	1.11925	1.22516	1.33875	1.22772	0.654663	0.00417303
Q8WXX5	DnaJ homolog subfamily C member 9	DNAJC9	DnaJ homolog subfamily C member 9 OS=Homo sapiens OX=9606 GN=DNAJC9 PE=1 SV=1 - [DNJC9_HUMAN]	25.38	7	7	25	260	29.8911	5.73193	0.836651	0.79026	0.698224	0.775045	1.08344	1.37384	1.09535	1.18421	0.654483	0.0166264
Q8WUX1	Sodium-coupled neutral amino acid transporter 5	SLC38A5	Sodium-coupled neutral amino acid transporter 5 OS=Homo sapiens OX=9606 GN=SLC38A5 PE=1 SV=1 - [S38A5_HUMAN]	5.72	2	2	7	472	51.4229	8.20654	0.816163	0.90871	0.928692	0.884522	1.52878	1.36559	1.16327	1.35255	0.653968	0.0136205
P23921	Ribonucleoside-diphosphate reductase large subunit	RRM1	Ribonucleoside-diphosphate reductase large subunit OS=Homo sapiens OX=9606 GN=RRM1 PE=1 SV=1 - [RIR1_HUMAN]	26.14	19	19	71	792	90.0125	7.15186	0.746969	0.928623	0.793416	0.823003	1.23754	1.46369	1.09639	1.26587	0.650147	0.0210353
P31641	Sodium- and chloride-dependent taurine transporter	SLC6A6	Sodium- and chloride-dependent taurine transporter OS=Homo sapiens OX=9606 GN=SLC6A6 PE=1 SV=2 - [SC6A6_HUMAN]	3.87	3	3	6	620	69.7836	7.38623	0.942683	1.0217	0.727711	0.897365	1.3489	1.38596	1.4144	1.38309	0.648812	0.00567293
Q86VP1	Tax1-binding protein 1	TAX1BP1	Tax1-binding protein 1 OS=Homo sapiens OX=9606 GN=TAX1BP1 PE=1 SV=2 - [TAXB1_HUMAN]	30.29	29	29	76	789	90.8199	5.42725	0.619921	0.712995	0.978583	0.7705	1.1718	1.16619	1.2266	1.1882	0.648462	0.0186798
P50281	Matrix metalloproteinase-14	MMP14	Matrix metalloproteinase-14 OS=Homo sapiens OX=9606 GN=MMP14 PE=1 SV=3 - [MMP14_HUMAN]	29.9	18	18	106	582	65.852	7.76709	0.792369	0.87607	0.821924	0.830121	1.12968	1.11139	1.60132	1.28079	0.64813	0.0499053
O95084	Serine protease 23	PRSS23	Serine protease 23 OS=Homo sapiens OX=9606 GN=PRSS23 PE=1 SV=1 - [PRS23_HUMAN]	19.06	5	6	16	383	42.9738	9.42236	0.73334	0.67099	0.891554	0.765295	1.18859	1.3184	1.05571	1.18757	0.644423	0.0135861
P00734	Prothrombin	F2	Prothrombin OS=Homo sapiens OX=9606 GN=F2 PE=1 SV=2 - [THRB_HUMAN]	7.56	6	6	12	622	69.9921	5.89697	0.918648	0.853397	0.766924	0.846323	1.28471	1.18068	1.48849	1.31796	0.642147	0.00936178
P20908	Collagen alpha-1(V) chain	COL5A1	Collagen alpha-1(V) chain OS=Homo sapiens OX=9606 GN=COL5A1 PE=1 SV=3 - [CO5A1_HUMAN]	11.7	15	16	47	1838	183.447	5.05908	0.883826	0.723357	0.943758	0.850314	1.38381	1.19077	1.40568	1.32675	0.640899	0.00736226
Q8TAA9	Vang-like protein 1	VANGL1	Vang-like protein 1 OS=Homo sapiens OX=9606 GN=VANGL1 PE=1 SV=1 - [VANG1_HUMAN]	5.73	2	2	7	524	59.9372	8.80713	0.772305	0.786064	0.908491	0.822287	1.31835	1.3259	1.21734	1.2872	0.63882	0.00112338
Q9Y617	Phosphoserine aminotransferase	PSAT1	Phosphoserine aminotransferase OS=Homo sapiens OX=9606 GN=PSAT1 PE=1 SV=2 - [SERC_HUMAN]	53.24	21	21	107	370	40.3968	7.66455	0.93693	0.792456	0.859622	0.863003	1.19843	1.5249	1.34564	1.35632	0.636281	0.00877724
Q96HR8	H/ACA ribonucleoprotein complex non-core subunit NAF1	NAF1	H/ACA ribonucleoprotein complex non-core subunit NAF1 OS=Homo sapiens OX=9606 GN=NAF1 PE=1 SV=2 - [NAF1_HUMAN]	3.04	1	1	2	494	53.6831	4.86865	0.903594	0.86644		0.885017	1.34455	1.43877		1.39166	0.635944	0.00984251
P02675	Fibrinogen beta chain	FGB	Fibrinogen beta chain OS=Homo sapiens OX=9606 GN=FGB PE=1 SV=2 - [FIBB_HUMAN]	3.26	2	2	3	491	55.8923	8.26514	0.830441	0.806593		0.818517	1.39069	1.20713		1.29891	0.630157	0.0351723
Q13191	E3 ubiquitin-protein ligase CBL-B	CBLB	E3 ubiquitin-protein ligase CBL-B OS=Homo sapiens OX=9606 GN=CBLB PE=1 SV=2 - [CBLB_HUMAN]	8.25	4	7	11	982	109.38	7.88428	0.801631	0.842642		0.822136	1.24311	1.3734		1.30825	0.628423	0.019174
Q9BT88	Synaptotagmin-11	SYT11	Synaptotagmin-11 OS=Homo sapiens OX=9606 GN=SYT11 PE=1 SV=2 - [SYT11_HUMAN]	10.9	4	4	10	431	48.2664	9.0415	0.677852	0.765565	0.913243	0.785553	1.14575	1.19571	1.41466	1.25204	0.627419	0.0122236
Q96A25	Transmembrane protein 106A	TMEM106A	Transmembrane protein 106A OS=Homo sapiens OX=9606 GN=TMEM106A PE=1 SV=1 - [T106A_HUMAN]	4.2	1	1	3	262	28.9018	7.18115	0.634303	0.753222	0.965877	0.784467	1.20917	1.31868	1.23945	1.25576	0.624692	0.00998871
P16402	Histone H1.3	HIST1H1D	Histone H1.3 OS=Homo sapiens OX=9606 GN=HIST1H1D PE=1 SV=2 - [H13_HUMAN]	55.66	8	19	144	221	22.3363	11.019	0.947146	0.747144	0.839817	0.844703	1.56146	1.50359	1.00979	1.35828	0.62189	0.0495085
P08243	Asparagine synthetase [glutamine-hydrolyzing]	ASNS	Asparagine synthetase [glutamine-hydrolyzing] OS=Homo sapiens OX=9606 GN=ASNS PE=1 SV=4 - [ASNS_HUMAN]	45.63	22	22	102	561	64.3286	6.85889	0.909118	0.804617	0.845461	0.853065	1.22975	1.5567	1.33128	1.37258	0.621507	0.00684267
Q99808	Equilibrative nucleoside transporter 1	SLC29A1	Equilibrative nucleoside transporter 1 OS=Homo sapiens OX=9606 GN=SLC29A1 PE=1 SV=3 - [S29A1_HUMAN]	10.96	4	4	8	456	50.1864	8.29443	0.713754	0.942126	0.840698	0.832193	1.29146	1.60149	1.13019	1.34104	0.620556	0.0293755
Q76M96	Coiled-coil domain-containing protein 80	CCDC80	Coiled-coil domain-containing protein 80 OS=Homo sapiens OX=9606 GN=CCDC80 PE=1 SV=1 - [CCD80_HUMAN]	13.89	10	10	16	950	108.106	9.71533	0.5577	0.874847	0.775345	0.735964	1.09396	1.40941	1.0918	1.19839	0.614127	0.0305629
P53708	Integrin alpha-8	ITGA8	Integrin alpha-8 OS=Homo sapiens OX=9606 GN=ITGA8 PE=1 SV=3 - [ITA8_HUMAN]	5.55	6	6	10	1063	117.399	5.57959	0.763083	0.85074	0.730442	0.781422	1.00665	1.32466	1.50266	1.27799	0.611446	0.02931
P05204	Non-histone chromosomal protein HMG-17	HMGN2	Non-histone chromosomal protein HMG-17 OS=Homo sapiens OX=9606 GN=HMGN2 PE=1 SV=3 - [HMGN2_HUMAN]	62.22	5	7	16	90	9.38706	9.99365	0.674531	0.914619	0.650459	0.746536	1.21545	1.27467	1.17851	1.22288	0.610476	0.00584358
Q8NC42	E3 ubiquitin-protein ligase RNF149	RNF149	E3 ubiquitin-protein ligase RNF149 OS=Homo sapiens OX=9606 GN=RNF149 PE=2 SV=2 - [RN149_HUMAN]	3.5	1	1	2	400	43.137	6.53662	0.671092	0.697893		0.684493	1.16426	1.08872		1.12649	0.607632	0.00812059
Q6UX15	Layilin	LAYN	Layilin OS=Homo sapiens OX=9606 GN=LAYN PE=2 SV=1 - [LAYN_HUMAN]	6.02	2	2	3	382	43.0811	4.94482	0.606531	0.794631	0.90226	0.767807	1.20327	1.37901	1.21174	1.26467	0.607119	0.00868608
Q9BT67	NEDD4 family-interacting protein 1	NDFIP1	NEDD4 family-interacting protein 1 OS=Homo sapiens OX=9606 GN=NDFIP1 PE=1 SV=1 - [NFIP1_HUMAN]	12.67	2	2	6	221	24.8834	4.67822	0.807179		0.868664	0.837922	1.34132		1.43208	1.3867	0.604258	0.00982964
Q9UHI8	A disintegrin and metalloproteinase with thrombospondin motifs 1	ADAMTS1	A disintegrin and metalloproteinase with thrombospondin motifs 1 OS=Homo sapiens OX=9606 GN=ADAMTS1 PE=1 SV=4 - [ATS1_HUMAN]	4.14	4	4	9	967	105.29	6.82959	0.680539	0.673578	0.898689	0.750935	1.14932	1.13274	1.45258	1.24488	0.603219	0.0179559
Q9BT25	HAUS augmin-like complex subunit 8	HAUS8	HAUS augmin-like complex subunit 8 OS=Homo sapiens OX=9606 GN=HAUS8 PE=1 SV=3 - [HAUS8_HUMAN]	9.02	3	3	7	410	44.83	7.06396	0.715256	0.931698	0.613882	0.753612	1.21756	1.38288	1.14811	1.24952	0.603123	0.0131884
P35625	Metalloproteinase inhibitor 3	TIMP3	Metalloproteinase inhibitor 3 OS=Homo sapiens OX=9606 GN=TIMP3 PE=1 SV=2 - [TIMP3_HUMAN]	13.74	3	3	16	211	24.1288	8.71924	0.839474	0.782965	0.949693	0.857377	1.40913	1.66386	1.19881	1.42394	0.602118	0.0166841
P16234	Platelet-derived growth factor receptor alpha	PDGFRA	Platelet-derived growth factor receptor alpha OS=Homo sapiens OX=9606 GN=PDGFRA PE=1 SV=1 - [PGFRA_HUMAN]	39.12	34	36	130	1089	122.592	5.17334	0.796942	0.706866	0.828502	0.777437	1.15669	1.14375	1.58457	1.29501	0.600334	0.0256865
Q9P2B2	Prostaglandin F2 receptor negative regulator	PTGFRN	Prostaglandin F2 receptor negative regulator OS=Homo sapiens OX=9606 GN=PTGFRN PE=1 SV=2 - [FPRP_HUMAN]	1.71	2	2	3	879	98.4946	6.60986	0.797659	0.906647		0.852153	1.5049	1.35581		1.43035	0.595764	0.0245674
Q14315	Filamin-C	FLNC	Filamin-C OS=Homo sapiens OX=9606 GN=FLNC PE=1 SV=3 - [FLNC_HUMAN]	60.73	118	139	879	2725	290.841	5.97314	0.773489	0.734895	0.802894	0.770426	1.17919	1.19608	1.50911	1.29479	0.595018	0.00859777
Q14865	AT-rich interactive domain-containing protein 5B	ARID5B	AT-rich interactive domain-containing protein 5B OS=Homo sapiens OX=9606 GN=ARID5B PE=1 SV=3 - [ARI5B_HUMAN]	1.01	1	1	2	1188	132.292	8.71924	0.861077	0.760521		0.810799	1.28623	1.47609		1.38116	0.587043	0.0336889
Q15113	Procollagen C-endopeptidase enhancer 1	PCOLCE	Procollagen C-endopeptidase enhancer 1 OS=Homo sapiens OX=9606 GN=PCOLCE PE=1 SV=2 - [PCOC1_HUMAN]	38.75	11	11	30	449	47.942	7.43018	0.858453	0.773127	0.938513	0.856698	1.4886	1.56155	1.33552	1.46189	0.58602	0.0017925
P08195	4F2 cell-surface antigen heavy chain	SLC3A2	4F2 cell-surface antigen heavy chain OS=Homo sapiens OX=9606 GN=SLC3A2 PE=1 SV=3 - [4F2_HUMAN]	40	20	20	71	630	67.9517	5.0083	0.863017	0.721035	0.86125	0.815101	1.26299	1.38603	1.53485	1.39462	0.584459	0.00319389
Q04771	Activin receptor type-1	ACVR1	Activin receptor type-1 OS=Homo sapiens OX=9606 GN=ACVR1 PE=1 SV=1 - [ACVR1_HUMAN]	4.52	2	2	9	509	57.1157	7.32764	0.767511	0.774718	0.795061	0.779097	1.19392	1.18891	1.62125	1.33469	0.583727	0.0179764
O75167	Phosphatase and actin regulator 2	PHACTR2	Phosphatase and actin regulator 2 OS=Homo sapiens OX=9606 GN=PHACTR2 PE=1 SV=2 - [PHAR2_HUMAN]	5.36	3	3	4	634	69.6577	8.1626	0.900406	0.771573	0.57305	0.748343	1.38751	1.19526	1.27147	1.28475	0.582482	0.0082879
Q8WWK9	Cytoskeleton-associated protein 2	CKAP2	Cytoskeleton-associated protein 2 OS=Homo sapiens OX=9606 GN=CKAP2 PE=1 SV=1 - [CKAP2_HUMAN]	4.1	2	2	5	683	76.9389	9.40771	0.738189	1.01917	0.680718	0.812693	1.06413	1.61938	1.50358	1.3957	0.582284	0.0427249
Q8N7Z5	Ankyrin repeat domain-containing protein 31	ANKRD31	Ankyrin repeat domain-containing protein 31 OS=Homo sapiens OX=9606 GN=ANKRD31 PE=2 SV=2 - [ANR31_HUMAN]	0.43	1	1	2	1873	210.685	6.20166		0.762558	0.820218	0.791388		1.35695	1.36759	1.36227	0.580934	0.00262689
P30408	Transmembrane 4 L6 family member 1	TM4SF1	Transmembrane 4 L6 family member 1 OS=Homo sapiens OX=9606 GN=TM4SF1 PE=1 SV=1 - [T4S1_HUMAN]	4.46	1	1	4	202	21.6175	4.98291	0.705696		0.948064	0.82688	1.37424		1.49908	1.43666	0.575556	0.0465141
P30825	High affinity cationic amino acid transporter 1	SLC7A1	High affinity cationic amino acid transporter 1 OS=Homo sapiens OX=9606 GN=SLC7A1 PE=1 SV=1 - [CTR1_HUMAN]	9.7	4	5	12	629	67.5941	5.42725	0.764296	0.924485	0.793043	0.827275	1.32596	1.46406	1.53038	1.44013	0.574444	0.00140568
Q14624	Inter-alpha-trypsin inhibitor heavy chain H4	ITIH4	Inter-alpha-trypsin inhibitor heavy chain H4 OS=Homo sapiens OX=9606 GN=ITIH4 PE=1 SV=4 - [ITIH4_HUMAN]	1.08	1	1	3	930	103.293	6.97607	1.0295	0.935125	0.821965	0.928865	1.56626	1.42624	1.86333	1.61861	0.573866	0.00832493
Q7Z4F1	Low-density lipoprotein receptor-related protein 10	LRP10	Low-density lipoprotein receptor-related protein 10 OS=Homo sapiens OX=9606 GN=LRP10 PE=1 SV=2 - [LRP10_HUMAN]	11.64	6	6	22	713	76.1447	5.51611	0.667493	0.816205	0.986468	0.823389	1.40111	1.26389	1.68486	1.44995	0.567872	0.0153915
Q13772	Nuclear receptor coactivator 4	NCOA4	Nuclear receptor coactivator 4 OS=Homo sapiens OX=9606 GN=NCOA4 PE=1 SV=1 - [NCOA4_HUMAN]	22.96	12	12	37	614	69.6815	6.01123	0.609593	0.712547	0.872936	0.731692	1.18202	1.25239	1.46963	1.30135	0.562258	0.00788491
Q6UXH8	Collagen and calcium-binding EGF domain-containing protein 1	CCBE1	Collagen and calcium-binding EGF domain-containing protein 1 OS=Homo sapiens OX=9606 GN=CCBE1 PE=1 SV=1 - [CCBE1_HUMAN]	10.84	4	4	6	406	44.0743	7.57666	0.827001	0.796479	0.638234	0.753904	1.24821	1.39296	1.43745	1.35954	0.554529	0.00177271
Q14123	Calcium/calmodulin-dependent 3',5'-cyclic nucleotide phosphodiesterase 1C	PDE1C	Calcium/calmodulin-dependent 3',5'-cyclic nucleotide phosphodiesterase 1C OS=Homo sapiens OX=9606 GN=PDE1C PE=1 SV=1 - [PDE1C_HUMAN]	3.24	2	2	2	709	80.7102	8.82178	0.838266		0.702377	0.770321	1.38055		1.42206	1.4013	0.549718	0.0124411
Q9H788	SH2 domain-containing protein 4A	SH2D4A	SH2 domain-containing protein 4A OS=Homo sapiens OX=9606 GN=SH2D4A PE=1 SV=1 - [SH24A_HUMAN]	28.41	13	13	31	454	52.6942	8.06006	0.786533	0.782403	0.759449	0.776128	1.49549	1.40274	1.34441	1.41421	0.548806	0.000140969
P04004	Vitronectin	VTN	Vitronectin OS=Homo sapiens OX=9606 GN=VTN PE=1 SV=1 - [VTNC_HUMAN]	6.07	3	3	26	478	54.2712	5.79541	0.892769	0.81378	0.77371	0.826753	1.3616	1.47823	1.68182	1.50722	0.54853	0.00242734
O14495	Phospholipid phosphatase 3	PLPP3	Phospholipid phosphatase 3 OS=Homo sapiens OX=9606 GN=PLPP3 PE=1 SV=1 - [PLPP3_HUMAN]	22.19	8	8	42	311	35.093	9.14404	0.763999	0.724693	0.803536	0.764076	1.32851	1.25472	1.62939	1.40421	0.544133	0.00540106
Q15758	Neutral amino acid transporter B(0)	SLC1A5	Neutral amino acid transporter B(0) OS=Homo sapiens OX=9606 GN=SLC1A5 PE=1 SV=2 - [AAAT_HUMAN]	15.9	8	8	62	541	56.5623	5.47803	0.841215	0.796115	0.742512	0.793281	1.34182	1.49916	1.55941	1.4668	0.540825	0.000683893
P61916	NPC intracellular cholesterol transporter 2	NPC2	NPC intracellular cholesterol transporter 2 OS=Homo sapiens OX=9606 GN=NPC2 PE=1 SV=1 - [NPC2_HUMAN]	29.14	5	5	13	151	16.5595	7.6499	0.650538	0.694565	0.64184	0.662314	1.14488	1.36665	1.16884	1.22679	0.539877	0.00144033
Q14CN4	Keratin, type II cytoskeletal 72	KRT72	Keratin, type II cytoskeletal 72 OS=Homo sapiens OX=9606 GN=KRT72 PE=1 SV=2 - [K2C72_HUMAN]	4.7	2	2	5	511	55.8424	6.88818	1.08458	0.688376	0.867138	0.88003	1.79239	1.50608	1.61591	1.63813	0.537217	0.0058846
Q16739	Ceramide glucosyltransferase	UGCG	Ceramide glucosyltransferase OS=Homo sapiens OX=9606 GN=UGCG PE=1 SV=1 - [CEGT_HUMAN]	22.84	6	6	17	394	44.8239	7.78174	0.685635	0.964598	0.80533	0.818521	1.7865	1.3509	1.43555	1.52431	0.536976	0.0106044
Q9NZV1	Cysteine-rich motor neuron 1 protein	CRIM1	Cysteine-rich motor neuron 1 protein OS=Homo sapiens OX=9606 GN=CRIM1 PE=1 SV=1 - [CRIM1_HUMAN]	4.54	4	4	11	1036	113.66	5.21143	0.626126	0.63942	1.02377	0.763105	1.67249	1.47863	1.11325	1.42145	0.536848	0.034753
Q96CG8	Collagen triple helix repeat-containing protein 1	CTHRC1	Collagen triple helix repeat-containing protein 1 OS=Homo sapiens OX=9606 GN=CTHRC1 PE=1 SV=1 - [CTHR1_HUMAN]	16.46	4	4	26	243	26.2071	7.98682	0.863736	0.758863	0.975157	0.865919	1.94133	1.32438	1.62976	1.63182	0.530644	0.0153718
P13942	Collagen alpha-2(XI) chain	COL11A2	Collagen alpha-2(XI) chain OS=Homo sapiens OX=9606 GN=COL11A2 PE=1 SV=5 - [COBA2_HUMAN]	0.81	1	1	2	1736	171.686	6.21436	0.743221	0.866051		0.804636	1.53425	1.59966		1.56696	0.513503	0.00822855
Q58FG1	Putative heat shock protein HSP 90-alpha A4	HSP90AA4P	Putative heat shock protein HSP 90-alpha A4 OS=Homo sapiens OX=9606 GN=HSP90AA4P PE=5 SV=1 - [HS904_HUMAN]	12.2	1	5	87	418	47.6821	5.18604	0.499394	0.606631	0.550388	0.552138	1.04117	1.1346	1.10575	1.09384	0.504771	0.000198749
P30530	Tyrosine-protein kinase receptor UFO	AXL	Tyrosine-protein kinase receptor UFO OS=Homo sapiens OX=9606 GN=AXL PE=1 SV=4 - [UFO_HUMAN]	16.22	10	10	33	894	98.274	5.38916	0.688629	0.712431	0.759283	0.720114	1.46444	1.44194	1.48718	1.46452	0.491707	7.0136e-06
Q9H8M2	Bromodomain-containing protein 9	BRD9	Bromodomain-containing protein 9 OS=Homo sapiens OX=9606 GN=BRD9 PE=1 SV=2 - [BRD9_HUMAN]	2.35	1	2	7	597	66.9584	6.18896	0.804405	0.660551	0.77305	0.746002	1.37289	1.50074	1.71213	1.52859	0.488034	0.00193383
O00622	CCN family member 1	CCN1	CCN family member 1 OS=Homo sapiens OX=9606 GN=CCN1 PE=1 SV=1 - [CCN1_HUMAN]	25.46	10	10	23	381	41.9983	8.20654	0.751134	0.658783	0.738124	0.716014	1.28327	1.4043	1.74813	1.47857	0.484262	0.00583558
P19883	Follistatin	FST	Follistatin OS=Homo sapiens OX=9606 GN=FST PE=1 SV=2 - [FST_HUMAN]	8.43	2	2	5	344	37.9815	5.66846	0.800284	0.630523	0.857447	0.762751	1.27462	1.4807	2.09861	1.61798	0.471422	0.029089
P04150	Glucocorticoid receptor	NR3C1	Glucocorticoid receptor OS=Homo sapiens OX=9606 GN=NR3C1 PE=1 SV=1 - [GCR_HUMAN]	6.18	4	4	9	777	85.6046	6.37939	0.790259	0.824766	0.795894	0.80364	1.83672	1.75446	1.52594	1.70571	0.471147	0.000647692
P02649	Apolipoprotein E	APOE	Apolipoprotein E OS=Homo sapiens OX=9606 GN=APOE PE=1 SV=1 - [APOE_HUMAN]	11.67	4	4	26	317	36.1318	5.73193	0.60542	0.578155	0.767261	0.650279	1.07442	1.18709	1.89313	1.38488	0.469557	0.0491044
P02461	Collagen alpha-1(III) chain	COL3A1	Collagen alpha-1(III) chain OS=Homo sapiens OX=9606 GN=COL3A1 PE=1 SV=4 - [CO3A1_HUMAN]	14.19	16	17	45	1466	138.479	6.60986	0.892916	0.645427	0.826901	0.788415	1.72531	1.19395	2.18791	1.70239	0.463121	0.0368544
P08123	Collagen alpha-2(I) chain	COL1A2	Collagen alpha-2(I) chain OS=Homo sapiens OX=9606 GN=COL1A2 PE=1 SV=7 - [CO1A2_HUMAN]	59.08	60	60	313	1366	129.235	8.95361	0.676149	0.680498	0.807058	0.721235	1.52736	1.57462	1.74235	1.61477	0.446647	0.000332858
Q9UPY5	Cystine/glutamate transporter	SLC7A11	Cystine/glutamate transporter OS=Homo sapiens OX=9606 GN=SLC7A11 PE=1 SV=1 - [XCT_HUMAN]	3.19	2	2	5	501	55.3869	9.18799	0.591894	0.74275	0.806171	0.713605	1.44221	1.7835	1.58967	1.60513	0.444578	0.00161807
P15502	Elastin	ELN	Elastin OS=Homo sapiens OX=9606 GN=ELN PE=1 SV=4 - [ELN_HUMAN]	11.07	5	5	16	786	68.3555	10.4038	0.67363	0.841264	0.699393	0.738096	1.72483	1.92099	1.57724	1.74102	0.423944	0.000871509
P20337	Ras-related protein Rab-3B	RAB3B	Ras-related protein Rab-3B OS=Homo sapiens OX=9606 GN=RAB3B PE=1 SV=2 - [RAB3B_HUMAN]	50.23	4	8	72	219	24.7421	5.021	0.589429	0.568695	0.670743	0.609622	1.3952	1.30201	1.6228	1.44	0.423348	0.00115891
Q9Y6M7	Sodium bicarbonate cotransporter 3	SLC4A7	Sodium bicarbonate cotransporter 3 OS=Homo sapiens OX=9606 GN=SLC4A7 PE=1 SV=2 - [S4A7_HUMAN]	4.86	5	5	14	1214	135.957	6.7124	0.64784	0.686404	0.679669	0.671304	1.50679	1.77376	1.61761	1.63272	0.411157	0.000253279
P69905	Hemoglobin subunit alpha	HBA1	Hemoglobin subunit alpha OS=Homo sapiens OX=9606 GN=HBA1 PE=1 SV=2 - [HBA_HUMAN]	42.96	6	6	43	142	15.2479	8.67529	0.604357	0.659347	0.653888	0.639197	1.3764	1.6418	1.71434	1.57751	0.405193	0.000841881
O60565	Gremlin-1	GREM1	Gremlin-1 OS=Homo sapiens OX=9606 GN=GREM1 PE=1 SV=1 - [GREM1_HUMAN]	33.7	4	4	22	184	20.6835	9.39307	0.792876	0.547842	0.78751	0.709409	1.47587	1.56896	2.23802	1.76095	0.402857	0.0142403
P48061	Stromal cell-derived factor 1	CXCL12	Stromal cell-derived factor 1 OS=Homo sapiens OX=9606 GN=CXCL12 PE=1 SV=1 - [SDF1_HUMAN]	17.2	2	2	7	93	10.6588	9.87646	0.77932	0.756142	0.633648	0.723036	1.49182	1.68254	2.57909	1.91781	0.377011	0.0241755
Q06033	Inter-alpha-trypsin inhibitor heavy chain H3	ITIH3	Inter-alpha-trypsin inhibitor heavy chain H3 OS=Homo sapiens OX=9606 GN=ITIH3 PE=1 SV=2 - [ITIH3_HUMAN]	9.1	11	11	54	890	99.7865	5.74463	0.55047	0.750037	0.725559	0.675355	1.59308	1.50042	2.51294	1.86881	0.361382	0.0222576
P01023	Alpha-2-macroglobulin	A2M	Alpha-2-macroglobulin OS=Homo sapiens OX=9606 GN=A2M PE=1 SV=3 - [A2MG_HUMAN]	4.82	6	8	56	1474	163.188	6.45557	0.502321	0.647029	0.745729	0.631693	1.84412	1.86066	1.72522	1.81	0.349001	0.00013998
P02452	Collagen alpha-1(I) chain	COL1A1	Collagen alpha-1(I) chain OS=Homo sapiens OX=9606 GN=COL1A1 PE=1 SV=5 - [CO1A1_HUMAN]	62.84	67	68	365	1464	138.857	5.79541	0.655712	0.557749	0.73224	0.648567	1.7396	2.04478	2.26233	2.01557	0.321779	0.00102505
Q09FC8	Zinc finger protein 415	ZNF415	Zinc finger protein 415 OS=Homo sapiens OX=9606 GN=ZNF415 PE=1 SV=2 - [ZN415_HUMAN]	6.97	1	2	5	603	68.7538	8.89502	0.504522	0.484808	0.746921	0.57875	2.29679	2.47087	1.15269	1.97345	0.293268	0.0297827
Q01650	Large neutral amino acids transporter small subunit 1	SLC7A5	Large neutral amino acids transporter small subunit 1 OS=Homo sapiens OX=9606 GN=SLC7A5 PE=1 SV=2 - [LAT1_HUMAN]	7.69	2	3	11	507	54.9743	7.72314	0.599857	0.41979	0.726062	0.581903	1.73935	2.24608	2.15534	2.04692	0.284282	0.00122775

## Sheet: D7_vs_D3
Accession	Protein Name	Gene Name	Description	Coverage	Unique Peptides	Peptides	PSMs	AAs	MW [kDa]	calc. pI	D7-1	D7-2	D7-3	average D7	D3-1	D3-2	D3-3	average D3	D7/D3	p value
Q9Y5U2	Protein TSSC4	TSSC4	Protein TSSC4 OS=Homo sapiens OX=9606 GN=TSSC4 PE=1 SV=3 - [TSSC4_HUMAN]	3.95	1	1	4	329	34.3046	5.18604	2.65455	2.49765	2.78789	2.6467	1.07409	1.1695	1.07591	1.1065	2.39196	6.71983e-05
P13645	Keratin, type I cytoskeletal 10	KRT10	Keratin, type I cytoskeletal 10 OS=Homo sapiens OX=9606 GN=KRT10 PE=1 SV=6 - [K1C10_HUMAN]	50	25	27	120	584	58.7917	5.21143	1.07161	1.35857	1.09938	1.17652	0.834172	0.881962	0.736294	0.817476	1.43921	0.0236457
P05362	Intercellular adhesion molecule 1	ICAM1	Intercellular adhesion molecule 1 OS=Homo sapiens OX=9606 GN=ICAM1 PE=1 SV=2 - [ICAM1_HUMAN]	21.62	10	10	29	532	57.789	7.98682	1.17321	1.43226	1.08039	1.22862	0.953716	0.78082	0.892181	0.875572	1.40322	0.0390738
Q68DH5	G-protein coupled receptor-associated protein LMBRD2	LMBRD2	G-protein coupled receptor-associated protein LMBRD2 OS=Homo sapiens OX=9606 GN=LMBRD2 PE=1 SV=1 - [LMBD2_HUMAN]	1.58	1	1	2	695	81.12	7.50342	1.08334		1.10258	1.09296	0.784257		0.781392	0.782824	1.39618	0.000982597
P52926	High mobility group protein HMGI-C	HMGA2	High mobility group protein HMGI-C OS=Homo sapiens OX=9606 GN=HMGA2 PE=1 SV=1 - [HMGA2_HUMAN]	48.62	6	6	28	109	11.8251	10.6235	0.981326	1.19988	1.12394	1.10171	0.767417	0.830392	0.785673	0.794494	1.38669	0.0100052
P04264	Keratin, type II cytoskeletal 1	KRT1	Keratin, type II cytoskeletal 1 OS=Homo sapiens OX=9606 GN=KRT1 PE=1 SV=6 - [K2C1_HUMAN]	54.66	29	34	180	644	65.999	8.11865	0.986967	1.21971	0.969084	1.05859	0.82378	0.798469	0.685536	0.769261	1.37611	0.0338105
Q01432	AMP deaminase 3	AMPD3	AMP deaminase 3 OS=Homo sapiens OX=9606 GN=AMPD3 PE=1 SV=1 - [AMPD3_HUMAN]	9.65	6	7	13	767	88.7556	6.97607	0.909888	1.08279	1.10364	1.03211	0.846563	0.660643	0.754579	0.753928	1.36897	0.0270041
P17931	Galectin-3	LGALS3	Galectin-3 OS=Homo sapiens OX=9606 GN=LGALS3 PE=1 SV=5 - [LEG3_HUMAN]	46	12	12	94	250	26.1361	8.55811	1.08136	1.41772	1.19109	1.23006	0.915795	0.995308	0.845244	0.918782	1.33879	0.0450418
O00483	Cytochrome c oxidase subunit NDUFA4	NDUFA4	Cytochrome c oxidase subunit NDUFA4 OS=Homo sapiens OX=9606 GN=NDUFA4 PE=1 SV=1 - [NDUA4_HUMAN]	30.86	3	3	15	81	9.36391	9.37842	1.09543	1.35165	1.18875	1.21194	0.883789	1.0137	0.908022	0.93517	1.29596	0.0309999
Q8N139	ATP-binding cassette sub-family A member 6	ABCA6	ATP-binding cassette sub-family A member 6 OS=Homo sapiens OX=9606 GN=ABCA6 PE=1 SV=2 - [ABCA6_HUMAN]	1.79	2	2	5	1617	184.167	7.35693	1.04135	1.09806	1.13979	1.09307	0.895341	0.804864	0.834257	0.844821	1.29385	0.00313395
P12109	Collagen alpha-1(VI) chain	COL6A1	Collagen alpha-1(VI) chain OS=Homo sapiens OX=9606 GN=COL6A1 PE=1 SV=3 - [CO6A1_HUMAN]	50.19	43	43	422	1028	108.462	5.42725	1.08744	1.03494	1.16197	1.09478	0.840105	0.844924	0.897294	0.860775	1.27186	0.00472239
P12110	Collagen alpha-2(VI) chain	COL6A2	Collagen alpha-2(VI) chain OS=Homo sapiens OX=9606 GN=COL6A2 PE=1 SV=4 - [CO6A2_HUMAN]	38.76	38	38	286	1019	108.512	6.21436	1.04449	1.0334	1.1278	1.06857	0.789479	0.868178	0.893847	0.850501	1.25639	0.00729147
P01034	Cystatin-C	CST3	Cystatin-C OS=Homo sapiens OX=9606 GN=CST3 PE=1 SV=1 - [CYTC_HUMAN]	25.34	4	4	21	146	15.7891	8.74854	1.07608	1.14888	1.07167	1.09888	0.932317	0.869597	0.833996	0.878637	1.25066	0.00445542
Q6P4F2	Ferredoxin-2, mitochondrial	FDX2	Ferredoxin-2, mitochondrial OS=Homo sapiens OX=9606 GN=FDX2 PE=1 SV=2 - [FDX2_HUMAN]	5.91	1	1	2	186	19.8758	5.5415		1.13932	1.16447	1.1519		0.947135	0.917216	0.932175	1.23571	0.00781654
P12111	Collagen alpha-3(VI) chain	COL6A3	Collagen alpha-3(VI) chain OS=Homo sapiens OX=9606 GN=COL6A3 PE=1 SV=5 - [CO6A3_HUMAN]	64.56	175	175	1811	3177	343.457	6.68311	1.03757	1.08623	1.17659	1.10013	0.820236	0.860938	0.996543	0.892572	1.23254	0.0364215
P31949	Protein S100-A11	S100A11	Protein S100-A11 OS=Homo sapiens OX=9606 GN=S100A11 PE=1 SV=2 - [S10AB_HUMAN]	53.33	6	6	83	105	11.7328	7.12256	1.1758	1.16278	1.03591	1.12483	0.911697	0.973817	0.872995	0.919503	1.2233	0.0183979
O95295	SNARE-associated protein Snapin	SNAPIN	SNARE-associated protein Snapin OS=Homo sapiens OX=9606 GN=SNAPIN PE=1 SV=1 - [SNAPN_HUMAN]	33.82	3	3	8	136	14.8649	9.30518	1.12413	1.23263	1.0813	1.14602	0.915875	1.02588	0.878302	0.940018	1.21915	0.0310284
P49914	5-formyltetrahydrofolate cyclo-ligase	MTHFS	5-formyltetrahydrofolate cyclo-ligase OS=Homo sapiens OX=9606 GN=MTHFS PE=1 SV=2 - [MTHFS_HUMAN]	5.91	1	1	6	203	23.2409	7.88428	1.03372	1.00728	0.927328	0.989446	1.25366	1.08666	1.23889	1.19307	0.829329	0.0307176
Q9BUB7	Transmembrane protein 70, mitochondrial	TMEM70	Transmembrane protein 70, mitochondrial OS=Homo sapiens OX=9606 GN=TMEM70 PE=1 SV=2 - [TMM70_HUMAN]	12.31	2	2	3	260	28.9509	8.90967	0.791352	0.854038		0.822695	0.98207	1.01961		1.00084	0.822006	0.0395765
Q8N8Z6	Discoidin, CUB and LCCL domain-containing protein 1	DCBLD1	Discoidin, CUB and LCCL domain-containing protein 1 OS=Homo sapiens OX=9606 GN=DCBLD1 PE=1 SV=2 - [DCBD1_HUMAN]	2.94	1	1	3	715	77.8719	8.04541	0.991689	0.862194	0.817176	0.890353	1.02488	1.13372	1.10747	1.08869	0.81782	0.0325095
Q8IW00	V-set and transmembrane domain-containing protein 4	VSTM4	V-set and transmembrane domain-containing protein 4 OS=Homo sapiens OX=9606 GN=VSTM4 PE=2 SV=3 - [VSTM4_HUMAN]	5.63	1	1	3	320	36.1234	9.86182	0.851656	0.839641	0.863977	0.851758	1.0574	1.05522	1.01796	1.04353	0.81623	0.000193969
Q5VWJ9	Sorting nexin-30	SNX30	Sorting nexin-30 OS=Homo sapiens OX=9606 GN=SNX30 PE=1 SV=1 - [SNX30_HUMAN]	2.29	1	1	2	437	49.6452	5.35107	0.92369	0.951284		0.937487	1.13831	1.16351		1.15091	0.814561	0.00757608
P29966	Myristoylated alanine-rich C-kinase substrate	MARCKS	Myristoylated alanine-rich C-kinase substrate OS=Homo sapiens OX=9606 GN=MARCKS PE=1 SV=4 - [MARCS_HUMAN]	40.66	10	10	88	332	31.5359	4.44971	0.852191	0.828749	0.951708	0.877549	0.978126	1.11022	1.15864	1.08233	0.810798	0.0358084
Q53EL6	Programmed cell death protein 4	PDCD4	Programmed cell death protein 4 OS=Homo sapiens OX=9606 GN=PDCD4 PE=1 SV=2 - [PDCD4_HUMAN]	37.31	14	14	37	469	51.703	5.21143	0.887631	0.910872	0.937112	0.911872	1.18731	1.16588	1.02867	1.12729	0.808906	0.0140766
Q9P0J7	E3 ubiquitin-protein ligase KCMF1	KCMF1	E3 ubiquitin-protein ligase KCMF1 OS=Homo sapiens OX=9606 GN=KCMF1 PE=1 SV=2 - [KCMF1_HUMAN]	21.52	3	3	8	381	41.9189	5.65576	1.11361	0.984927	1.11981	1.07278	1.34204	1.20975	1.44087	1.33088	0.806067	0.0322076
Q8NFP7	Diphosphoinositol polyphosphate phosphohydrolase 3-alpha	NUDT10	Diphosphoinositol polyphosphate phosphohydrolase 3-alpha OS=Homo sapiens OX=9606 GN=NUDT10 PE=1 SV=1 - [NUD10_HUMAN]	22.56	2	4	9	164	18.4882	5.68115	0.88183	0.866133		0.873981	1.10958	1.08741		1.0985	0.795616	0.00363861
P37275	Zinc finger E-box-binding homeobox 1	ZEB1	Zinc finger E-box-binding homeobox 1 OS=Homo sapiens OX=9606 GN=ZEB1 PE=1 SV=2 - [ZEB1_HUMAN]	0.98	1	1	2	1124	123.997	4.94482	0.879682	0.830713		0.855197	1.17112	1.17257		1.17184	0.729787	0.00593133
Q6NSJ5	Volume-regulated anion channel subunit LRRC8E	LRRC8E	Volume-regulated anion channel subunit LRRC8E OS=Homo sapiens OX=9606 GN=LRRC8E PE=1 SV=2 - [LRC8E_HUMAN]	3.39	1	2	3	796	90.1894	6.96143	0.828717	0.719545		0.774131	1.07393	1.05347		1.0637	0.727774	0.0348713
Q6UX15	Layilin	LAYN	Layilin OS=Homo sapiens OX=9606 GN=LAYN PE=2 SV=1 - [LAYN_HUMAN]	6.02	2	2	3	382	43.0811	4.94482	0.840298	0.832767	0.755519	0.809528	1.05605	1.24024	1.0919	1.1294	0.71678	0.00691639
P49427	Ubiquitin-conjugating enzyme E2 R1	CDC34	Ubiquitin-conjugating enzyme E2 R1 OS=Homo sapiens OX=9606 GN=CDC34 PE=1 SV=2 - [UB2R1_HUMAN]	7.63	2	2	3	236	26.72	4.53857	0.845626	0.960399	0.738937	0.84832	1.35387	1.12432	1.11542	1.19787	0.70819	0.0257094
Q8TAD7	Overexpressed in colon carcinoma 1 protein	OCC1	Overexpressed in colon carcinoma 1 protein OS=Homo sapiens OX=9606 GN=OCC1 PE=1 SV=2 - [OCC1_HUMAN]	22.22	1	1	2	63	6.40305	6.56592	1.0513	1.46365		1.25747	2.1647	2.23146		2.19808	0.572078	0.0459343
Q9UD57	NK1 transcription factor-related protein 2	NKX1-2	NK1 transcription factor-related protein 2 OS=Homo sapiens OX=9606 GN=NKX1-2 PE=2 SV=3 - [NKX12_HUMAN]	2.9	1	1	2	310	32.3616	9.67139		0.917646	0.993118	0.955382		1.81659	1.79118	1.80388	0.529625	0.00219475
P14209	CD99 antigen	CD99	CD99 antigen OS=Homo sapiens OX=9606 GN=CD99 PE=1 SV=1 - [CD99_HUMAN]	5.41	1	1	6	185	18.8363	4.75439	0.79369	1.11793	0.893634	0.935084	2.02285	2.50457	1.83298	2.12013	0.44105	0.00590257

## Sheet: D14_vs_D3
Accession	Protein Name	Gene Name	Description	Coverage	Unique Peptides	Peptides	PSMs	AAs	MW [kDa]	calc. pI	D14-1	D14-2	D14-3	average D14	D3-1	D3-2	D3-3	average D3	D14/D3	p value
Q14393	Growth arrest-specific protein 6	GAS6	Growth arrest-specific protein 6 OS=Homo sapiens OX=9606 GN=GAS6 PE=1 SV=3 - [GAS6_HUMAN]	29.65	16	16	49	678	74.8768	5.69385	1.04125	1.91878	1.96186	1.64063	0.74586	0.756241	0.745245	0.749115	2.19009	0.0410624
Q01432	AMP deaminase 3	AMPD3	AMP deaminase 3 OS=Homo sapiens OX=9606 GN=AMPD3 PE=1 SV=1 - [AMPD3_HUMAN]	9.65	6	7	13	767	88.7556	6.97607	1.61813	1.76816	1.41044	1.59891	0.846563	0.660643	0.754579	0.753928	2.12078	0.00193544
P02787	Serotransferrin	TF	Serotransferrin OS=Homo sapiens OX=9606 GN=TF PE=1 SV=3 - [TRFE_HUMAN]	2.01	1	1	3	698	77.0136	7.12256	1.77411	1.10616	1.4353	1.43852	0.80215	0.527085	0.753146	0.694127	2.07242	0.0241346
Q7RTY8	Transmembrane protease serine 7	TMPRSS7	Transmembrane protease serine 7 OS=Homo sapiens OX=9606 GN=TMPRSS7 PE=2 SV=3 - [TMPS7_HUMAN]	0.83	1	1	2	843	94.3534	8.48486	1.63423		1.62782	1.63103	0.71356		0.930612	0.822086	1.98401	0.0175415
P05090	Apolipoprotein D	APOD	Apolipoprotein D OS=Homo sapiens OX=9606 GN=APOD PE=1 SV=1 - [APOD_HUMAN]	25.93	5	5	18	189	21.2618	5.14795	1.88861	1.63963	1.08836	1.53886	0.746754	0.816278	0.772264	0.778432	1.97687	0.0327647
P02765	Alpha-2-HS-glycoprotein	AHSG	Alpha-2-HS-glycoprotein OS=Homo sapiens OX=9606 GN=AHSG PE=1 SV=2 - [FETUA_HUMAN]	5.18	3	3	9	367	39.3157	5.71924	1.09527	0.951394	1.35991	1.13552	0.696414	0.479069	0.598601	0.591361	1.92019	0.0157762
P52926	High mobility group protein HMGI-C	HMGA2	High mobility group protein HMGI-C OS=Homo sapiens OX=9606 GN=HMGA2 PE=1 SV=1 - [HMGA2_HUMAN]	48.62	6	6	28	109	11.8251	10.6235	1.68746	1.46962	1.35507	1.50405	0.767417	0.830392	0.785673	0.794494	1.89309	0.00202637
P00325	All-trans-retinol dehydrogenase [NAD(+)] ADH1B	ADH1B	All-trans-retinol dehydrogenase [NAD(+)] ADH1B OS=Homo sapiens OX=9606 GN=ADH1B PE=1 SV=2 - [ADH1B_HUMAN]	36.53	13	13	50	375	39.8286	8.29443	1.98153	1.27617	1.31143	1.52305	0.962947	0.86107	0.739839	0.854619	1.78214	0.0485988
O43657	Tetraspanin-6	TSPAN6	Tetraspanin-6 OS=Homo sapiens OX=9606 GN=TSPAN6 PE=1 SV=1 - [TSN6_HUMAN]	11.02	3	3	10	245	27.5451	8.104	1.32831	1.49687	1.74236	1.52251	0.905024	0.81227	0.88178	0.866358	1.75737	0.00601611
P07602	Prosaposin	PSAP	Prosaposin OS=Homo sapiens OX=9606 GN=PSAP PE=1 SV=2 - [SAP_HUMAN]	24.05	12	12	57	524	58.0739	5.17334	1.51869	1.59662	1.43854	1.51795	0.965779	0.818793	0.827097	0.870556	1.74366	0.000605329
P19971	Thymidine phosphorylase	TYMP	Thymidine phosphorylase OS=Homo sapiens OX=9606 GN=TYMP PE=1 SV=2 - [TYPH_HUMAN]	52.49	19	19	66	482	49.9242	5.52881	1.28029	1.50341	1.57342	1.45237	0.926323	0.733682	0.873066	0.844357	1.72009	0.00448315
O75881	Cytochrome P450 7B1	CYP7B1	Cytochrome P450 7B1 OS=Homo sapiens OX=9606 GN=CYP7B1 PE=1 SV=2 - [CP7B1_HUMAN]	8.89	3	3	4	506	58.2185	8.01611		1.33088	1.44845	1.38967		0.818902	0.806178	0.81254	1.71027	0.0103337
O15235	28S ribosomal protein S12, mitochondrial	MRPS12	28S ribosomal protein S12, mitochondrial OS=Homo sapiens OX=9606 GN=MRPS12 PE=1 SV=1 - [RT12_HUMAN]	13.77	2	2	3	138	15.163	10.2866	1.36279	1.39633		1.37956	0.696853	0.924023		0.810438	1.70224	0.0383725
P00395	Cytochrome c oxidase subunit 1	MT-CO1	Cytochrome c oxidase subunit 1 OS=Homo sapiens OX=9606 GN=MT-CO1 PE=1 SV=1 - [COX1_HUMAN]	1.56	1	1	2	513	57.003	6.69775		1.51989	1.52607	1.52298		0.913273	0.880772	0.897023	1.69782	0.000697593
O60361	Putative nucleoside diphosphate kinase	NME2P1	Putative nucleoside diphosphate kinase OS=Homo sapiens OX=9606 GN=NME2P1 PE=5 SV=1 - [NDK8_HUMAN]	59.85	1	7	132	137	15.519	8.57275		1.40449	1.44263	1.42356		0.905156	0.787334	0.846245	1.68221	0.011309
Q8N357	Solute carrier family 35 member F6	SLC35F6	Solute carrier family 35 member F6 OS=Homo sapiens OX=9606 GN=SLC35F6 PE=1 SV=1 - [S35F6_HUMAN]	8.63	4	4	14	371	40.1882	6.93213	1.26416	1.25331	1.42402	1.31383	0.703629	0.744966	0.918154	0.788916	1.66536	0.00361635
P04632	Calpain small subunit 1	CAPNS1	Calpain small subunit 1 OS=Homo sapiens OX=9606 GN=CAPNS1 PE=1 SV=1 - [CPNS1_HUMAN]	71.64	11	11	63	268	28.2977	5.19873	1.28068	1.39562	1.48854	1.38828	0.834796	0.916437	0.863097	0.871443	1.59308	0.00133167
Q68DH5	G-protein coupled receptor-associated protein LMBRD2	LMBRD2	G-protein coupled receptor-associated protein LMBRD2 OS=Homo sapiens OX=9606 GN=LMBRD2 PE=1 SV=1 - [LMBD2_HUMAN]	1.58	1	1	2	695	81.12	7.50342	1.20514		1.2657	1.23542	0.784257		0.781392	0.782824	1.57816	0.00445591
P27144	Adenylate kinase 4, mitochondrial	AK4	Adenylate kinase 4, mitochondrial OS=Homo sapiens OX=9606 GN=AK4 PE=1 SV=1 - [KAD4_HUMAN]	36.32	5	5	23	223	25.2522	8.39697	1.48372	1.50367	1.07312	1.3535	0.749915	0.924392	0.899631	0.857979	1.57755	0.0301599
Q494V2	Cilia- and flagella-associated protein 100	CFAP100	Cilia- and flagella-associated protein 100 OS=Homo sapiens OX=9606 GN=CFAP100 PE=2 SV=1 - [CP100_HUMAN]	1.96	1	2	6	611	71.0732	7.10791	1.52381	1.21499	1.38174	1.37351	0.844795	1.00297	0.765629	0.87113	1.5767	0.0113789
Q9BRC7	1-phosphatidylinositol 4,5-bisphosphate phosphodiesterase delta-4	PLCD4	1-phosphatidylinositol 4,5-bisphosphate phosphodiesterase delta-4 OS=Homo sapiens OX=9606 GN=PLCD4 PE=2 SV=1 - [PLCD4_HUMAN]	1.57	1	2	4	762	87.5294	5.21143	1.29242	1.40253	1.6255	1.44015	0.996978	0.730092	1.02996	0.919009	1.56707	0.0187794
Q13491	Neuronal membrane glycoprotein M6-b	GPM6B	Neuronal membrane glycoprotein M6-b OS=Homo sapiens OX=9606 GN=GPM6B PE=1 SV=2 - [GPM6B_HUMAN]	7.55	2	2	6	265	28.9692	5.75732	1.28931	1.37586	1.53618	1.40045	0.895976	1.12036	0.66659	0.894309	1.56596	0.027719
Q8N139	ATP-binding cassette sub-family A member 6	ABCA6	ATP-binding cassette sub-family A member 6 OS=Homo sapiens OX=9606 GN=ABCA6 PE=1 SV=2 - [ABCA6_HUMAN]	1.79	2	2	5	1617	184.167	7.35693	1.63877	1.26215	1.06434	1.32175	0.895341	0.804864	0.834257	0.844821	1.56454	0.04901
P03891	NADH-ubiquinone oxidoreductase chain 2	MT-ND2	NADH-ubiquinone oxidoreductase chain 2 OS=Homo sapiens OX=9606 GN=MT-ND2 PE=1 SV=2 - [NU2M_HUMAN]	2.59	1	1	2	347	38.9348	9.83252		1.38059	1.27962	1.3301		0.801627	0.90988	0.855753	1.55431	0.0234918
P51397	Death-associated protein 1	DAP	Death-associated protein 1 OS=Homo sapiens OX=9606 GN=DAP PE=1 SV=3 - [DAP1_HUMAN]	46.08	4	4	25	102	11.1577	9.31982	1.35566	1.4333	1.39203	1.39366	0.779406	1.0071	0.932843	0.90645	1.53749	0.00232368
P15144	Aminopeptidase N	ANPEP	Aminopeptidase N OS=Homo sapiens OX=9606 GN=ANPEP PE=1 SV=4 - [AMPN_HUMAN]	43.02	41	41	378	967	109.471	5.47803	1.33756	1.30833	1.42796	1.35795	1.02686	0.844191	0.863073	0.911374	1.49	0.00282236
O60673	DNA polymerase zeta catalytic subunit	REV3L	DNA polymerase zeta catalytic subunit OS=Homo sapiens OX=9606 GN=REV3L PE=1 SV=2 - [REV3L_HUMAN]	0.42	1	2	8	3130	352.554	8.47021	1.16596	1.30659	1.53713	1.33656	0.955862	0.912019	0.833	0.900293	1.48458	0.0186704
[truncated: 210 more rows]

## Sheet: D14_vs_D7
Accession	Protein Name	Gene Name	Description	Coverage	Unique Peptides	Peptides	PSMs	AAs	MW [kDa]	calc. pI	D14-1	D14-2	D14-3	average D14	D7-1	D7-2	D7-3	average D7	D14/D7	p value
[truncated: 90 more rows]

[truncated: 1 more sheets: all]
