# Supplementary material for: Dynamic proteomic profiling of human periodontal ligament stem cells during osteogenic differentiation
Source: Stem Cell Res Ther. 2021 Feb 3;12:98. doi: 10.1186/s13287-020-02123-6 (PMC7860046; doi:10.1186/s13287-020-02123-6)
Supplement: Supplementary file 10 — Additional file 11: Table S2. Details of GO enrichments of each cluster of differentially expressed proteins. [file 13287_2020_2123_MOESM11_ESM.xlsx]

## Sheet: P
BP_ID	BP_term	cluster1 p value	cluster2 p value	cluster3 p value	cluster4 p value	cluster5 p value
GO:0030198	extracellular matrix organization	0.04347	2.99e-05	1	1	0.00779
GO:0043062	extracellular structure organization	0.0447	3.17e-05	1	1	0.00799
GO:0030199	collagen fibril organization	1	1.19e-06	#N/A	#N/A	#N/A
GO:0045047	protein targeting to ER	1	1.22e-06	1	#N/A	#N/A
GO:0006614	SRP-dependent cotranslational protein targeting to membrane	1	1.98e-06	1	#N/A	#N/A
GO:0072599	establishment of protein localization to endoplasmic reticulum	1	2.04e-06	1	#N/A	#N/A
GO:0006613	cotranslational protein targeting to membrane	1	3.43e-06	1	#N/A	#N/A
GO:0022613	ribonucleoprotein complex biogenesis	1	4.37e-06	1	#N/A	#N/A
GO:0006413	translational initiation	1	2.01e-05	1	1	#N/A
GO:0070972	protein localization to endoplasmic reticulum	1	2.74e-05	1	#N/A	#N/A
GO:0000184	nuclear-transcribed mRNA catabolic process, nonsense-mediated decay	1	0.0001	1	#N/A	#N/A
GO:0006612	protein targeting to membrane	1	0.00021	1	1	#N/A
GO:0042254	ribosome biogenesis	1	0.00024	1	#N/A	#N/A
GO:0042273	ribosomal large subunit biogenesis	#N/A	0.00012	#N/A	#N/A	#N/A
GO:0006260	DNA replication	#N/A	0.00018	1	1	1
GO:0022607	cellular component assembly	1	0.09087	0.48968	1	1
GO:0006887	exocytosis	1	0.11516	1	0.00012	7.09e-05
GO:0045055	regulated exocytosis	1	0.49318	1	6.26e-05	9.62e-05
GO:0032940	secretion by cell	1	0.16426	1	0.00557	0.00031
GO:0140352	export from cell	1	0.36159	1	0.00579	0.00054
GO:0046903	secretion	1	0.0699	1	0.01334	0.00145
GO:0055086	nucleobase-containing small molecule metabolic process	1	1	1	0.00048	0.00115
GO:0007005	mitochondrion organization	1	1	1	5.48e-12	1
GO:0016054	organic acid catabolic process	1	1	#N/A	9.22e-13	#N/A
GO:0046395	carboxylic acid catabolic process	1	1	#N/A	9.22e-13	#N/A
GO:0044282	small molecule catabolic process	1	1	#N/A	5.39e-13	1
GO:0045333	cellular respiration	1	#N/A	#N/A	4.84e-13	1
GO:0006119	oxidative phosphorylation	1	#N/A	#N/A	1.13e-13	0.09789
GO:0022900	electron transport chain	1	1	1	2.91e-14	0.08992
GO:0006082	organic acid metabolic process	1	1	1	1.84e-14	1
GO:0022904	respiratory electron transport chain	1	#N/A	#N/A	6.11e-14	1
GO:0043436	oxoacid metabolic process	1	1	1	6.42e-15	1
GO:0015980	energy derivation by oxidation of organic compounds	1	1	1	2.96e-15	1
GO:0019752	carboxylic acid metabolic process	1	1	1	1.23e-15	1
GO:0046034	ATP metabolic process	1	1	#N/A	4.3e-14	0.0001
GO:0055114	oxidation-reduction process	1	1	1	1.67e-29	0.00016
GO:0006091	generation of precursor metabolites and energy	1	1	1	6.72e-26	0.04418
GO:0009144	purine nucleoside triphosphate metabolic process	1	#N/A	#N/A	1	0.00578
GO:0009185	ribonucleoside diphosphate metabolic process	#N/A	1	#N/A	1	0.00625
GO:0009135	purine nucleoside diphosphate metabolic process	#N/A	1	#N/A	1	0.00533
GO:0009179	purine ribonucleoside diphosphate metabolic process	#N/A	1	#N/A	1	0.00533
GO:0046031	ADP metabolic process	#N/A	1	#N/A	1	0.00177
GO:0006172	ADP biosynthetic process	#N/A	#N/A	#N/A	#N/A	0.00069
GO:0046033	AMP metabolic process	#N/A	#N/A	#N/A	#N/A	0.00026

## Sheet: F
MF_ID	MF_term	cluster1 p value	cluster2 p value	cluster3 p value	cluster4 p value	cluster5 p value
GO:0003723	RNA binding	1	7.47e-17	1	1	1
GO:0044877	protein-containing complex binding	0.09827	1.65e-06	1	1	1
GO:0043168	anion binding	1	3.62e-07	1	1	1
GO:0019838	growth factor binding	1	2.15e-05	#N/A	1	#N/A
GO:0097367	carbohydrate derivative binding	1	2.79e-05	1	1	1
GO:0036094	small molecule binding	1	5.52e-05	1	0.07171	1
GO:0005518	collagen binding	#N/A	0.00022	#N/A	1	#N/A
GO:0042623	ATPase activity, coupled	#N/A	0.00114	#N/A	1	#N/A
GO:0004386	helicase activity	#N/A	0.00133	#N/A	#N/A	#N/A
GO:0003688	DNA replication origin binding	#N/A	0.00225	#N/A	#N/A	#N/A
GO:0005178	integrin binding	1	0.00371	#N/A	1	1
GO:0000166	nucleotide binding	1	0.00377	1	1	1
GO:1901265	nucleoside phosphate binding	1	0.00384	1	1	1
GO:0003735	structural constituent of ribosome	1	0.00402	1	#N/A	#N/A
GO:0005198	structural molecule activity	0.00215	0.00348	1	1	1
GO:0050839	cell adhesion molecule binding	0.00029	0.00049	1	1	1
GO:0005201	extracellular matrix structural constituent	0.00116	0.57859	1	1	0.11228
GO:0045296	cadherin binding	0.00205	0.78854	1	1	#N/A
GO:0060090	molecular adaptor activity	0.0001	1	1	1	1
GO:0030023	extracellular matrix constituent conferring elasticity	0.00864	#N/A	#N/A	#N/A	#N/A
GO:0030674	protein-macromolecule adaptor activity	0.02321	1	#N/A	1	1
GO:0097493	structural molecule activity conferring elasticity	0.01678	#N/A	#N/A	#N/A	#N/A
GO:0098631	cell adhesion mediator activity	0.01833	#N/A	#N/A	1	#N/A
GO:0042802	identical protein binding	1	0.44711	1	9.24e-05	1
GO:0050660	flavin adenine dinucleotide binding	#N/A	1	#N/A	1.03e-05	1
GO:0003954	NADH dehydrogenase activity	1	#N/A	#N/A	6.21e-05	1
GO:0016675	oxidoreductase activity, acting on a heme group of donors	#N/A	#N/A	#N/A	9.24e-06	0.94628
GO:0003995	acyl-CoA dehydrogenase activity	#N/A	#N/A	#N/A	7.18e-06	#N/A
GO:0004129	cytochrome-c oxidase activity	#N/A	#N/A	#N/A	6.61e-06	0.87865
GO:0015002	heme-copper terminal oxidase activity	#N/A	#N/A	#N/A	6.61e-06	0.87865
GO:0050662	coenzyme binding	1	0.66866	#N/A	4.23e-10	1
GO:0048037	cofactor binding	1	1	1	1.58e-11	1
GO:0003824	catalytic activity	1	1	1	3.07e-12	0.2543
GO:0016491	oxidoreductase activity	1	1	1	2.81e-25	1.29e-05
GO:0009055	electron transfer activity	#N/A	1	#N/A	1.01e-09	0.01903
GO:0030020	extracellular matrix structural constituent conferring tensile strength	1	0.50259	#N/A	#N/A	0.00461
GO:0043546	molybdopterin cofactor binding	#N/A	#N/A	#N/A	#N/A	0.0429
GO:0046899	nucleoside triphosphate adenylate kinase activity	#N/A	#N/A	#N/A	#N/A	0.00289
GO:0048306	calcium-dependent protein binding	1	1	0.51314	1	#N/A
GO:0017124	SH3 domain binding	1	1	0.65567	1	#N/A

## Sheet: C
CC_ID	CC_term	cluster1 p value	cluster2 p value	cluster3 p value	cluster4 p value	cluster5 p value
GO:0030054	cell junction	0.00222	0.18397	1	1	1
GO:0005925	focal adhesion	6.58e-05	1.72e-06	1	1	1
GO:0030055	cell-substrate junction	8.22e-05	2.49e-06	1	1	1
GO:0070062	extracellular exosome	0.00426	9.79e-14	1	1.99e-21	2.49e-08
GO:1903561	extracellular vesicle	0.00528	1.99e-14	1	4.53e-21	3.22e-08
GO:0043230	extracellular organelle	0.00555	2.32e-14	1	5.45e-21	3.42e-08
GO:0062023	collagen-containing extracellular matrix	0.01047	7.26e-06	1	1	0.03373
GO:0070161	anchoring junction	0.00305	0.00324	1	1	1
GO:0005788	endoplasmic reticulum lumen	1	2.77e-08	#N/A	1	0.00065
GO:0022626	cytosolic ribosome	1	4.35e-07	1	#N/A	#N/A
GO:0005783	endoplasmic reticulum	1	6.14e-06	1	1	0.16741
GO:0044391	ribosomal subunit	1	1.48e-05	1	#N/A	#N/A
GO:1990904	ribonucleoprotein complex	1	1.88e-05	1	1	#N/A
GO:0015934	large ribosomal subunit	1	6.79e-05	#N/A	#N/A	#N/A
GO:0022625	cytosolic large ribosomal subunit	#N/A	4.01e-06	#N/A	#N/A	#N/A
GO:0005840	ribosome	1	4.3e-05	1	#N/A	#N/A
GO:0031012	extracellular matrix	0.11756	0.0001	1	1	0.18667
GO:0005844	polysome	#N/A	0.00021	#N/A	#N/A	#N/A
GO:0072562	blood microparticle	#N/A	0.00048	1	1	#N/A
GO:0042555	MCM complex	#N/A	0.0005	#N/A	#N/A	#N/A
GO:0042788	polysomal ribosome	#N/A	0.0005	#N/A	#N/A	#N/A
GO:0015935	small ribosomal subunit	1	1	0.81958	#N/A	#N/A
GO:0005739	mitochondrion	1	1	1	2.3e-44	0.00526
GO:0031966	mitochondrial membrane	1	1	1	1.16e-23	0.01362
GO:0005740	mitochondrial envelope	1	1	1	6.84e-24	0.00473
GO:0005746	mitochondrial respirasome	1	#N/A	#N/A	4.07e-11	0.004
GO:0070469	respirasome	1	#N/A	#N/A	2.5e-11	0.0072
GO:0098800	inner mitochondrial membrane protein complex	1	#N/A	#N/A	3.03e-14	0.03036
GO:0098805	whole membrane	0.49284	1	1	2.73e-06	0.00083
GO:0030141	secretory granule	1	1	1	2.04e-05	0.00012
GO:0099503	secretory vesicle	1	1	1	3.47e-06	0.00104
GO:0031967	organelle envelope	1	1	1	3.88e-20	0.10893
GO:0031975	envelope	1	1	1	3.88e-20	0.10893
GO:0005743	mitochondrial inner membrane	1	#N/A	1	4.69e-20	0.419
GO:0005759	mitochondrial matrix	1	1	1	7.68e-21	1
GO:0019866	organelle inner membrane	1	#N/A	1	6.85e-18	0.80571
GO:0098798	mitochondrial protein complex	1	#N/A	#N/A	4.43e-15	0.08491
GO:0098803	respiratory chain complex	1	#N/A	#N/A	3.26e-10	0.0568
GO:0043202	lysosomal lumen	1	1	#N/A	3.48e-08	#N/A
GO:1990204	oxidoreductase complex	1	1	#N/A	4.45e-09	0.18421
GO:0070820	tertiary granule	1	#N/A	#N/A	0.83451	0.0082
GO:1904724	tertiary granule lumen	#N/A	#N/A	#N/A	1	0.01202
