# Supplementary material for: Dynamic proteomic profiling of human periodontal ligament stem cells during osteogenic differentiation
Source: Stem Cell Res Ther. 2021 Feb 3;12:98. doi: 10.1186/s13287-020-02123-6 (PMC7860046; doi:10.1186/s13287-020-02123-6)
Supplement: Supplementary file 11 — Additional file 12: Table S3. Details of KEGG pathway enrichments of differentially expressed proteins. [file 13287_2020_2123_MOESM12_ESM.xlsx]

## Sheet: significant KEGG
Entry	Level1	Level2	Pathway name	Log(p-value)	Enrichment Score	Number of Proteins in Pathway	Hits
hsa00190	Metabolism	Energy metabolism	Oxidative phosphorylation	-17.8646	6.22	35	ATP5MC1|ATP5ME|ATP6V1C1|COX4I1|COX5B|COX6B1|COX6C|COX7A1|COX7A2|COX7C|COX1|COX2|ND2|NDUFA2|NDUFA4|NDUFA5|NDUFA8|NDUFAB1|NDUFB1|NDUFB4|NDUFC2|NDUFS3|NDUFS6|NDUFS8|NDUFV2|NDUFV3|SDHA|SDHC|SDHD|UQCRB|COX7A2L|ATP5PD|ATP5MG|PPA2|UQCRQ
hsa05016	Human Diseases	Neurodegenerative disease	Huntington disease	-15.5533	4.77619	39	ATP5MC1|CLTB|COX4I1|COX5B|COX6B1|COX6C|COX7A1|COX7A2|COX7C|CREBBP|GPX1|HIP1|COX1|COX2|NDUFA2|NDUFA4|NDUFA5|NDUFA8|NDUFAB1|NDUFB1|NDUFB4|NDUFC2|NDUFS3|NDUFS6|NDUFS8|NDUFV2|NDUFV3|POLR2E|POLR2H|POLR2L|SDHA|SDHC|SDHD|SOD1|SOD2|UQCRB|COX7A2L|ATP5PD|UQCRQ
hsa04932	Human Diseases	Endocrine and metabolic disease	Non-alcoholic fatty liver disease (NAFLD)	-13.6597	5.07619	32	FAS|COX4I1|COX5B|COX6B1|COX6C|COX7A1|COX7A2|COX7C|COX1|COX2|NDUFA2|NDUFA4|NDUFA5|NDUFA8|NDUFAB1|NDUFB1|NDUFB4|NDUFC2|NDUFS3|NDUFS6|NDUFS8|NDUFV2|NDUFV3|PIK3R2|SDHA|SDHC|SDHD|UQCRB|IRS2|COX7A2L|UQCRQ|PRKAG2
hsa05012	Human Diseases	Neurodegenerative disease	Parkinson disease	-13.4597	5.15997	31	ATP5MC1|COX4I1|COX5B|COX6B1|COX6C|COX7A1|COX7A2|COX7C|COX1|COX2|ND2|NDUFA2|NDUFA4|NDUFA5|NDUFA8|NDUFAB1|NDUFB1|NDUFB4|NDUFC2|NDUFS3|NDUFS6|NDUFS8|NDUFV2|NDUFV3|SDHA|SDHC|SDHD|UQCRB|COX7A2L|ATP5PD|UQCRQ
hsa05010	Human Diseases	Neurodegenerative disease	Alzheimer disease	-13.4251	4.69956	34	APOE|FAS|ATP5MC1|COX4I1|COX5B|COX6B1|COX6C|COX7A1|COX7A2|COX7C|HSD17B10|MME|COX1|COX2|NDUFA2|NDUFA4|NDUFA5|NDUFA8|NDUFAB1|NDUFB1|NDUFB4|NDUFC2|NDUFS3|NDUFS6|NDUFS8|NDUFV2|NDUFV3|SDHA|SDHC|SDHD|UQCRB|COX7A2L|ATP5PD|UQCRQ
hsa00280	Metabolism	Amino acid metabolism	Valine, leucine and isoleucine degradation	-11.3179	8.37109	17	ACADS|ACADSB|ACAT1|AOX1|BCAT1|DBT|HSD17B10|HADHA|HADHB|HMGCL|HMGCS1|IVD|OXCT1|PCCB|HIBADH|ACAD8|MCCC1
hsa04142	Cellular Processes	Transport and catabolism	Lysosome	-6.64502	3.84325	20	ARSA|SCARB2|TPP1|CLTB|CTSB|GLB1|GM2A|GNS|GUSB|HEXB|IDUA|LAMP2|NAGA|CTSA|PPT1|PSAP|SGSH|AP1S2|LAPTM4A|NPC2
hsa01200	Metabolism	Global and overview maps	Carbon metabolism	-5.85303	3.732	18	ACADS|ACAT1|ADH5|HADHA|HK2|OGDH|PCCB|PGK1|PGK2|PRPS1|SDHA|SDHC|SDHD|SUCLG2|H6PD|PGLS|PHGDH|PSAT1
hsa03030	Genetic Information Processing	Replication and repair	DNA replication	-5.78588	6.56556	10	FEN1|MCM2|MCM3|MCM4|MCM6|MCM7|PCNA|RFC5|SSBP1|POLE3
hsa00520	Metabolism	Carbohydrate metabolism	Amino sugar and nucleotide sugar metabolism	-5.40368	5.41659	11	HEXB|HK2|MPI|PGM1|PMM1|UGDH|UGP2|GNPDA1|CYB5R2|CYB5R1|GNPDA2
hsa04216	Cellular Processes	Cell growth and death	Ferroptosis	-5.32969	5.909	10	ACSL1|FTH1|GCLM|SLC3A2|TF|TFRC|NCOA4|ATG5|LPCAT3|SLC7A11
hsa04974	Organismal Systems	Digestive system	Protein digestion and absorption	-5.27822	3.93933	15	COL1A1|COL1A2|COL3A1|COL5A1|COL6A1|COL6A2|COL6A3|COL11A1|COL11A2|ELN|MME|SLC1A5|SLC3A2|COL14A1|COL18A1
hsa05205	Human Diseases	Cancer: overview	Proteoglycans in cancer	-5.24393	2.7944	24	ACTG1|FAS|CAV1|CBLB|CD44|EIF4B|FGF2|FLNB|FLNC|GPC1|HSPG2|IGF1R|ITGB5|MMP2|PIK3R2|PXN|RRAS|SDC2|TIMP3|EZR|VTN|FZD1|PDCD4|PPP1R12C
hsa03010	Genetic Information Processing	Translation	Ribosome	-5.12435	3.08967	20	FAU|RPSA|RPL11|RPL18A|RPL24|RPL26|RPL29|RPL32|RPL34|RPL37A|RPL36A|MRPS12|RPS12|RPS16|RPS20|RPS27|UBA52|MRPL28|RPL35|RPL26L1
hsa00071	Metabolism	Lipid metabolism	Fatty acid degradation	-4.93003	5.37182	10	ACADS|ACADSB|ACAT1|ADH1B|ADH5|ECI1|ACSL1|GCDH|HADHA|HADHB
hsa00650	Metabolism	Carbohydrate metabolism	Butanoate metabolism	-4.83644	6.75315	8	ACADS|ACAT1|HADHA|HMGCL|HMGCS1|OXCT1|ALDH5A1|BDH2
hsa04144	Cellular Processes	Transport and catabolism	Endocytosis	-4.76309	2.45451	27	CAV1|CBLB|CLTB|DAB2|HLA-E|IGF1R|PDGFRA|PML|SNX2|TFRC|TGFBR1|TGFBR2|STAM|RABEP1|IST1|ARPC5|ARPC3|RAB31|LDLRAP1|VPS28|SPG21|VTA1|SNX6|SMURF2|VPS37B|VPS25|VPS37A
hsa00072	Metabolism	Lipid metabolism	Synthesis and degradation of ketone bodies	-4.54796	11.818	5	ACAT1|HMGCL|HMGCS1|OXCT1|BDH2
hsa04512	Environmental Information Processing	Signaling molecules and interaction	ECM-receptor interaction	-4.41703	3.74717	13	CD44|CD47|COL1A1|COL1A2|COL6A1|COL6A2|COL6A3|HSPG2|ITGB5|LAMB1|VTN|ITGA8|ITGA11
hsa04510	Cellular Processes	Cellular community - eukaryotes	Focal adhesion	-4.40533	2.61303	22	ACTG1|CAV1|COL1A1|COL1A2|COL6A1|COL6A2|COL6A3|FLNB|FLNC|ARHGAP35|IGF1R|ITGB5|LAMB1|PDGFRA|PIK3R2|PXN|VTN|ZYX|ITGA8|ITGA11|PARVB|PPP1R12C
hsa00531	Metabolism	Glycan biosynthesis and metabolism	Glycosaminoglycan degradation	-4.02046	7.464	6	GLB1|GNS|GUSB|HEXB|IDUA|SGSH
hsa04260	Organismal Systems	Circulatory system	Cardiac muscle contraction	-3.99223	3.63631	12	COX4I1|COX5B|COX6B1|COX6C|COX7A1|COX7A2|COX7C|COX1|COX2|UQCRB|COX7A2L|UQCRQ
hsa00500	Metabolism	Carbohydrate metabolism	Starch and sucrose metabolism	-3.97869	5.25245	8	AGL|GBE1|GYS1|HK2|PGM1|PYGB|UGP2|PGM2L1
hsa01212	Metabolism	Global and overview maps	Fatty acid metabolism	-3.79926	4.43175	9	ACADS|ACADSB|ACAT1|ACSL1|HADHA|HADHB|PPT1|FADS2|HACD2
hsa00790	Metabolism	Metabolism of cofactors and vitamins	Folate biosynthesis	-3.5488	7.87867	5	ALPL|DHFR|MOCS1|PTS|SPR
hsa00640	Metabolism	Carbohydrate metabolism	Propanoate metabolism	-3.50032	5.17038	7	ACAT1|DBT|HADHA|LDHA|PCCB|SUCLG2|ACSS3
hsa05418	Human Diseases	Cardiovascular disease	Fluid shear stress and atherosclerosis	-3.46247	2.66321	16	ACTG1|ACVR1|CAV1|NQO1|GPC1|HSP90AB1|ICAM1|MGST1|MGST3|MMP2|PIK3R2|SDC2|IKBKG|ARHGEF2|GSTO1|TXN2
hsa00480	Metabolism	Metabolism of other amino acids	Glutathione metabolism	-3.39662	3.93933	9	ANPEP|GCLM|GPX1|MGST1|MGST3|RRM1|GSTO1|RRM2B|GSTK1
hsa05130	Human Diseases	Infectious disease: bacterial	Pathogenic Escherichia coli infection	-3.33541	3.86771	9	ACTG1|NCL|TUBA4A|EZR|ARHGEF2|ARPC5|ARPC3|TUBB3|TUBAL3
hsa04810	Cellular Processes	Cell motility	Regulation of actin cytoskeleton	-3.14759	2.22981	20	ACTG1|DIAPH2|F2|FGF2|ARHGAP35|GSN|ITGB5|PDGFRA|PIK3R2|PXN|RRAS|EZR|ITGA8|ARPC5|ARPC3|ITGA11|PPP1R12C|ENAH|GNG12|DIAPH3
hsa04140	Cellular Processes	Transport and catabolism	Autophagy - animal	-2.97455	2.58519	14	BCL2L1|CTSB|HMGB1|IGBP1|IGF1R|LAMP2|PIK3R2|RHEB|RRAS|IRS2|ATG12|SNAP29|ATG5|GABARAPL1
hsa00230	Metabolism	Nucleotide metabolism	Purine metabolism	-2.92783	2.30927	17	AK2|AK4|AMPD3|GUK1|PDE1C|PGM1|POLR2E|POLR2H|POLR2L|PRPS1|RRM1|PDE5A|AK5|RRM2B|AK3|POLR1D|POLE3
hsa00670	Metabolism	Metabolism of cofactors and vitamins	One carbon pool by folate	-2.91249	5.909	5	DHFR|MTHFS|MTHFD2|MTHFD1L|ALDH1L2
hsa00750	Metabolism	Metabolism of cofactors and vitamins	Vitamin B6 metabolism	-2.86271	11.818	3	AOX1|PSAT1|PNPO
hsa04151	Environmental Information Processing	Signal transduction	PI3K-Akt signaling pathway	-2.82626	1.866	27	BCL2L1|COL1A1|COL1A2|COL6A1|COL6A2|COL6A3|EIF4B|FGF2|FOXO3|GNG5|GYS1|HSP90AB1|IGF1R|ITGB5|JAK1|LAMB1|PDGFRA|PIK3R2|PPP2R1A|RHEB|VTN|YWHAE|ITGA8|IKBKG|ITGA11|GNG2|GNG12
hsa04137	Cellular Processes	Transport and catabolism	Mitophagy - animal	-2.79755	3.27268	9	BCL2L1|FOXO3|RRAS|TAX1BP1|ATG5|GABARAPL1|BCL2L13|FIS1|TOMM7
hsa00010	Metabolism	Carbohydrate metabolism	Glycolysis / Gluconeogenesis	-2.70383	3.17499	9	ADH1B|ADH5|ALDH1A3|HK2|LDHA|PGK1|PGK2|PGM1|AKR1A1
hsa00564	Metabolism	Lipid metabolism	Glycerophospholipid metabolism	-2.64963	2.7368	11	GPD2|PLPP1|PLPP3|LPCAT3|CDIPT|LYPLA1|GPD1L|LPIN1|LPCAT2|LPCAT1|SELENOI
hsa05169	Human Diseases	Infectious disease: viral	Epstein-Barr virus infection	-2.63919	2.11666	18	CD44|CREBBP|GTF2B|GTF2E2|HLA-E|ICAM1|RBPJ|JAK1|PIK3R2|POLR2E|POLR2H|POLR2L|MAP2K3|PSMD8|YWHAE|IKBKG|PSMD14|POLR1D
hsa00565	Metabolism	Lipid metabolism	Ether lipid metabolism	-2.57786	3.67671	7	PAFAH1B2|PLA2G7|PLPP1|PLPP3|LPCAT2|LPCAT1|SELENOI
hsa00982	Metabolism	Xenobiotics biodegradation and metabolism	Drug metabolism - cytochrome P450	-2.57054	3.03892	9	ADH1B|ADH5|ALDH1A3|AOX1|MAOA|MGST1|MGST3|GSTO1|GSTK1
hsa00350	Metabolism	Amino acid metabolism	Tyrosine metabolism	-2.49451	4.05189	6	ADH1B|ADH5|ALDH1A3|AOX1|FAH|MAOA
hsa00600	Metabolism	Lipid metabolism	Sphingolipid metabolism	-2.46784	3.52026	7	ARSA|GLB1|UGCG|PLPP1|PLPP3|SPTLC1|SGMS2
hsa00730	Metabolism	Metabolism of cofactors and vitamins	Thiamine metabolism	-2.41398	5.909	4	AK2|AK4|ALPL|AK5
hsa01230	Metabolism	Global and overview maps	Biosynthesis of amino acids	-2.36589	2.83632	9	ACY1|BCAT1|GLUL|PGK1|PGK2|PRPS1|PYCR1|PHGDH|PSAT1
hsa04213	Organismal Systems	Aging	Longevity regulating pathway - multiple species	-2.35088	3.04981	8	FOXO3|IGF1R|PIK3R2|SOD1|SOD2|IRS2|ATG5|PRKAG2
hsa00240	Metabolism	Nucleotide metabolism	Pyrimidine metabolism	-2.34239	2.49996	11	DPYD|DUT|TYMP|POLR2E|POLR2H|POLR2L|RRM1|TXNRD2|RRM2B|POLR1D|POLE3
hsa05168	Human Diseases	Infectious disease: viral	Herpes simplex virus 1 infection	-2.26222	2.0442	16	FAS|C1QBP|CDC34|CREBBP|HLA-E|HMGN1|JAK1|PML|SRSF2|SRSF5|SRSF6|SP100|TLR3|IKBKG|MAVS|IFIH1
hsa01521	Human Diseases	Drug resistance: antineoplastic	EGFR tyrosine kinase inhibitor resistance	-2.21619	2.69271	9	AXL|BCL2L1|FGF2|FOXO3|GAS6|IGF1R|JAK1|PDGFRA|PIK3R2
hsa00380	Metabolism	Amino acid metabolism	Tryptophan metabolism	-2.19838	3.5454	6	ACAT1|AOX1|GCDH|HADHA|MAOA|OGDH
hsa00020	Metabolism	Carbohydrate metabolism	Citrate cycle (TCA cycle)	-2.10092	3.93933	5	OGDH|SDHA|SDHC|SDHD|SUCLG2
hsa05161	Human Diseases	Infectious disease: viral	Hepatitis B	-2.08504	2.13381	13	FAS|CREBBP|DDX3X|HSPG2|JAK1|PCNA|PIK3R2|STAT6|TGFBR1|TLR3|IKBKG|MAVS|IFIH1
hsa04146	Cellular Processes	Transport and catabolism	Peroxisome	-2.0775	2.56294	9	ACSL1|HMGCL|MPV17|PEX14|SOD1|SOD2|PEX11B|PRDX5|GSTK1
hsa00100	Metabolism	Lipid metabolism	Steroid biosynthesis	-2.04712	4.7272	4	CYP51A1|DHCR24|FDFT1|SC5D
hsa04066	Environmental Information Processing	Signal transduction	HIF-1 signaling pathway	-1.98065	2.3402	10	CREBBP|HK2|IGF1R|LDHA|PGK1|PIK3R2|TF|TFRC|TIMP1|EGLN1
hsa03050	Genetic Information Processing	Folding, sorting and degradation	Proteasome	-1.94891	3.15147	6	PSMB2|PSMB8|PSMD8|PSME1|PSME2|PSMD14
hsa05203	Human Diseases	Cancer: overview	Viral carcinogenesis	-1.93128	1.88147	16	CREBBP|DDX3X|GSN|GTF2B|GTF2E2|HLA-E|RBPJ|IL6ST|JAK1|PIK3R2|PXN|SP100|YWHAE|IKBKG|VAC14|H4-16
hsa01524	Human Diseases	Drug resistance: antineoplastic	Platinum drug resistance	-1.9272	2.59025	8	FAS|BCL2L1|MSH6|MGST1|MGST3|PIK3R2|REV3L|GSTO1
hsa03410	Genetic Information Processing	Replication and repair	Base excision repair	-1.92457	3.58121	5	FEN1|HMGB1|LIG3|PCNA|POLE3
hsa04150	Environmental Information Processing	Signal transduction	mTOR signaling pathway	-1.92159	2.03489	13	ATP6V1C1|EIF4B|IGF1R|PIK3R2|RHEB|SLC3A2|SLC7A5|FZD1|LAMTOR3|LPIN1|LAMTOR2|MIOS|LAMTOR1
hsa00900	Metabolism	Metabolism of terpenoids and polyketides	Terpenoid backbone biosynthesis	-1.89724	4.29746	4	ACAT1|FNTA|HMGCS1|GGPS1
hsa00980	Metabolism	Xenobiotics biodegradation and metabolism	Metabolism of xenobiotics by cytochrome P450	-1.89342	2.55524	8	ADH1B|ADH5|ALDH1A3|HSD11B1|MGST1|MGST3|GSTO1|GSTK1
hsa03430	Genetic Information Processing	Replication and repair	Mismatch repair	-1.82875	4.11061	4	MSH6|PCNA|RFC5|SSBP1
hsa04614	Organismal Systems	Endocrine system	Renin-angiotensin system	-1.82875	4.11061	4	ANPEP|LNPEP|MME|CTSA
hsa05100	Human Diseases	Infectious disease: bacterial	Bacterial invasion of epithelial cells	-1.8279	2.488	8	ACTG1|CAV1|CBLB|CLTB|PIK3R2|PXN|ARPC5|ARPC3
hsa05200	Human Diseases	Cancer: overview	Pathways in cancer	-1.74633	1.55579	26	FAS|BCL2L1|CBLB|CREBBP|FGF2|GNG5|MSH6|HSP90AB1|IGF1R|JAK1|LAMB1|MAX|MMP2|PDGFRA|PIK3R2|PML|CXCL12|TGFBR1|TGFBR2|NCOA4|FZD1|IKBKG|TFG|GNG2|EGLN1|GNG12
hsa00330	Metabolism	Amino acid metabolism	Arginine and proline metabolism	-1.73554	2.83632	6	CKM|MAOA|OAT|P4HA1|PYCR1|P4HA2
hsa04610	Organismal Systems	Immune system	Complement and coagulation cascades	-1.73447	2.39352	8	A2M|C4A|CD59|F2|F5|FGB|PROS1|VTN
hsa05230	Human Diseases	Cancer: overview	Central carbon metabolism in cancer	-1.70681	2.54542	7	HK2|LDHA|PDGFRA|PIK3R2|SLC1A5|SLC7A5|SLC16A3
hsa00062	Metabolism	Lipid metabolism	Fatty acid elongation	-1.70274	3.78176	4	HADHA|HADHB|PPT1|HACD2
hsa05014	Human Diseases	Neurodegenerative disease	Amyotrophic lateral sclerosis (ALS)	-1.69651	2.78071	6	BCL2L1|GPX1|NEFM|MAP2K3|SOD1|CCS
hsa05204	Human Diseases	Cancer: overview	Chemical carcinogenesis	-1.64644	2.30595	8	ADH1B|ADH5|ALDH1A3|HSD11B1|MGST1|MGST3|GSTO1|GSTK1
hsa04670	Organismal Systems	Immune system	Leukocyte transendothelial migration	-1.64191	2.07333	10	ACTG1|ARHGAP35|ICAM1|CD99|MMP2|PIK3R2|PXN|CXCL12|THY1|EZR
hsa04933	Human Diseases	Endocrine and metabolic disease	AGE-RAGE signaling pathway in diabetic complications	-1.61289	2.14873	9	COL1A1|COL1A2|COL3A1|ICAM1|MMP2|PIK3R2|TGFBR1|TGFBR2|PLCD4
hsa04068	Environmental Information Processing	Signal transduction	FoxO signaling pathway	-1.60985	1.96967	11	CREBBP|FOXO3|IGF1R|PIK3R2|SOD2|TGFBR1|TGFBR2|IRS2|ATG12|GABARAPL1|PRKAG2
hsa04350	Environmental Information Processing	Signal transduction	TGF-beta signaling pathway	-1.59054	2.25105	8	ACVR1|CREBBP|LTBP1|PPP2R1A|TGFBR1|TGFBR2|FST|SMURF2
hsa03040	Genetic Information Processing	Transcription	Spliceosome	-1.56764	1.94027	11	HNRNPA1|HNRNPC|SRSF2|SRSF5|SRSF6|PRPF18|AQR|RBMX|PPIL1|LSM7|RBM22
hsa04530	Cellular Processes	Cellular community - eukaryotes	Tight junction	-1.53943	1.80746	13	ACTG1|PCNA|PPP2R1A|RAB13|TUBA4A|EZR|ARHGEF2|TJP2|PRKAG2|RAB8B|ARHGAP17|TUBAL3|AMOTL1
hsa00860	Metabolism	Metabolism of cofactors and vitamins	Porphyrin and chlorophyll metabolism	-1.50466	2.81381	5	ALAD|FECH|GUSB|UROD|EARS2
hsa04211	Organismal Systems	Aging	Longevity regulating pathway	-1.45976	2.12458	8	FOXO3|IGF1R|PIK3R2|RHEB|SOD2|IRS2|ATG5|PRKAG2
hsa00030	Metabolism	Carbohydrate metabolism	Pentose phosphate pathway	-1.4388	3.15147	4	PGM1|PRPS1|H6PD|PGLS
hsa00052	Metabolism	Carbohydrate metabolism	Galactose metabolism	-1.39308	3.04981	4	GLB1|HK2|PGM1|UGP2
hsa03020	Genetic Information Processing	Transcription	RNA polymerase	-1.39308	3.04981	4	POLR2E|POLR2H|POLR2L|POLR1D
hsa04136	Cellular Processes	Transport and catabolism	Autophagy - other	-1.34935	2.9545	4	IGBP1|ATG12|ATG5|GABARAPL1
hsa00051	Metabolism	Carbohydrate metabolism	Fructose and mannose metabolism	-1.30746	2.86497	4	HK2|MPI|PMM1|ENOSF1
hsa04623	Organismal Systems	Immune system	Cytosolic DNA-sensing pathway	-1.30244	2.25105	6	POLR2E|POLR2H|POLR2L|IKBKG|POLR1D|MAVS
