# Supplementary material for: Dynamic proteomic profiling of human periodontal ligament stem cells during osteogenic differentiation
Source: Stem Cell Res Ther. 2021 Feb 3;12:98. doi: 10.1186/s13287-020-02123-6 (PMC7860046; doi:10.1186/s13287-020-02123-6)
Supplement: Supplementary file 12 — Additional file 13: Table S4. Details of activation prediction of canonical pathways from Ingenuity Pathway Analysis. [file 13287_2020_2123_MOESM13_ESM.xlsx]

## Sheet: all results
#NUM!: no activation/inhibition result. #N/A: no enrichment result, neither activation/inhibition result.
	D3/D0		D7/D3		D14/D7
Ingenuity Canonical Pathways	-log(p-value)	z-score	-log(p-value)	z-score	-log(p-value)	z-score
Coagulation System	4.38	-1.134	3.39	1	1.51	#NUM!
Leukocyte Extravasation Signaling	2.04	0.632	1.31	0	0.265	#NUM!
Actin Cytoskeleton Signaling	1.08	1	1.16	-1	0	#NUM!
Corticotropin Releasing Hormone Signaling	1.7	1.134	1.23	1	0.498	#NUM!
Fcγ Receptor-mediated Phagocytosis in Macrophages and Monocytes	1.8	2.646	1.83	0	0	#NUM!
LXR/RXR Activation	5.87	-2.673	2.85	#NUM!	6.11	-0.333
T Cell Exhaustion Signaling Pathway	0.446	-2.236	#N/A	#N/A	0.883	-1
Senescence Pathway	0.629	-1.667	0.281	#NUM!	1.03	1
Dendritic Cell Maturation	0.607	-1.633	0.554	#NUM!	1.98	0
Production of Nitric Oxide and Reactive Oxygen Species in Macrophages	3.1	-1.604	#N/A	#N/A	1.91	1
PD-1, PD-L1 cancer immunotherapy pathway	0.764	-1.342	1.04	#NUM!	0.807	0
Osteoarthritis Pathway	3.55	-1.155	0.449	#NUM!	1.62	1.134
Role of PKR in Interferon Induction and Antiviral Response	1.79	-1.134	0	#NUM!	1.09	1.342
Sphingosine-1-phosphate Signaling	0.971	-0.816	0	#NUM!	0.703	-1
Glioblastoma Multiforme Signaling	0.51	-0.816	0.305	#NUM!	0.971	0
Colorectal Cancer Metastasis Signaling	1.29	-0.632	0	#NUM!	0.254	1
Factors Promoting Cardiogenesis in Vertebrates	0.623	0	0.351	#NUM!	1.54	-1.134
PPARα/RXRα Activation	1.4	0	0	#NUM!	1.46	-0.447
Neuroprotective Role of THOP1 in Alzheimer's Disease	0.971	0	0	#NUM!	2.08	0
Activation of IRF by Cytosolic Pattern Recognition Receptors	1.01	0	0.327	#NUM!	2.1	1.342
Wnt/β-catenin Signaling	0.963	0	0.284	#NUM!	0.595	2
Xenobiotic Metabolism CAR Signaling Pathway	0.807	0	0.246	#NUM!	0.503	2.236
Systemic Lupus Erythematosus In B Cell Signaling Pathway	0.839	0.302	0.281	#NUM!	0.342	2.449
Cardiac Hypertrophy Signaling	1.14	0.333	0	#NUM!	0.991	-1.134
Dopamine-DARPP32 Feedback in cAMP Signaling	1.42	0.333	0	#NUM!	1.37	0.378
ERK/MAPK Signaling	1.05	0.333	#N/A	#N/A	0.481	1.342
Necroptosis Signaling Pathway	0.833	0.378	0	#NUM!	1.05	0.816
Systemic Lupus Erythematosus In T Cell Signaling Pathway	0.664	0.577	0	#NUM!	0.318	-0.378
Thrombin Signaling	1.51	0.707	0	#NUM!	0.646	-0.447
Cardiac Hypertrophy Signaling (Enhanced)	1.27	0.894	0	#NUM!	0.599	-0.577
Phospholipase C Signaling	1.89	0.905	0	#NUM!	0.614	-1.633
Xenobiotic Metabolism PXR Signaling Pathway	1.73	0.905	0.24	#NUM!	1.86	1.667
Huntington's Disease Signaling	3	1	0	#NUM!	2.58	-0.378
ATM Signaling	0.548	1	0.204	#NUM!	1.37	2.236
Sperm Motility	1.65	1.134	0.411	#NUM!	0.351	0
CXCR4 Signaling	2.15	1.265	#N/A	#N/A	0.381	0
D-myo-inositol (1,4,5,6)-Tetrakisphosphate Biosynthesis	0.451	1.342	0.772	#NUM!	0.839	-1.342
3-phosphoinositide Degradation	0.366	1.342	0.69	#NUM!	0.721	-1.342
3-phosphoinositide Biosynthesis	0.315	1.342	0.636	#NUM!	0.648	-1.342
Apelin Endothelial Signaling Pathway	0.668	1.342	0.493	#NUM!	0.721	1
Ephrin Receptor Signaling	1.19	1.414	0.267	#NUM!	0.553	-1
Synaptic Long Term Potentiation	1.56	1.414	0	#NUM!	1.86	0.378
Adrenomedullin signaling pathway	0.738	1.414	0.863	#NUM!	1.02	0.816
P2Y Purigenic Receptor Signaling Pathway	1.2	1.633	0	#NUM!	1.4	-0.816
CREB Signaling in Neurons	1.2	1.633	0	#NUM!	0.939	-0.447
Relaxin Signaling	1.24	1.633	0.717	#NUM!	0.469	0
Endothelin-1 Signaling	0.375	1.633	0.248	#NUM!	0.78	0.816
NRF2-mediated Oxidative Stress Response	3.07	1.633	1.91	#NUM!	1.1	1
Endocannabinoid Neuronal Synapse Pathway	1.18	1.89	0.433	#NUM!	0.613	-1
Xenobiotic Metabolism General Signaling Pathway	0.983	1.89	0	#NUM!	0.821	2.236
Role of NFAT in Cardiac Hypertrophy	1.43	1.897	0	#NUM!	0.886	-0.378
PI3K Signaling in B Lymphocytes	0.73	2	0.394	#NUM!	1.26	0
Apelin Cardiomyocyte Signaling Pathway	0.53	2	0.582	#NUM!	1.34	0
GPCR-Mediated Nutrient Sensing in Enteroendocrine Cells	1.89	2.121	0.509	#NUM!	1.15	-0.447
Neuropathic Pain Signaling In Dorsal Horn Neurons	0.824	2.236	0	#NUM!	1.31	-0.447
GNRH Signaling	2.48	2.309	0	#NUM!	0.595	-0.447
Cholesterol Biosynthesis I	0.514	#NUM!	5.18	2	4.04	-2
Cholesterol Biosynthesis II (via 24,25-dihydrolanosterol)	0.514	#NUM!	5.18	2	4.04	-2
Cholesterol Biosynthesis III (via Desmosterol)	0.514	#NUM!	5.18	2	4.04	-2
Superpathway of Cholesterol Biosynthesis	0.717	#NUM!	7.92	2.646	5.94	-2.646
Hepatic Fibrosis Signaling Pathway	3.97	-3.128	0.777	0.816	1.51	1.155
Sirtuin Signaling Pathway	3.7	-1	3.12	-1.414	5.84	0
Acute Phase Response Signaling	7.54	-1	2.02	0	3.07	-0.378
Neuroinflammation Signaling Pathway	1.68	-0.577	0.45	2	1.13	0.707
GP6 Signaling Pathway	7.49	-0.243	2.15	2.236	0.684	0
Protein Kinase A Signaling	2.09	0.5	1.32	-0.378	1.58	0.577
Synaptogenesis Signaling Pathway	0.796	1.155	0.417	1	0	-0.816
D-myo-inositol-5-phosphate Metabolism	0.361	1.342	1.14	0	1.46	-1.134
Superpathway of Inositol Phosphate Compounds	0	1.342	0.857	0	1.02	-1.134
Estrogen Receptor Signaling	1.13	1.604	1.32	1.134	1.87	0.832
AMPK Signaling	0.848	1.633	2.22	-0.447	2.45	1.633
ILK Signaling	2.59	1.732	1.9	-0.816	0.764	-1.342
Synaptic Long Term Depression	0.565	1.89	0.91	0	0.503	0.447
Opioid Signaling Pathway	1.68	1.941	0.625	0	0.272	-0.447
Oxidative Phosphorylation	5.71	2.673	1.61	1	2.85	2.828
